# Supplementary material for: IL-1β promotes glutamate excitotoxicity: indications for the link between inflammatory and synaptic vesicle cycle in Ménière’s disease
Source: Cell Death Discov. 2024 Nov 20;10:476. doi: 10.1038/s41420-024-02246-2 (PMC11579495; doi:10.1038/s41420-024-02246-2)
Supplement: Supplementary file 2 — Supplementary Table 1 [file 41420_2024_2246_MOESM2_ESM.xlsx]

## Sheet: Sheet1
Supplementary Table 1. The general features and clinical characteristics of the patients with MD
Patient ID	MDVO-4	MDVO-6	MDVO-7	MDVO-1	MDVO-2	MDVO-3	MDVO-5	MDES-3	MDES-1	MDES-4	MDES-6	MDES-7	MDVO-2	MDVO-8	MDVO-12	MDVO-9	MDVO-10	MDVO-11
Sample available	VO	VO	VO	VO; ES	VO; ES	VO	VO	ES	ES	ES	ES	ES	VO	VO	VO	VO	VO	VO
Use in study	MS	MS	MS	MS	MS	MS	MS	MS	MS	MS	MS	MS	PCR	PCR	PCR	IHC	IHC	IHC
Age	66	62	56	61	46	56	61	55	55	56	55	63	61	74	62	57	49	64
Gender	Female	Female	Female	Male	Female	Female	Female	Male	Female	Female	Female	Female	Female	Female	Female	Female	Male	Female
Age of onset	65	60	52	56	27	55	60	51	53	51	51	60	58	70	57	56	48	63
Side	Right	Right	Left	Left	Left	Right	Left	Left	Left	Left	Left	Left	Right	Left	Left	Left	Left	Right
Clinical subtype	1	4	4	1	1	1	1	5	1	4	1	4	4	1	5	1	1	1
PTA (dB)	82.5	85	70	61.25	93.75	63.75	65	56.25	45	66.25	115	47.5	66.25	67.5	85	57.5	93.75	77.5
Hearing stage	4	4	3	3	4	4	4	3	3	3	4	3	4	3	4	4	4	3
Tumarkin crisis	None	None	None	Yes	None	None	None	None	None	None	None	None	None	None	None	None	None	None
High blood pressure	None	Yes	None	None	None	Yes	Yes	None	None	None	None	None	None	Yes	Yes	Yes	None	None
Diabetes	None	None	None	Yes	None	Yes	Yes	None	None	None	None	None	None	None	None	None	None	None
Autoimmune disease	None	Yes	None	None	None	None	None	Yes	None	None	None	None	None	None	Yes	None	None	None
Migraine	None	Yes	Yes	None	None	None	None	None	None	Yes	None	Yes	Yes	None	None	None	None	None
Functional level	4	3	3	5	4	4	3	4	3	2	4	4	4	4	3	2	3	4
cVEMP	Abnormal	Abnormal	Normal	Abnormal	Normal	Normal	Abnormal	Normal	Normal	Abnormal	Normal	Abnormal	Normal	Abnormal	Normal	Abnormal	Abnormal	Abnormal
oVEMP	Abnormal	Abnormal	Abnormal	Abnormal	Abnormal	Abnormal	Abnormal	Abnormal	Abnormal	Abnormal	Normal	Abnormal	Abnormal	Abnormal	Abnormal	Normal	Abnormal	Normal
UW (%)	51	69	37.5	58	60	9	0.00	30.2	57	0	8	27	45	34	28.6	60	84.1	44
vHIT (RH)	0.85	1.09	1	0.95	0.44	0.97	1.02	0.61	0.38	0.61	0.84	0.45	0.95	0.68	1.03	0.28	0.89	0.91
Grading of endolymphatic hydrops	4	3	4	4	4	2	4	4	4	4	2	1	4	3	4	4	4	4
PTA, pure tone average of 0.5, 1, 2 and 4 kHz; UW, unilateral weakness; vHIT, video head impulse test; cVEMP, vestibular evoked myogenic potential; oVEMP, ocular vestibular evoked myogenic potential. Grading of endolymphatic hydrops using magnetic resonance imaging according to the four-stage grading system. Hearing stage and functional level were measured according to the American Academy Otolar…
