# Supplementary material for: IL-1β promotes glutamate excitotoxicity: indications for the link between inflammatory and synaptic vesicle cycle in Ménière’s disease
Source: Cell Death Discov. 2024 Nov 20;10:476. doi: 10.1038/s41420-024-02246-2 (PMC11579495; doi:10.1038/s41420-024-02246-2)
Supplement: Supplementary file 3 — Supplementary Table 2 [file 41420_2024_2246_MOESM3_ESM.xlsx]

## Sheet: Sheet1
Supplementary Table 2. Primer sequences for quantitative RT-PCR.
Gene	Forward primers	Reverse primers
Human-Gapdh	GAGTCAACGGATTTGGTCGT	TTGATTTTGGAGGGATCTCG
Mouse-Gapdh	GTATGACTCCACTCACGG	GGTCTGGCTCCTGGAAGA
Human-Gls	GGAGCCTCGTCTCGATGCTA	GAGAGAAGATGCGTCCGGT
Mouse-Gls	CCAGGTCCTTACCATCAATCCT	AGGGAAGAGCGAACAGGTATG
