# Supplementary material for: IL-1β promotes glutamate excitotoxicity: indications for the link between inflammatory and synaptic vesicle cycle in Ménière’s disease
Source: Cell Death Discov. 2024 Nov 20;10:476. doi: 10.1038/s41420-024-02246-2 (PMC11579495; doi:10.1038/s41420-024-02246-2)
Supplement: Supplementary file 4 — Supplementary Table 3 [file 41420_2024_2246_MOESM4_ESM.xlsx]

## Sheet: MDESvsANES
Supplementary Table 3. Differentially expressed statistics between MDES and ANES
Protein accession	Protein description	MDES/ANES Ratio	Regulated Type	MDES/ANES P value	Gene name	Mol. weight [kDa]	Sequence coverage [%]	MS/MS Counts	Peptides	Unique peptides	MS/MS Count ANES_1	MS/MS Count ANES_2	MS/MS Count ANES_4	MS/MS Count ANES_5	MS/MS Count ANES_6	MS/MS Count MDES_1	MS/MS Count MDES_2	MS/MS Count MDES_3	MS/MS Count MDES_4	MS/MS Count MDES_5	MS/MS Count MDES_6	MS/MS Count MDES_7	Peptides ANES_1	Peptides ANES_2	Peptides ANES_4	Peptides ANES_5	Peptides ANES_6	Peptides MDES_1	Peptides MDES_2	Peptides MDES_3	Peptides MDES_4	Peptides MDES_5	Peptides MDES_6	Peptides MDES_7	Unique peptides ANES_1	Unique peptides ANES_2	Unique peptides ANES_4	Unique peptides ANES_5	Unique peptides ANES_6	Unique peptides MDES_1	Unique peptides MDES_2	Unique peptides MDES_3	Unique peptides MDES_4	Unique peptides MDES_5	Unique peptides MDES_6	Unique peptides MDES_7	LFQ intensity ANES_1	LFQ intensity ANES_2	LFQ intensity ANES_4
A0A075B6P5	Immunoglobulin kappa variable 2-28 OS=Homo sapiens OX=9606 GN=IGKV2-28 PE=3 SV=1	2.661	Up	0.0111041	IGKV2-28	12.957	48.3	10	5	2	0	0	0	1	1	3	1	0	0	3	1	0	4	3	3	4	3	4	2	4	2	3	4	2	2	1	1	2	1	2	0	2	1	1	2	1	35528	48212	23018
A1L0T0	Acetolactate synthase-like protein OS=Homo sapiens OX=9606 GN=ILVBL PE=1 SV=2	0.654	Down	0.025784	ILVBL	67.867	21.7	46	7	7	4	4	6	5	7	0	3	6	1	6	1	3	6	6	5	6	7	6	6	5	1	7	2	5	6	6	5	6	7	6	6	5	1	7	2	5	113140	114720	119920
O00151	PDZ and LIM domain protein 1 OS=Homo sapiens OX=9606 GN=PDLIM1 PE=1 SV=4	1.787	Up	0.0147784	PDLIM1	36.071	38	37	8	8	1	3	3	4	2	2	4	5	1	4	3	5	3	5	5	5	5	3	7	7	6	5	4	6	3	5	5	5	5	3	7	7	6	5	4	6	96215	78987	115370
O00764	Pyridoxal kinase OS=Homo sapiens OX=9606 GN=PDXK PE=1 SV=1	0.505	Down	0.013461	PDXK	35.102	34.3	26	8	8	4	3	3	3	1	1	1	5	1	1	3	0	5	6	6	6	6	5	6	6	4	5	6	3	5	6	6	6	6	5	6	6	4	5	6	3	211170	290520	192930
O14639	Actin-binding LIM protein 1 OS=Homo sapiens OX=9606 GN=ABLIM1 PE=1 SV=3	0.58	Down	0.0188209	ABLIM1	87.687	13.8	33	7	7	6	3	3	7	4	1	1	2	0	4	1	1	6	5	5	6	4	3	3	4	1	4	2	3	6	5	5	6	4	3	3	4	1	4	2	3	66666	78822	72723
O14791	Apolipoprotein L1 OS=Homo sapiens OX=9606 GN=APOL1 PE=1 SV=5	1.751	Up	0.007296	APOL1	43.974	10.1	43	4	4	3	3	4	4	3	7	3	3	3	3	3	4	4	4	4	4	4	4	4	4	4	3	4	4	4	4	4	4	4	4	4	4	4	3	4	4	181090	178990	191010
O14936	Peripheral plasma membrane protein CASK OS=Homo sapiens OX=9606 GN=CASK PE=1 SV=3	0.641	Down	0.0059819	CASK	105.12	8.1	23	5	5	3	3	3	4	2	2	0	1	0	4	1	0	4	5	5	4	5	4	3	3	2	5	3	2	4	5	5	4	5	4	3	3	2	5	3	2	64482	62273	66335
O15031	Plexin-B2 OS=Homo sapiens OX=9606 GN=PLXNB2 PE=1 SV=3	0.638	Down	0.0063974	PLXNB2	205.12	19.3	74	21	21	9	7	11	10	9	2	3	7	1	6	3	6	13	19	17	14	18	8	6	18	4	15	8	12	13	19	17	14	18	8	6	18	4	15	8	12	234690	215260	225610
O43301	Heat shock 70 kDa protein 12A OS=Homo sapiens OX=9606 GN=HSPA12A PE=1 SV=2	0.65	Down	0.0045962	HSPA12A	74.977	28.6	83	15	13	7	8	7	11	10	8	5	6	1	8	6	6	12	15	13	14	14	13	9	11	9	11	12	7	11	13	12	12	12	11	8	10	8	9	10	6	463840	342950	300570
O43556	Epsilon-sarcoglycan OS=Homo sapiens OX=9606 GN=SGCE PE=1 SV=6	0.635	Down	0.0015369	SGCE	49.85	13	17	4	4	2	1	2	4	2	1	0	1	0	1	2	1	3	4	4	4	2	3	2	4	3	2	3	1	3	4	4	4	2	3	2	4	3	2	3	1	50345	45314	52829
O43866	CD5 antigen-like OS=Homo sapiens OX=9606 GN=CD5L PE=1 SV=1	2.227	Up	0.0255	CD5L	38.087	44.4	95	11	11	7	6	4	4	10	10	8	8	9	9	13	7	8	7	7	8	8	10	8	9	8	9	11	9	8	7	7	8	8	10	8	9	8	9	11	9	506080	541990	203590
O60271	C-Jun-amino-terminal kinase-interacting protein 4 OS=Homo sapiens OX=9606 GN=SPAG9 PE=1 SV=4	0.558	Down	0.0196637	SPAG9	146.2	11.7	24	7	7	3	4	1	5	6	0	0	1	0	4	0	0	4	7	3	5	5	2	2	5	1	4	1	2	4	7	3	5	5	2	2	5	1	4	1	2	55751	69889	50916
O60610	Protein diaphanous homolog 1 OS=Homo sapiens OX=9606 GN=DIAPH1 PE=1 SV=2	1.537	Up	0.0076026	DIAPH1	141.35	3.6	20	3	3	2	1	1	1	1	1	2	3	1	3	2	2	3	2	2	2	2	3	3	3	2	2	2	2	3	2	2	2	2	3	3	3	2	2	2	2	37056	34401	26657
O75947	ATP synthase subunit d, mitochondrial OS=Homo sapiens OX=9606 GN=ATP5PD PE=1 SV=3	0.526	Down	0.0028227	ATP5PD	18.491	46.6	16	5	5	1	2	1	1	3	0	2	3	0	0	1	2	4	4	3	3	3	2	3	3	2	2	2	3	4	4	3	3	3	2	3	3	2	2	2	3	298590	266270	287250
O76070	Gamma-synuclein OS=Homo sapiens OX=9606 GN=SNCG PE=1 SV=2	0.511	Down	0.0196048	SNCG	13.331	41.7	30	5	5	4	4	2	5	4	1	3	1	0	4	1	1	5	5	4	5	4	3	4	4	2	5	4	3	5	5	4	5	4	3	4	4	2	5	4	3	157480	152310	69325
O94769	Extracellular matrix protein 2 OS=Homo sapiens OX=9606 GN=ECM2 PE=2 SV=1	0.449	Down	0.03842	ECM2	79.788	22.7	52	11	11	4	9	7	6	5	0	3	3	4	3	4	4	9	9	9	9	7	3	7	6	6	7	7	7	9	9	9	9	7	3	7	6	6	7	7	7	260850	854110	466280
O94911	ATP-binding cassette sub-family A member 8 OS=Homo sapiens OX=9606 GN=ABCA8 PE=1 SV=3	0.579	Down	0.0167423	ABCA8	179.24	7.3	28	8	8	4	4	2	3	5	1	1	2	0	3	2	1	5	6	6	6	7	5	3	6	4	4	2	2	5	6	6	6	7	5	3	6	4	4	2	2	131460	94043	57250
O95295	SNARE-associated protein Snapin OS=Homo sapiens OX=9606 GN=SNAPIN PE=1 SV=1	0.659	Down	0.0034629	SNAPIN	14.874	34.6	15	3	3	1	2	2	1	1	1	2	1	0	2	1	1	1	2	2	1	2	2	2	3	0	2	3	2	1	2	2	1	2	2	2	3	0	2	3	2	0	35858	39951
O95445	Apolipoprotein M OS=Homo sapiens OX=9606 GN=APOM PE=1 SV=2	2.122	Up	0.0092003	APOM	21.253	30.3	28	4	4	3	1	1	2	2	2	3	3	2	2	5	2	3	2	2	3	3	3	2	4	4	4	4	3	3	2	2	3	3	3	2	4	4	4	4	3	37091	51696	30372
O95810	Caveolae-associated protein 2 OS=Homo sapiens OX=9606 GN=CAVIN2 PE=1 SV=3	1.764	Up	0.00100499	CAVIN2	47.173	25.2	33	6	6	3	3	3	2	4	3	4	2	2	4	1	2	5	4	5	3	4	5	6	5	5	5	4	5	5	4	5	3	4	5	6	5	5	5	4	5	224590	221450	194710
P00533	Epidermal growth factor receptor OS=Homo sapiens OX=9606 GN=EGFR PE=1 SV=2	0.611	Down	0.0014812	EGFR	134.28	5.3	12	4	4	2	1	0	4	1	0	0	0	0	2	2	0	4	3	3	4	3	1	2	2	1	3	2	2	4	3	3	4	3	1	2	2	1	3	2	2	58837	40020	40645
P00738	Haptoglobin OS=Homo sapiens OX=9606 GN=HP PE=1 SV=1	2.737	Up	0.022736	HP	45.205	62.3	244	33	20	19	19	26	6	10	29	25	25	19	12	20	34	22	22	29	17	20	29	24	28	22	22	22	27	15	13	17	12	14	19	15	18	14	13	14	19	2756000	3649000	4275200
P00739	Haptoglobin-related protein OS=Homo sapiens OX=9606 GN=HPR PE=2 SV=2	3.919	Up	0.00084054	HPR	39.029	59.8	70	20	7	5	4	3	6	2	9	5	8	7	8	7	6	12	14	18	10	9	17	15	17	15	16	14	14	5	5	6	5	3	7	6	7	7	7	6	6	340660	460660	273130
P00742	Coagulation factor X OS=Homo sapiens OX=9606 GN=F10 PE=1 SV=2	2.238	Up	0.00105795	F10	54.731	13.9	36	5	5	2	1	4	3	2	3	4	3	4	3	2	5	3	3	5	2	4	4	4	4	4	4	4	5	3	3	5	2	4	4	4	4	4	4	4	5	206320	207400	291580
P00915	Carbonic anhydrase 1 OS=Homo sapiens OX=9606 GN=CA1 PE=1 SV=2	1.799	Up	0.039603	CA1	28.87	79.7	143	22	22	7	9	13	11	9	18	14	10	14	12	10	16	19	19	21	21	20	22	20	17	19	20	18	19	19	19	21	21	20	22	20	17	19	20	18	19	5554700	3968300	7267300
P01023	Alpha-2-macroglobulin OS=Homo sapiens OX=9606 GN=A2M PE=1 SV=3	1.978	Up	0.0112182	A2M	163.29	62.1	728	72	63	54	66	49	54	52	85	43	56	65	61	78	65	62	58	60	61	55	66	55	60	62	57	66	62	54	51	53	55	49	58	48	52	54	50	59	54	12607000	11990000	10756000
P01624	Immunoglobulin kappa variable 3-15 OS=Homo sapiens OX=9606 GN=IGKV3-15 PE=1 SV=2	1.589	Up	0.040957	IGKV3-15	12.496	26.1	25	3	3	3	2	2	1	1	3	2	2	2	3	1	3	3	2	3	2	2	3	2	3	3	3	3	3	3	2	3	2	2	3	2	3	3	3	3	3	52072	81134	34658
P01871	Immunoglobulin heavy constant mu OS=Homo sapiens OX=9606 GN=IGHM PE=1 SV=4	2.191	Up	0.03562	IGHM	49.439	47.7	218	20	6	13	19	9	12	26	25	12	22	22	10	30	18	15	17	16	15	19	16	13	17	14	14	19	17	5	6	5	5	6	5	4	6	5	5	6	6	3061500	3773800	1770000
P02675	Fibrinogen beta chain OS=Homo sapiens OX=9606 GN=FGB PE=1 SV=2	3.268	Up	0.00095574	FGB	55.928	80.4	547	53	47	30	37	30	44	23	58	43	38	61	54	51	78	40	44	42	47	41	52	48	47	48	46	46	50	37	38	37	41	36	46	42	42	42	41	41	45	8494200	10277000	8451300
P02679	Fibrinogen gamma chain OS=Homo sapiens OX=9606 GN=FGG PE=1 SV=3	3.204	Up	0.00071819	FGG	51.511	74	321	42	41	21	23	17	23	14	36	36	27	34	30	28	32	31	36	35	35	30	39	39	36	40	36	39	39	31	36	35	35	30	39	39	36	39	35	39	39	7660900	8108100	6252100
P02750	Leucine-rich alpha-2-glycoprotein OS=Homo sapiens OX=9606 GN=LRG1 PE=1 SV=2	1.788	Up	0.038576	LRG1	38.177	30	39	7	7	4	3	3	3	3	5	2	3	3	3	3	4	6	7	5	6	6	7	6	6	6	6	7	6	6	7	5	6	6	7	6	6	6	6	7	6	154020	254980	137390
P02751	Fibronectin OS=Homo sapiens OX=9606 GN=FN1 PE=1 SV=4	2.006	Up	0.00173924	FN1	262.62	45.8	662	76	76	44	49	53	55	48	55	58	55	57	53	72	63	65	68	67	68	63	69	68	67	65	65	73	66	65	68	67	68	63	69	68	67	65	65	73	66	6146700	7689000	10596000
P02775	Platelet basic protein OS=Homo sapiens OX=9606 GN=PPBP PE=1 SV=3	2.316	Up	0.00112294	PPBP	13.894	30.5	41	4	4	4	3	1	2	3	4	4	6	3	4	4	3	4	4	3	4	4	4	4	4	4	4	3	4	4	4	3	4	4	4	4	4	4	4	3	4	294330	212380	93967
P02776	Platelet factor 4 OS=Homo sapiens OX=9606 GN=PF4 PE=1 SV=2	2.866	Up	0.0025015	PF4	10.845	36.6	46	5	3	3	3	4	4	2	4	5	4	5	4	3	5	3	4	3	4	3	5	5	5	5	5	4	4	1	2	1	2	1	3	3	3	3	3	2	2	183440	182540	233400
P04070	Vitamin K-dependent protein C OS=Homo sapiens OX=9606 GN=PROC PE=1 SV=1	1.921	Up	0.0056825	PROC	52.071	24.1	49	7	7	1	2	6	3	5	4	4	7	5	4	5	3	4	6	7	6	5	7	6	7	7	6	7	5	4	6	7	6	5	7	6	7	7	6	7	5	70122	86159	178640
P04271	Protein S100-B OS=Homo sapiens OX=9606 GN=S100B PE=1 SV=2	0.434	Down	0.00180223	S100B	10.713	40.2	65	3	3	7	8	8	8	6	2	3	6	5	4	4	4	3	3	3	3	3	3	3	3	3	3	3	3	3	3	3	3	3	3	3	3	3	3	3	3	1128200	1335900	991540
P04275	von Willebrand factor OS=Homo sapiens OX=9606 GN=VWF PE=1 SV=4	1.732	Up	0.0071378	VWF	309.26	22	226	40	40	12	22	13	15	15	17	22	24	18	23	22	23	29	33	32	31	32	30	29	34	34	33	32	33	29	33	32	31	32	30	29	34	34	33	32	33	665480	731880	1086200
P05090	Apolipoprotein D OS=Homo sapiens OX=9606 GN=APOD PE=1 SV=1	0.396	Down	0.0029643	APOD	21.275	51.9	57	10	10	8	7	7	5	8	2	1	7	1	4	5	2	8	8	9	7	8	6	5	7	4	6	7	5	8	8	9	7	8	6	5	7	4	6	7	5	1683200	971340	1073400
P05091	Aldehyde dehydrogenase, mitochondrial OS=Homo sapiens OX=9606 GN=ALDH2 PE=1 SV=2	0.587	Down	0.0160788	ALDH2	56.381	48.5	147	17	16	16	20	16	16	7	11	8	13	12	9	12	7	14	14	15	15	10	13	12	13	14	12	13	11	14	14	15	14	10	13	12	13	14	12	13	11	1685500	1444000	1658000
P05106	Integrin beta-3 OS=Homo sapiens OX=9606 GN=ITGB3 PE=1 SV=2	2.678	Up	0.0038606	ITGB3	87.057	29.9	63	13	13	2	2	5	3	4	3	11	7	8	9	6	3	9	8	10	9	10	9	12	10	11	13	9	8	9	8	10	9	10	9	12	10	11	13	9	8	146000	100630	185290
P05160	Coagulation factor XIII B chain OS=Homo sapiens OX=9606 GN=F13B PE=1 SV=3	2.661	Up	0.0089375	F13B	75.51	21.5	48	9	9	2	2	3	2	1	4	4	3	8	6	4	9	6	6	7	6	5	7	7	6	8	6	5	8	6	6	7	6	5	7	7	6	8	6	5	8	127250	111500	120750
P05164	Myeloperoxidase OS=Homo sapiens OX=9606 GN=MPO PE=1 SV=1	1.835	Up	0.0072562	MPO	83.868	21.3	49	11	11	4	3	6	3	4	4	8	4	1	4	4	4	4	4	8	6	6	6	9	7	4	10	9	9	4	4	8	6	6	6	9	7	4	10	9	9	114670	116660	183030
P07585	Decorin OS=Homo sapiens OX=9606 GN=DCN PE=1 SV=1	0.478	Down	0.019556	DCN	39.746	59.1	77	16	15	6	11	8	12	6	10	4	5	2	6	4	3	15	15	14	15	13	16	10	13	11	14	15	8	15	14	13	15	12	15	10	12	10	13	14	7	1024000	922650	902550
P07858	Cathepsin B OS=Homo sapiens OX=9606 GN=CTSB PE=1 SV=3	0.418	Down	0.026337	CTSB	37.821	20.9	27	5	5	3	1	3	4	3	3	1	3	0	3	2	1	3	3	4	5	5	4	2	3	2	3	3	3	3	3	4	5	5	4	2	3	2	3	3	3	105110	39630	72236
P08294	Extracellular superoxide dismutase [Cu-Zn] OS=Homo sapiens OX=9606 GN=SOD3 PE=1 SV=2	0.617	Down	0.000180744	SOD3	25.851	54.6	116	9	9	11	10	10	11	7	13	7	10	10	11	10	6	9	9	9	9	6	8	8	9	8	9	9	7	9	9	9	9	6	8	8	9	8	9	9	7	3522000	3135800	3150000
P08514	Integrin alpha-IIb OS=Homo sapiens OX=9606 GN=ITGA2B PE=1 SV=3	2.832	Up	0.00101694	ITGA2B	113.38	31.8	100	23	23	6	3	6	4	7	9	15	10	14	11	9	6	11	12	12	10	14	13	17	16	19	15	16	14	11	12	12	10	14	13	17	16	19	15	16	14	1432500	1188700	1684300
P08567	Pleckstrin OS=Homo sapiens OX=9606 GN=PLEK PE=1 SV=3	2.46	Up	0.0030365	PLEK	40.124	35.1	37	6	6	3	3	3	2	3	2	4	4	4	3	3	3	5	4	5	3	3	4	6	3	5	3	4	3	5	4	5	3	3	4	6	3	5	3	4	3	156330	255920	182620
P09382	Galectin-1 OS=Homo sapiens OX=9606 GN=LGALS1 PE=1 SV=2	0.552	Down	0.00122359	LGALS1	14.716	68.9	69	10	10	7	7	7	11	6	5	3	5	3	6	5	4	7	9	10	10	9	8	8	7	6	8	7	8	7	9	10	10	9	8	8	7	6	8	7	8	626730	813750	786060
P10412	Histone H1.4 OS=Homo sapiens OX=9606 GN=HIST1H1E PE=1 SV=2	1.704	Up	0.03488	HIST1H1E	21.865	20.1	45	5	2	2	4	3	6	2	7	5	4	2	4	3	3	4	4	4	4	4	5	3	3	3	4	4	3	1	1	1	1	1	2	0	0	0	1	1	0	928320	696270	882330
P11169	Solute carrier family 2, facilitated glucose transporter member 3 OS=Homo sapiens OX=9606 GN=SLC2A3 PE=1 SV=1	2.498	Up	0.0037203	SLC2A3	53.924	5.8	28	3	3	1	1	3	1	3	3	3	3	3	1	3	3	1	3	3	3	3	3	3	3	3	2	3	3	1	3	3	3	3	3	3	3	3	2	3	3	0	32734	57111
P12882	Myosin-1 OS=Homo sapiens OX=9606 GN=MYH1 PE=1 SV=3	5.173	Up	0.028384	MYH1	223.14	28.7	197	46	8	10	1	5	21	2	25	7	33	10	12	12	59	20	7	18	26	13	30	21	39	24	21	21	43	4	1	4	4	3	4	4	7	4	3	3	8	536220	105270	237520
P12883	Myosin-7 OS=Homo sapiens OX=9606 GN=MYH7 PE=1 SV=5	5.78	Up	0.024904	MYH7	223.09	21.7	67	33	8	2	1	0	7	0	6	3	20	3	2	3	20	9	6	10	24	10	24	9	30	10	9	13	28	0	1	2	6	1	5	1	8	1	1	1	6	122740	32157	37252
P13224	Platelet glycoprotein Ib beta chain OS=Homo sapiens OX=9606 GN=GP1BB PE=1 SV=1	5.18	Up	0.00070458	GP1BB	21.717	10.2	20	2	2	1	1	0	1	1	2	2	3	2	3	2	2	2	2	2	2	2	2	2	2	2	2	2	2	2	2	2	2	2	2	2	2	2	2	2	2	27612	20767	53843
P13591	Neural cell adhesion molecule 1 OS=Homo sapiens OX=9606 GN=NCAM1 PE=1 SV=3	0.607	Down	0.00151524	NCAM1	94.573	20.4	41	13	13	7	4	7	3	7	2	1	2	0	3	2	3	10	7	9	9	11	5	8	7	5	8	10	7	10	7	9	9	11	5	8	7	5	8	10	7	234570	260730	214270
P15104	Glutamine synthetase OS=Homo sapiens OX=9606 GN=GLUL PE=1 SV=4	0.549	Down	0.0049807	GLUL	42.064	23.6	23	6	6	4	3	2	3	1	2	1	3	1	2	0	1	5	5	6	4	5	3	3	4	4	6	3	3	5	5	6	4	5	3	3	4	4	6	3	3	213700	206530	146100
P16435	NADPH--cytochrome P450 reductase OS=Homo sapiens OX=9606 GN=POR PE=1 SV=2	0.591	Down	0.00097629	POR	76.689	15.4	27	6	6	4	2	2	4	3	1	1	2	0	3	3	2	5	5	4	5	6	3	2	5	2	5	3	2	5	5	4	5	6	3	2	5	2	5	3	2	136390	101250	74971
P17931	Galectin-3 OS=Homo sapiens OX=9606 GN=LGALS3 PE=1 SV=5	0.316	Down	0.0023225	LGALS3	26.152	20.4	18	4	4	2	2	2	1	2	1	1	1	2	1	1	2	4	4	4	3	4	4	4	3	4	4	3	4	4	4	4	3	4	4	4	3	4	4	3	4	298610	281020	258080
P18084	Integrin beta-5 OS=Homo sapiens OX=9606 GN=ITGB5 PE=1 SV=1	0.532	Down	0.0137423	ITGB5	88.053	14.6	26	8	7	2	7	4	5	3	1	0	2	0	2	0	0	7	6	8	6	7	5	5	5	5	6	6	3	6	5	7	6	6	4	4	5	4	5	5	2	60892	148170	142420
P21246	Pleiotrophin OS=Homo sapiens OX=9606 GN=PTN PE=1 SV=1	1.896	Up	0.0184356	PTN	18.942	23.8	24	3	3	2	2	3	2	2	1	1	2	1	4	2	2	2	2	3	2	3	2	1	3	2	3	2	3	2	2	3	2	3	2	1	3	2	3	2	3	55050	87683	55521
P22105	Tenascin-X OS=Homo sapiens OX=9606 GN=TNXB PE=1 SV=5	0.578	Down	0.0045793	TNXB	458.38	31.4	423	78	77	53	53	37	39	47	31	25	27	11	32	43	25	68	66	63	64	60	50	43	46	28	55	63	43	67	66	62	64	60	50	42	46	28	54	63	43	6277600	6474600	4445900
P22792	Carboxypeptidase N subunit 2 OS=Homo sapiens OX=9606 GN=CPN2 PE=1 SV=3	1.6	Up	0.039979	CPN2	60.556	34.5	56	10	10	3	8	4	5	1	5	3	6	5	4	5	7	4	7	5	6	2	7	7	7	6	7	5	7	4	7	5	6	2	7	7	7	6	7	5	7	227770	250510	126540
P24592	Insulin-like growth factor-binding protein 6 OS=Homo sapiens OX=9606 GN=IGFBP6 PE=1 SV=1	0.475	Down	0.028237	IGFBP6	25.322	11.7	22	2	2	3	3	3	2	2	2	1	2	1	1	1	1	2	2	2	1	1	1	1	1	1	1	1	1	2	2	2	1	1	1	1	1	1	1	1	1	270070	158020	122060
P24666	Low molecular weight phosphotyrosine protein phosphatase OS=Homo sapiens OX=9606 GN=ACP1 PE=1 SV=3	1.697	Up	0.0170026	ACP1	18.042	39.2	57	5	5	3	4	6	5	2	6	6	5	6	5	5	4	5	5	5	5	4	5	5	5	5	4	5	5	5	5	5	5	4	5	5	5	5	4	5	5	312950	252790	314360
P26440	Isovaleryl-CoA dehydrogenase, mitochondrial OS=Homo sapiens OX=9606 GN=IVD PE=1 SV=2	0.593	Down	0.0085378	IVD	46.65	16.2	28	5	5	2	3	4	3	4	1	2	3	1	3	1	1	5	4	4	5	5	3	4	5	2	4	5	3	5	4	4	5	5	3	4	5	2	4	5	3	95659	69093	98050
P27338	Amine oxidase [flavin-containing] B OS=Homo sapiens OX=9606 GN=MAOB PE=1 SV=3	1.502	Up	0.0159179	MAOB	58.762	10.6	23	3	3	2	2	2	2	2	3	1	2	1	2	2	2	2	2	2	2	2	3	3	3	2	2	2	2	2	2	2	2	2	3	3	3	2	2	2	2	64107	52958	101200
P30043	Flavin reductase (NADPH) OS=Homo sapiens OX=9606 GN=BLVRB PE=1 SV=3	1.842	Up	0.016844	BLVRB	22.119	64.1	134	11	11	10	8	12	10	9	13	14	10	12	12	13	11	10	10	10	10	8	11	10	10	11	11	10	11	10	10	10	10	8	11	10	10	11	11	10	11	1828000	1085400	1683300
P30837	Aldehyde dehydrogenase X, mitochondrial OS=Homo sapiens OX=9606 GN=ALDH1B1 PE=1 SV=3	0.415	Down	0.0170976	ALDH1B1	57.206	7.9	10	3	3	1	2	1	3	1	0	0	1	1	0	0	0	2	3	2	3	2	3	2	1	2	2	2	2	2	3	2	3	2	3	2	1	2	2	2	2	32633	46823	17367
P31689	DnaJ homolog subfamily A member 1 OS=Homo sapiens OX=9606 GN=DNAJA1 PE=1 SV=2	1.886	Up	0.022719	DNAJA1	44.868	18.1	10	4	4	0	0	0	1	0	1	1	3	0	2	2	0	3	2	1	4	2	2	1	4	0	2	3	2	3	2	1	4	2	2	1	4	0	2	3	2	14093	19567	0
P31942	Heterogeneous nuclear ribonucleoprotein H3 OS=Homo sapiens OX=9606 GN=HNRNPH3 PE=1 SV=2	0.534	Down	0.0165959	HNRNPH3	36.926	28.9	28	6	6	4	4	1	4	4	2	1	2	1	2	2	1	5	4	3	4	5	4	3	3	2	3	5	1	5	4	3	4	5	4	3	3	2	3	5	1	85478	61049	48666
P35237	Serpin B6 OS=Homo sapiens OX=9606 GN=SERPINB6 PE=1 SV=3	0.626	Down	0.003603	SERPINB6	42.621	31.9	40	8	8	5	4	4	6	3	2	3	6	1	4	2	0	7	7	6	7	6	6	7	7	3	5	6	3	7	7	6	7	6	6	7	7	3	5	6	3	240600	183830	162330
P40121	Macrophage-capping protein OS=Homo sapiens OX=9606 GN=CAPG PE=1 SV=2	0.634	Down	0.0135774	CAPG	38.498	41.1	59	8	7	5	6	5	5	6	6	4	5	2	7	4	4	5	7	6	7	6	6	5	4	3	6	4	6	5	7	6	6	5	6	5	4	3	5	4	6	715080	487830	634670
P41218	Myeloid cell nuclear differentiation antigen OS=Homo sapiens OX=9606 GN=MNDA PE=1 SV=1	1.686	Up	0.0071013	MNDA	45.836	19.9	24	5	5	1	1	3	2	2	3	3	2	2	2	2	1	3	2	4	4	3	5	5	3	3	3	4	2	3	2	4	4	3	5	5	3	3	3	4	2	34182	32967	65896
P41222	Prostaglandin-H2 D-isomerase OS=Homo sapiens OX=9606 GN=PTGDS PE=1 SV=1	0.443	Down	0.008824	PTGDS	21.029	20	73	3	3	9	9	6	5	7	5	7	5	6	5	5	4	3	3	3	3	2	2	2	2	2	2	2	2	3	3	3	3	2	2	2	2	2	2	2	2	2071100	1672400	1725300
P42167	Lamina-associated polypeptide 2, isoforms beta/gamma OS=Homo sapiens OX=9606 GN=TMPO PE=1 SV=2	0.654	Down	0.024656	TMPO	50.67	29.3	43	8	8	5	6	3	6	4	4	2	4	1	3	4	1	7	8	8	8	6	7	4	7	3	6	6	2	7	8	8	8	6	7	4	7	3	6	6	2	195880	241920	191910
P42330	Aldo-keto reductase family 1 member C3 OS=Homo sapiens OX=9606 GN=AKR1C3 PE=1 SV=4	0.577	Down	0.0065561	AKR1C3	36.853	23.8	19	5	3	2	2	3	3	3	0	1	2	1	0	1	1	4	3	4	5	4	2	3	3	1	3	3	2	2	1	2	3	3	1	2	1	0	1	1	1	70633	69674	96171
P46439	Glutathione S-transferase Mu 5 OS=Homo sapiens OX=9606 GN=GSTM5 PE=1 SV=3	0.542	Down	0.0140172	GSTM5	25.674	31.2	24	5	3	2	2	2	4	3	2	1	3	1	2	1	1	4	5	5	5	3	4	3	4	2	4	3	1	3	3	3	3	2	3	2	2	1	2	1	1	112040	104280	92333
P46937	Transcriptional coactivator YAP1 OS=Homo sapiens OX=9606 GN=YAP1 PE=1 SV=2	0.633	Down	0.0064583	YAP1	54.461	13.9	19	3	3	2	3	2	3	2	1	1	1	0	2	2	0	2	3	2	3	3	2	3	3	1	2	3	0	2	3	2	3	3	2	3	3	1	2	3	0	43857	31609	32175
P48059	LIM and senescent cell antigen-like-containing domain protein 1 OS=Homo sapiens OX=9606 GN=LIMS1 PE=1 SV=4	2.026	Up	0.002843	LIMS1	37.251	28	25	6	6	2	1	0	2	1	3	2	4	1	3	1	5	3	3	3	5	3	4	6	6	3	3	3	6	3	3	3	5	3	4	6	6	3	3	3	6	57632	61639	41269
P48507	Glutamate--cysteine ligase regulatory subunit OS=Homo sapiens OX=9606 GN=GCLM PE=1 SV=1	1.573	Up	0.045243	GCLM	30.727	25.9	51	5	5	3	3	5	3	5	5	6	3	4	4	5	5	4	5	5	5	5	4	5	5	4	4	5	5	4	5	5	5	5	4	5	5	4	4	5	5	264380	229490	304070
P49247	Ribose-5-phosphate isomerase OS=Homo sapiens OX=9606 GN=RPIA PE=1 SV=3	1.78	Up	0.039938	RPIA	33.269	26.4	25	6	6	3	1	1	3	1	3	2	2	3	3	2	1	5	4	6	5	6	5	5	5	6	6	5	6	5	4	6	5	6	5	5	5	6	6	5	6	90861	70024	77966
P50479	PDZ and LIM domain protein 4 OS=Homo sapiens OX=9606 GN=PDLIM4 PE=1 SV=2	0.654	Down	0.038104	PDLIM4	35.398	21.5	18	4	4	1	1	3	3	2	1	1	1	0	3	0	2	4	3	4	4	3	2	3	2	2	4	1	3	4	3	4	4	3	2	3	2	2	4	1	3	62519	59975	72943
P50552	Vasodilator-stimulated phosphoprotein OS=Homo sapiens OX=9606 GN=VASP PE=1 SV=3	1.806	Up	0.022804	VASP	39.829	17.6	31	5	5	1	2	2	2	1	2	4	4	4	4	3	2	4	4	3	4	3	5	4	5	4	5	4	3	4	4	3	4	3	5	4	5	4	5	4	3	46505	62441	51238
P55058	Phospholipid transfer protein OS=Homo sapiens OX=9606 GN=PLTP PE=1 SV=1	0.391	Down	0.0023638	PLTP	54.739	22.3	23	8	8	5	4	4	4	2	1	1	2	0	0	0	0	6	7	7	6	5	6	5	4	4	5	2	6	6	7	7	6	5	6	5	4	4	5	2	6	252530	241730	144490
P55145	Mesencephalic astrocyte-derived neurotrophic factor OS=Homo sapiens OX=9606 GN=MANF PE=1 SV=3	1.624	Up	0.0195964	MANF	20.7	35.7	18	5	5	1	3	2	2	0	1	1	4	0	2	2	0	3	5	4	4	4	3	4	5	1	3	3	4	3	5	4	4	4	3	4	5	1	3	3	4	27171	43903	25743
P61313	60S ribosomal protein L15 OS=Homo sapiens OX=9606 GN=RPL15 PE=1 SV=2	1.862	Up	0.016521	RPL15	24.146	16.2	14	3	3	0	0	1	1	2	2	1	3	0	2	1	1	3	3	3	3	3	3	3	3	2	2	3	1	3	3	3	3	3	3	3	3	2	2	3	1	28098	21860	38100
P62826	GTP-binding nuclear protein Ran OS=Homo sapiens OX=9606 GN=RAN PE=1 SV=3	1.591	Up	0.0042973	RAN	24.423	35.6	64	7	7	7	7	5	6	4	5	6	7	7	5	4	1	6	6	7	7	6	7	7	7	7	6	6	6	6	6	7	7	6	7	7	7	7	6	6	6	449590	383600	443400
P69891	Hemoglobin subunit gamma-1 OS=Homo sapiens OX=9606 GN=HBG1 PE=1 SV=2	5.093	Up	0.0063591	HBG1	16.14	96.6	159	19	2	4	11	14	9	2	10	30	15	13	12	25	14	11	14	14	15	11	14	19	18	15	15	18	17	1	1	1	2	1	1	2	2	2	1	2	1	1108200	2426800	2981700
P69905	Hemoglobin subunit alpha OS=Homo sapiens OX=9606 GN=HBA1 PE=1 SV=2	1.828	Up	0.035296	HBA1	15.257	99.3	4020	27	23	314	289	339	364	306	347	345	313	347	353	371	332	27	27	27	27	25	25	27	27	26	26	26	27	23	23	23	23	21	21	23	23	22	22	22	23	110000000	78185000	104700000
P80108	Phosphatidylinositol-glycan-specific phospholipase D OS=Homo sapiens OX=9606 GN=GPLD1 PE=1 SV=3	1.842	Up	0.041263	GPLD1	92.335	7.6	18	5	5	3	1	1	1	0	3	2	1	2	2	0	2	5	4	2	5	2	5	4	5	3	5	4	3	5	4	2	5	2	5	4	5	3	5	4	3	62560	31131	31221
P84157	Matrix-remodeling-associated protein 7 OS=Homo sapiens OX=9606 GN=MXRA7 PE=1 SV=1	0.595	Down	0.028836	MXRA7	21.466	31.4	18	4	4	2	0	0	2	3	1	1	4	1	2	2	0	2	1	2	3	3	2	2	4	2	3	3	1	2	1	2	3	3	2	2	4	2	3	3	1	169790	0	96979
P98082	Disabled homolog 2 OS=Homo sapiens OX=9606 GN=DAB2 PE=1 SV=3	0.452	Down	0.0075553	DAB2	82.447	9	20	4	4	2	3	2	4	4	1	0	1	0	2	1	0	3	3	3	4	4	3	3	3	1	3	2	2	3	3	3	4	4	3	3	3	1	3	2	2	46493	54298	32310
Q00013	55 kDa erythrocyte membrane protein OS=Homo sapiens OX=9606 GN=MPP1 PE=1 SV=2	1.546	Up	0.039221	MPP1	52.296	50.2	73	14	14	4	4	7	6	7	9	4	5	5	6	10	6	8	7	11	12	12	10	10	8	10	7	12	8	8	7	11	12	12	10	10	8	10	7	12	8	272510	338390	568260
Q07157	Tight junction protein ZO-1 OS=Homo sapiens OX=9606 GN=TJP1 PE=1 SV=3	0.624	Down	0.0087592	TJP1	195.46	21.8	123	26	26	13	13	14	17	17	7	7	10	2	10	10	3	21	20	21	22	19	17	16	17	15	19	18	12	21	20	21	22	19	17	16	17	15	19	18	12	707790	489040	448680
Q07507	Dermatopontin OS=Homo sapiens OX=9606 GN=DPT PE=1 SV=2	0.606	Down	0.039779	DPT	24.005	26.9	29	3	3	2	3	3	3	2	0	3	3	3	2	3	2	3	3	3	3	2	3	3	3	3	3	3	2	3	3	3	3	2	3	3	3	3	3	3	2	298030	434060	328750
Q07955	Serine/arginine-rich splicing factor 1 OS=Homo sapiens OX=9606 GN=SRSF1 PE=1 SV=2	0.528	Down	0.0025847	SRSF1	27.744	19	23	4	4	3	3	3	3	2	1	0	2	0	1	4	1	4	4	4	4	3	3	4	4	2	3	4	2	4	4	4	4	3	3	4	4	2	3	4	2	140660	161450	117760
Q08431	Lactadherin OS=Homo sapiens OX=9606 GN=MFGE8 PE=1 SV=3	0.611	Down	0.0127823	MFGE8	43.104	71.6	125	21	20	12	12	15	11	7	9	9	14	6	10	10	10	18	17	19	18	16	16	16	18	14	17	20	16	18	17	19	18	16	16	16	18	14	17	20	16	1511100	2447700	3057200
Q12805	EGF-containing fibulin-like extracellular matrix protein 1 OS=Homo sapiens OX=9606 GN=EFEMP1 PE=1 SV=2	0.467	Down	0.00149884	EFEMP1	54.64	45.8	131	17	17	16	16	12	17	12	5	7	15	5	8	5	13	15	17	14	15	13	10	13	15	12	11	12	14	15	17	14	15	13	10	13	15	12	11	12	14	1240500	963270	767820
Q13190	Syntaxin-5 OS=Homo sapiens OX=9606 GN=STX5 PE=1 SV=2	0.64	Down	0.026436	STX5	39.672	13	12	2	2	1	1	1	2	2	0	0	1	0	1	2	1	1	2	1	2	2	2	0	2	1	2	2	2	1	2	1	2	2	2	0	2	1	2	2	2	0	29853	0
Q13201	Multimerin-1 OS=Homo sapiens OX=9606 GN=MMRN1 PE=1 SV=3	2.543	Up	0.00116401	MMRN1	138.11	16	71	14	14	0	0	5	4	3	4	11	10	10	8	6	10	5	6	8	5	7	8	14	10	10	12	10	11	5	6	8	5	7	8	14	10	10	12	10	11	72594	77697	127320
Q14624	Inter-alpha-trypsin inhibitor heavy chain H4 OS=Homo sapiens OX=9606 GN=ITIH4 PE=1 SV=4	1.638	Up	0.0058568	ITIH4	103.36	32.7	161	21	21	12	15	13	15	8	14	14	14	14	13	14	15	17	18	16	16	15	18	16	17	17	18	19	17	17	18	16	16	15	18	16	17	17	18	19	17	1574200	1327700	1336900
Q14767	Latent-transforming growth factor beta-binding protein 2 OS=Homo sapiens OX=9606 GN=LTBP2 PE=1 SV=3	0.621	Down	9.5688e-05	LTBP2	195.05	12.7	107	14	14	10	12	11	11	9	6	9	9	7	8	7	8	13	14	13	13	14	8	9	12	9	12	8	12	13	14	13	13	14	8	9	12	9	12	8	12	483510	473740	379070
Q15363	Transmembrane emp24 domain-containing protein 2 OS=Homo sapiens OX=9606 GN=TMED2 PE=1 SV=1	0.664	Down	0.041181	TMED2	22.761	19.9	31	3	3	2	2	4	5	3	1	1	5	0	5	3	0	3	3	3	3	3	3	3	3	3	3	3	3	3	3	3	3	3	3	3	3	3	3	3	3	67289	102440	116210
Q15417	Calponin-3 OS=Homo sapiens OX=9606 GN=CNN3 PE=1 SV=1	0.587	Down	0.0022951	CNN3	36.413	31.9	54	8	7	6	6	6	6	4	1	5	6	1	5	5	3	7	8	7	7	6	4	5	8	5	8	7	7	6	7	7	6	6	4	5	7	5	7	7	7	364650	396290	458800
Q15582	Transforming growth factor-beta-induced protein ig-h3 OS=Homo sapiens OX=9606 GN=TGFBI PE=1 SV=1	0.628	Down	0.00151665	TGFBI	74.68	61.8	205	30	30	19	23	23	18	17	16	15	18	12	14	13	17	28	28	27	24	25	22	24	22	20	21	25	21	28	28	27	24	25	22	24	22	20	21	25	21	3768500	3075800	3202200
Q15847	Adipogenesis regulatory factor OS=Homo sapiens OX=9606 GN=ADIRF PE=1 SV=1	0.482	Down	0.008724	ADIRF	7.8547	71.1	27	3	3	2	2	1	3	5	2	3	2	1	2	3	1	3	3	3	3	3	3	2	3	2	3	3	2	3	3	3	3	3	3	2	3	2	3	3	2	621650	522940	498410
Q16585	Beta-sarcoglycan OS=Homo sapiens OX=9606 GN=SGCB PE=1 SV=1	0.502	Down	0.0060778	SGCB	34.776	26.4	19	4	4	3	2	1	2	3	2	1	2	1	0	2	0	4	4	4	4	4	2	2	4	3	1	2	1	4	4	4	4	4	2	2	4	3	1	2	1	65587	57189	41344
Q3ZCW2	Galectin-related protein OS=Homo sapiens OX=9606 GN=LGALSL PE=1 SV=2	2.311	Up	0.042505	LGALSL	18.986	30.8	14	4	4	1	1	0	1	1	1	3	1	2	2	1	0	1	2	2	2	2	2	4	1	3	2	1	1	1	2	2	2	2	2	4	1	3	2	1	1	0	24420	18124
Q53EL6	Programmed cell death protein 4 OS=Homo sapiens OX=9606 GN=PDCD4 PE=1 SV=2	0.563	Down	0.0151351	PDCD4	51.735	24.5	40	7	7	3	3	5	7	5	4	2	3	0	4	2	2	5	7	6	7	7	7	5	4	2	5	4	6	5	7	6	7	7	7	5	4	2	5	4	6	89296	99774	74940
Q6B0K9	Hemoglobin subunit mu OS=Homo sapiens OX=9606 GN=HBM PE=1 SV=1	1.908	Up	0.0113384	HBM	15.618	36.9	30	3	3	1	3	3	1	4	2	2	3	2	3	3	3	3	3	3	3	3	3	2	3	3	3	3	3	3	3	3	3	3	3	2	3	3	3	3	3	50641	84370	72996
Q6UXI7	Vitrin OS=Homo sapiens OX=9606 GN=VIT PE=2 SV=1	1.509	Up	0.048375	VIT	73.929	9.9	18	4	4	3	2	1	1	0	2	1	1	1	3	0	3	3	3	3	4	1	3	1	3	1	4	2	3	3	3	3	4	1	3	1	3	1	4	2	3	45849	40155	35303
Q6ZMP0	Thrombospondin type-1 domain-containing protein 4 OS=Homo sapiens OX=9606 GN=THSD4 PE=2 SV=2	0.594	Down	0.0056157	THSD4	112.45	14.1	34	10	10	3	7	4	5	3	0	1	2	1	3	3	2	5	9	6	8	7	2	3	3	2	4	6	3	5	9	6	8	7	2	3	3	2	4	6	3	123620	133960	87399
Q7Z406	Myosin-14 OS=Homo sapiens OX=9606 GN=MYH14 PE=1 SV=2	0.534	Down	0.020258	MYH14	227.87	7.4	15	12	5	1	1	3	3	2	0	0	2	0	2	1	0	10	11	11	12	10	9	8	11	6	10	10	9	3	4	4	5	3	2	1	4	0	4	3	2	61023	51949	86422
Q86UX7	Fermitin family homolog 3 OS=Homo sapiens OX=9606 GN=FERMT3 PE=1 SV=1	3.35	Up	2.6231e-06	FERMT3	75.952	36.9	108	17	17	5	5	5	5	8	9	14	13	10	13	9	12	8	11	10	10	9	14	16	17	12	15	13	13	8	11	10	10	9	14	16	17	12	15	13	13	288780	270230	279280
Q86Y82	Syntaxin-12 OS=Homo sapiens OX=9606 GN=STX12 PE=1 SV=1	0.655	Down	0.03326	STX12	31.642	28.3	24	5	5	1	3	1	4	4	2	1	2	0	2	3	1	3	3	4	4	5	4	5	3	1	4	5	3	3	3	4	4	5	4	5	3	1	4	5	3	197010	116000	123870
Q8IWE2	Protein NOXP20 OS=Homo sapiens OX=9606 GN=FAM114A1 PE=1 SV=2	0.659	Down	0.0038399	FAM114A1	60.741	19.5	34	7	7	3	2	2	4	6	3	3	3	1	2	3	2	4	4	4	6	5	4	4	4	2	4	5	4	4	4	4	6	5	4	4	4	2	4	5	4	66416	71687	74578
Q8NDH3	Probable aminopeptidase NPEPL1 OS=Homo sapiens OX=9606 GN=NPEPL1 PE=1 SV=3	0.57	Down	0.0124197	NPEPL1	55.86	11.5	11	3	3	1	3	0	0	2	0	1	3	0	0	1	0	3	3	3	1	2	2	3	3	0	1	3	0	3	3	3	1	2	2	3	3	0	1	3	0	33513	46203	32704
Q92522	Histone H1x OS=Homo sapiens OX=9606 GN=H1FX PE=1 SV=1	1.841	Up	0.0052555	H1FX	22.487	18.8	23	3	3	1	1	1	2	2	3	2	3	2	2	2	2	2	3	3	3	2	3	3	3	2	3	3	3	2	3	3	3	2	3	3	3	2	3	3	3	31503	32188	60295
Q92629	Delta-sarcoglycan OS=Homo sapiens OX=9606 GN=SGCD PE=1 SV=2	0.592	Down	0.00026249	SGCD	32.071	23.2	30	5	5	4	3	4	4	3	1	1	2	2	3	1	2	5	4	5	5	5	4	5	4	3	4	5	4	5	4	5	5	5	4	5	4	3	4	5	4	107320	116080	162590
Q92743	Serine protease HTRA1 OS=Homo sapiens OX=9606 GN=HTRA1 PE=1 SV=1	0.418	Down	0.023702	HTRA1	51.286	12.5	26	5	5	1	4	6	4	2	0	2	1	0	2	3	1	4	5	5	4	3	2	5	4	1	3	3	3	4	5	5	4	3	2	5	4	1	3	3	3	44226	112380	143860
Q96CW1	AP-2 complex subunit mu OS=Homo sapiens OX=9606 GN=AP2M1 PE=1 SV=2	1.511	Up	0.016356	AP2M1	49.654	14	17	4	4	0	1	1	2	1	1	2	4	1	2	1	1	1	2	3	2	2	2	2	4	2	3	3	2	1	2	3	2	2	2	2	4	2	3	3	2	0	42914	35318
Q96FV2	Secernin-2 OS=Homo sapiens OX=9606 GN=SCRN2 PE=1 SV=3	0.628	Down	0.0099225	SCRN2	46.596	22.4	30	5	5	3	5	3	3	3	1	4	3	1	2	0	2	5	5	4	3	4	4	4	5	3	3	3	3	5	5	4	3	4	4	4	5	3	3	3	3	96943	103360	91909
Q96I24	Far upstream element-binding protein 3 OS=Homo sapiens OX=9606 GN=FUBP3 PE=1 SV=2	0.604	Down	0.0116615	FUBP3	61.64	15	10	4	4	1	3	2	2	0	0	0	1	0	1	0	0	2	3	3	4	3	2	2	2	1	2	2	1	2	3	3	4	3	2	2	2	1	2	2	1	40389	55337	58555
Q96PL5	Erythroid membrane-associated protein OS=Homo sapiens OX=9606 GN=ERMAP PE=1 SV=1	1.664	Up	0.043958	ERMAP	52.604	7.2	19	2	2	1	2	0	1	1	2	3	1	1	2	3	2	2	2	2	2	2	2	2	2	2	2	2	2	2	2	2	2	2	2	2	2	2	2	2	2	30245	35725	57404
Q96RW7	Hemicentin-1 OS=Homo sapiens OX=9606 GN=HMCN1 PE=1 SV=2	0.293	Down	0.036403	HMCN1	613.38	2.8	19	10	10	9	3	1	3	1	0	0	1	0	0	1	0	10	6	2	8	3	1	2	3	3	2	5	2	10	6	2	8	3	1	2	3	3	2	5	2	220420	78288	24241
Q9BRA2	Thioredoxin domain-containing protein 17 OS=Homo sapiens OX=9606 GN=TXNDC17 PE=1 SV=1	1.563	Up	0.032218	TXNDC17	13.941	22.8	15	2	2	1	1	0	0	2	2	2	0	2	2	2	1	2	2	2	1	2	2	2	1	2	2	2	2	2	2	2	1	2	2	2	1	2	2	2	2	39947	30947	19963
Q9BRK3	Matrix remodeling-associated protein 8 OS=Homo sapiens OX=9606 GN=MXRA8 PE=1 SV=1	0.426	Down	0.022563	MXRA8	49.131	24.2	36	7	7	5	8	5	4	2	0	2	4	1	0	2	3	5	7	6	5	3	1	3	4	5	3	5	5	5	7	6	5	3	1	3	4	5	3	5	5	127140	266130	232510
Q9BU40	Chordin-like protein 1 OS=Homo sapiens OX=9606 GN=CHRDL1 PE=1 SV=2	0.481	Down	0.041459	CHRDL1	52.025	14.7	18	5	5	2	3	5	3	1	0	0	3	0	1	0	0	2	3	5	3	3	2	2	3	2	3	2	2	2	3	5	3	3	2	2	3	2	3	2	2	43165	70671	112850
Q9BUF5	Tubulin beta-6 chain OS=Homo sapiens OX=9606 GN=TUBB6 PE=1 SV=1	0.582	Down	0.0098043	TUBB6	49.857	59.4	36	16	9	1	7	3	6	4	2	0	4	1	5	2	1	12	14	12	13	11	7	9	14	11	12	9	7	6	7	6	7	5	3	4	7	5	6	4	1	96857	118390	177600
Q9BXK5	Bcl-2-like protein 13 OS=Homo sapiens OX=9606 GN=BCL2L13 PE=1 SV=1	0.42	Down	0.003136	BCL2L13	52.723	13.6	8	3	3	1	2	1	1	1	1	0	0	0	0	1	0	1	2	2	2	3	2	2	2	1	2	2	1	1	2	2	2	3	2	2	2	1	2	2	1	0	145980	67440
Q9BZV1	UBX domain-containing protein 6 OS=Homo sapiens OX=9606 GN=UBXN6 PE=1 SV=1	0.601	Down	0.0040828	UBXN6	49.753	14.3	15	3	3	2	1	2	0	3	2	1	1	1	0	1	1	2	2	2	1	3	2	1	3	2	1	1	1	2	2	2	1	3	2	1	3	2	1	1	1	84707	69028	65733
Q9C0C9	(E3-independent) E2 ubiquitin-conjugating enzyme OS=Homo sapiens OX=9606 GN=UBE2O PE=1 SV=3	1.51	Up	0.0099568	UBE2O	141.29	15.6	64	12	12	5	4	3	6	5	8	7	5	3	5	7	6	8	7	8	9	9	9	11	8	5	7	11	7	8	7	8	9	9	9	11	8	5	7	11	7	151700	96012	111650
Q9HBI1	Beta-parvin OS=Homo sapiens OX=9606 GN=PARVB PE=1 SV=1	2.223	Up	0.00149872	PARVB	41.714	28.8	48	7	6	3	3	4	2	4	4	5	4	6	4	6	3	5	5	5	5	5	5	7	6	7	7	6	5	4	4	4	4	4	4	6	5	6	6	5	4	161940	186000	178910
Q9NPQ8	Synembryn-A OS=Homo sapiens OX=9606 GN=RIC8A PE=1 SV=3	0.632	Down	0.029296	RIC8A	59.709	10.4	8	4	4	2	2	2	0	2	0	0	0	0	0	0	0	3	3	3	2	3	2	2	2	1	1	3	2	3	3	3	2	3	2	2	2	1	1	3	2	33773	24496	46217
Q9UBC2	Epidermal growth factor receptor substrate 15-like 1 OS=Homo sapiens OX=9606 GN=EPS15L1 PE=1 SV=1	0.594	Down	0.0082375	EPS15L1	94.254	12.4	23	7	7	2	2	2	2	3	1	2	2	1	3	2	1	5	4	4	6	4	4	6	4	1	6	4	1	5	4	4	6	4	4	6	4	1	6	4	1	65089	57600	79191
Q9UGI8	Testin OS=Homo sapiens OX=9606 GN=TES PE=1 SV=1	0.557	Down	0.028417	TES	47.996	18.1	28	5	5	3	1	6	3	2	2	2	2	1	3	3	0	4	2	5	5	3	4	2	3	1	5	4	2	4	2	5	5	3	4	2	3	1	5	4	2	108240	104830	75180
Q9UHA4	Ragulator complex protein LAMTOR3 OS=Homo sapiens OX=9606 GN=LAMTOR3 PE=1 SV=1	0.597	Down	0.039819	LAMTOR3	13.623	33.9	23	4	4	1	4	3	2	2	2	1	3	0	3	1	1	1	4	3	3	3	2	3	3	1	4	3	2	1	4	3	3	3	2	3	3	1	4	3	2	0	97488	87688
Q9UHD8	Septin-9 OS=Homo sapiens OX=9606 GN=SEPT9 PE=1 SV=2	0.621	Down	0.037395	SEPT9	65.401	24.1	22	8	8	2	4	2	3	2	1	1	3	0	4	0	0	6	7	5	7	5	3	4	5	4	7	4	3	6	7	5	7	5	3	4	5	4	7	4	3	128170	105000	70078
Q9UHX1	Poly(U)-binding-splicing factor PUF60 OS=Homo sapiens OX=9606 GN=PUF60 PE=1 SV=1	0.584	Down	0.0095599	PUF60	59.875	21.5	22	6	6	4	3	2	5	3	1	0	1	0	2	1	0	5	5	6	5	5	2	3	5	0	4	3	3	5	5	6	5	5	2	3	5	0	4	3	3	69501	48438	50865
Q9UK22	F-box only protein 2 OS=Homo sapiens OX=9606 GN=FBXO2 PE=1 SV=2	0.591	Down	0.047222	FBXO2	33.327	27	29	5	5	1	4	3	3	3	2	0	4	1	5	1	2	3	5	4	5	3	4	3	5	1	5	3	4	3	5	4	5	3	4	3	5	1	5	3	4	79601	149750	116480
Q9UK55	Protein Z-dependent protease inhibitor OS=Homo sapiens OX=9606 GN=SERPINA10 PE=1 SV=1	1.661	Up	0.00068163	SERPINA10	50.706	11.7	20	3	3	1	1	1	3	1	3	0	4	2	2	2	0	3	3	2	3	1	3	0	3	3	1	2	0	3	3	2	3	1	3	0	3	3	1	2	0	36007	38471	39010
Q9UQ80	Proliferation-associated protein 2G4 OS=Homo sapiens OX=9606 GN=PA2G4 PE=1 SV=3	1.542	Up	0.0029972	PA2G4	43.786	37.1	52	10	10	4	5	3	4	2	5	6	4	2	6	6	5	7	7	7	6	6	9	6	8	6	7	8	8	7	7	7	6	6	9	6	8	6	7	8	8	138300	148970	118630
Q9Y240	C-type lectin domain family 11 member A OS=Homo sapiens OX=9606 GN=CLEC11A PE=1 SV=1	0.536	Down	0.036879	CLEC11A	35.694	29.7	63	8	8	5	9	11	6	5	1	4	6	4	4	5	3	7	8	8	8	7	4	4	6	5	4	7	5	7	8	8	8	7	4	4	6	5	4	7	5	327900	755830	683620
Q9Y287	Integral membrane protein 2B OS=Homo sapiens OX=9606 GN=ITM2B PE=1 SV=1	0.655	Down	0.027316	ITM2B	30.338	12.4	24	2	2	4	3	4	2	0	2	3	2	1	1	2	0	2	2	2	2	1	1	1	2	1	2	2	1	2	2	2	2	1	1	1	2	1	2	2	1	44529	55239	47033
Q9Y490	Talin-1 OS=Homo sapiens OX=9606 GN=TLN1 PE=1 SV=3	1.598	Up	0.0044015	TLN1	269.76	50.5	706	81	75	56	51	51	51	61	55	72	64	59	71	56	59	68	68	69	69	67	68	75	70	72	72	64	65	64	63	66	66	64	63	70	65	66	67	59	61	5065700	4785300	5203100
Q9Y4F1	FERM, ARHGEF and pleckstrin domain-containing protein 1 OS=Homo sapiens OX=9606 GN=FARP1 PE=1 SV=1	0.596	Down	0.00111541	FARP1	118.63	7.2	24	5	5	1	3	2	4	5	1	1	2	1	1	2	1	2	4	4	4	5	2	2	4	1	4	3	1	2	4	4	4	5	2	2	4	1	4	3	1	52940	69693	89402
Q9Y5X1	Sorting nexin-9 OS=Homo sapiens OX=9606 GN=SNX9 PE=1 SV=1	0.618	Down	0.039641	SNX9	66.591	20.3	40	8	8	3	4	4	5	5	3	4	4	0	4	2	2	6	5	6	5	6	4	6	7	2	6	3	5	6	5	6	5	6	4	6	7	2	6	3	5	78078	86005	65495
Q9Y5X3	Sorting nexin-5 OS=Homo sapiens OX=9606 GN=SNX5 PE=1 SV=1	0.578	Down	0.0162415	SNX5	46.816	22.3	21	6	6	3	3	2	3	1	1	2	1	1	3	1	0	6	5	5	5	5	3	4	3	2	6	3	4	6	5	5	5	5	3	4	3	2	6	3	4	177580	225430	169230
Q9Y639	Neuroplastin OS=Homo sapiens OX=9606 GN=NPTN PE=1 SV=2	0.646	Down	0.0091245	NPTN	44.387	4.5	20	1	1	1	2	2	3	2	0	1	2	1	3	2	1	1	1	1	1	1	1	1	1	1	1	1	1	1	1	1	1	1	1	1	1	1	1	1	1	62122	62874	70937
[truncated: 30 more columns]
