# Supplementary material for: IL-1β promotes glutamate excitotoxicity: indications for the link between inflammatory and synaptic vesicle cycle in Ménière’s disease
Source: Cell Death Discov. 2024 Nov 20;10:476. doi: 10.1038/s41420-024-02246-2 (PMC11579495; doi:10.1038/s41420-024-02246-2)
Supplement: Supplementary file 5 — Supplementary Table 4 [file 41420_2024_2246_MOESM5_ESM.xlsx]

## Sheet: MDVOvsANVO
Supplementary Table 4. Differentially expressed statistics between MDVO and ANVO
Protein accession	Protein description	MDVO/ANVO Ratio	Regulated Type	MDVO/ANVO P value	Gene name	Mol. weight [kDa]	Sequence coverage [%]	MS/MS Counts	Peptides	Unique peptides	MS/MS Count ANVO1	MS/MS Count ANVO2	MS/MS Count ANVO3	MS/MS Count MDVO1	MS/MS Count MDVO2	MS/MS Count MDVO3	MS/MS Count MDVO4	MS/MS Count MDVO5	MS/MS Count MDVO6	MS/MS Count MDVO7	Peptides ANVO1	Peptides ANVO2	Peptides ANVO3	Peptides MDVO1	Peptides MDVO2	Peptides MDVO3	Peptides MDVO4	Peptides MDVO5	Peptides MDVO6	Peptides MDVO7	Unique peptides ANVO1	Unique peptides ANVO2	Unique peptides ANVO3	Unique peptides MDVO1	Unique peptides MDVO2	Unique peptides MDVO3	Unique peptides MDVO4	Unique peptides MDVO5	Unique peptides MDVO6	Unique peptides MDVO7	LFQ intensity ANVO1	LFQ intensity ANVO2	LFQ intensity ANVO3	LFQ intensity MDVO1	LFQ intensity MDVO2	LFQ intensity MDVO3	LFQ intensity MDVO4	LFQ intensity MDVO5	LFQ intensity MDVO6
Q9UKU0	Long-chain-fatty-acid--CoA ligase 6 OS=Homo sapiens OX=9606 GN=ACSL6 PE=1 SV=4	2.354	Up	0.00100187	ACSL6	77.751	10.9	19	5	5	1	1	1	2	2	1	1	2	5	3	4	2	5	5	5	5	4	5	5	4	4	2	5	5	5	5	4	5	5	4	20093	20749	26411	74097	52552	42044	32679	51248	61175
Q01814	Plasma membrane calcium-transporting ATPase 2 OS=Homo sapiens OX=9606 GN=ATP2B2 PE=1 SV=2	1.904	Up	0.047265	ATP2B2	136.87	14.4	16	13	6	0	0	1	0	1	3	2	0	5	4	11	11	11	6	12	8	10	11	12	12	5	4	4	1	5	3	4	4	6	6	28895	21447	34198	0	37490	47947	49924	29773	81573
P02748	Complement component C9 OS=Homo sapiens OX=9606 GN=C9 PE=1 SV=2	0.6	Down	0.024122	C9	63.173	27.2	34	10	10	3	7	3	4	2	2	3	5	2	3	5	9	8	8	7	7	7	9	5	7	5	9	8	8	7	7	7	9	5	7	477310	384200	341430	367740	187270	143210	283890	231400	273220
P04217	Alpha-1B-glycoprotein OS=Homo sapiens OX=9606 GN=A1BG PE=1 SV=4	0.638	Down	0.025078	A1BG	54.253	29.3	38	8	8	8	3	3	3	3	3	4	5	2	4	6	5	6	6	5	4	6	6	5	6	6	5	6	6	5	4	6	6	5	6	599440	413540	319110	265660	285970	290870	374070	311390	204060
Q9BQI9	Nuclear receptor-interacting protein 2 OS=Homo sapiens OX=9606 GN=NRIP2 PE=1 SV=3	2.159	Up	0.0055991	NRIP2	31.33	15.3	10	4	4	0	1	1	1	1	2	1	1	2	0	0	2	2	2	3	2	4	2	4	3	0	2	2	2	3	2	4	2	4	3	0	14686	15430	27607	19543	36703	30116	37961	41337
P07358	Complement component C8 beta chain OS=Homo sapiens OX=9606 GN=C8B PE=1 SV=3	0.657	Down	0.033441	C8B	67.046	8	4	2	2	1	2	0	0	0	0	0	0	0	1	2	2	2	2	0	2	2	1	2	2	2	2	2	2	0	2	2	1	2	2	43704	36552	29739	31847	0	20093	22603	0	27399
Q8N4X5	Actin filament-associated protein 1-like 2 OS=Homo sapiens OX=9606 GN=AFAP1L2 PE=1 SV=1	2.016	Up	0.0136636	AFAP1L2	91.299	15.8	19	7	7	1	1	0	1	3	2	3	1	4	3	3	5	5	4	5	5	7	5	5	6	3	5	5	4	5	5	7	5	5	6	50353	65707	72611	90964	128250	160320	157020	65585	159970
Q16352	Alpha-internexin OS=Homo sapiens OX=9606 GN=INA PE=1 SV=2	2.542	Up	0.0037812	INA	55.39	54.5	92	22	18	4	4	10	6	11	9	9	11	15	13	12	11	18	13	18	16	18	22	19	19	9	8	15	11	15	13	14	18	15	15	878950	877980	2178900	2118400	3683400	2704100	2517700	3693500	4546000
Q9UBP4	Dickkopf-related protein 3 OS=Homo sapiens OX=9606 GN=DKK3 PE=1 SV=2	1.743	Up	0.0129364	DKK3	38.39	16.3	13	3	3	1	1	0	1	1	2	2	1	2	2	2	2	0	1	2	3	2	1	3	2	2	2	0	1	2	3	2	1	3	2	19130	17117	0	0	27396	39224	24699	0	35594
Q13573	SNW domain-containing protein 1 OS=Homo sapiens OX=9606 GN=SNW1 PE=1 SV=1	0.267	Down	0.0029642	SNW1	61.494	11.2	8	3	2	2	2	2	0	0	0	0	0	1	1	2	2	3	1	2	1	1	1	1	2	2	2	2	1	2	1	1	1	1	2	51718	56092	43432	0	11448	0	0	0	0
P02766	Transthyretin OS=Homo sapiens OX=9606 GN=TTR PE=1 SV=1	0.474	Down	0.029895	TTR	15.887	68.7	60	7	7	11	7	6	5	6	5	4	5	6	5	7	7	7	7	7	7	7	7	7	7	7	7	7	7	7	7	7	7	7	7	2768900	1416000	1330800	355340	1020800	1113400	948810	647350	890630
P35749	Myosin-11 OS=Homo sapiens OX=9606 GN=MYH11 PE=1 SV=3	1.56	Up	0.030023	MYH11	227.34	41	225	62	52	18	18	20	20	22	18	34	17	23	35	38	46	45	40	50	45	56	55	53	56	29	37	38	30	41	36	46	45	43	47	1063500	1073500	1375400	1514800	1675900	1336900	2579000	1377000	2032000
P50151	Guanine nucleotide-binding protein G(I)/G(S)/G(O) subunit gamma-10 OS=Homo sapiens OX=9606 GN=GNG10 PE=1 SV=1	0.373	Down	0.0185764	GNG10	7.2053	52.9	11	2	2	2	1	2	0	1	1	1	1	1	1	2	2	2	2	2	2	2	2	2	2	2	2	2	2	2	2	2	2	2	2	370890	191300	313700	48730	141010	51624	125290	162850	178440
Q53H96	Pyrroline-5-carboxylate reductase 3 OS=Homo sapiens OX=9606 GN=PYCR3 PE=1 SV=3	1.886	Up	0.032279	PYCR3	28.663	20.4	19	4	4	1	1	2	2	1	2	2	3	3	2	3	3	4	4	3	3	3	4	3	3	3	3	4	4	3	3	3	4	3	3	22845	36872	43456	71494	54197	59678	62461	87267	87818
O00584	Ribonuclease T2 OS=Homo sapiens OX=9606 GN=RNASET2 PE=1 SV=2	1.549	Up	0.005463	RNASET2	29.48	12.5	15	2	2	2	2	1	1	2	1	1	1	2	2	2	2	2	1	2	2	2	2	2	2	2	2	2	1	2	2	2	2	2	2	22790	34162	29006	0	39524	38067	39667	52645	49273
P0DOY3	Immunoglobulin lambda constant 3 OS=Homo sapiens OX=9606 GN=IGLC3 PE=1 SV=1	0.631	Down	0.02544	IGLC3	11.265	65.1	87	4	1	9	9	11	4	5	9	10	8	9	13	4	4	4	4	4	4	4	4	4	4	1	1	1	1	1	1	1	1	1	1	2693300	3119000	2047700	1376800	1184100	1596100	2676200	1844800	1397800
O60331	Phosphatidylinositol 4-phosphate 5-kinase type-1 gamma OS=Homo sapiens OX=9606 GN=PIP5K1C PE=1 SV=2	1.651	Up	0.0034752	PIP5K1C	73.259	5.8	17	2	2	2	2	2	1	1	2	2	1	2	2	2	2	2	2	2	2	2	2	2	2	2	2	2	2	2	2	2	2	2	2	19944	14658	16260	21794	33396	35520	24069	27567	29562
Q9UI15	Transgelin-3 OS=Homo sapiens OX=9606 GN=TAGLN3 PE=1 SV=2	1.836	Up	0.042318	TAGLN3	22.472	28.6	13	4	4	1	1	0	0	1	1	2	2	3	2	2	2	3	1	4	3	4	3	4	3	2	2	3	1	4	3	4	3	4	3	80862	54856	35557	0	71475	76236	99468	90314	173140
P78324	Tyrosine-protein phosphatase non-receptor type substrate 1 OS=Homo sapiens OX=9606 GN=SIRPA PE=1 SV=2	0.654	Down	0.0075956	SIRPA	54.966	31	66	9	8	9	7	7	2	7	6	6	6	7	9	8	7	8	7	8	7	7	7	6	9	7	7	7	6	7	6	6	7	6	8	509650	748530	838030	455190	410100	368840	473440	478320	470870
Q9Y617	Phosphoserine aminotransferase OS=Homo sapiens OX=9606 GN=PSAT1 PE=1 SV=2	0.655	Down	0.022237	PSAT1	40.422	28.4	54	7	7	8	7	6	2	5	3	6	6	7	4	7	6	6	6	6	7	7	6	6	5	7	6	6	6	6	7	7	6	6	5	703090	907370	588360	451220	537930	297000	507870	538710	558740
Q9ULU8	Calcium-dependent secretion activator 1 OS=Homo sapiens OX=9606 GN=CADPS PE=1 SV=3	2.102	Up	0.00173627	CADPS	152.78	9.6	29	7	5	1	0	2	3	3	3	4	4	4	5	4	2	5	6	5	4	6	6	6	5	2	1	3	4	3	2	4	4	4	3	120930	69404	134130	274440	201270	234140	163840	215270	217320
P02790	Hemopexin OS=Homo sapiens OX=9606 GN=HPX PE=1 SV=2	0.542	Down	0.026402	HPX	51.676	39	65	10	10	10	10	9	6	5	6	6	5	3	5	9	10	10	8	9	8	9	8	10	8	9	10	10	8	9	8	9	8	10	8	2194400	1588900	917090	1187700	671300	862800	1064900	830460	587400
P07738	Bisphosphoglycerate mutase OS=Homo sapiens OX=9606 GN=BPGM PE=1 SV=2	1.746	Up	0.0147601	BPGM	30.005	35.1	26	6	6	3	2	1	2	2	3	4	3	3	3	6	5	6	5	3	4	5	3	5	5	6	5	6	5	3	4	5	3	5	5	151840	136050	92222	313140	200940	199820	300520	194070	160690
Q6P1N9	Putative deoxyribonuclease TATDN1 OS=Homo sapiens OX=9606 GN=TATDN1 PE=1 SV=2	1.663	Up	0.000119029	TATDN1	33.601	14.8	8	3	3	0	1	1	0	1	1	1	2	1	0	3	3	2	2	2	3	2	3	3	1	3	3	2	2	2	3	2	3	3	1	30566	35625	32340	0	48268	56343	58881	52527	57017
P19652	Alpha-1-acid glycoprotein 2 OS=Homo sapiens OX=9606 GN=ORM2 PE=1 SV=2	0.381	Down	0.0124022	ORM2	23.602	26.9	24	3	3	4	4	3	0	2	2	3	2	2	2	3	3	3	2	3	3	3	3	3	3	3	3	3	2	3	3	3	3	3	3	544940	298640	257960	48856	146360	163120	178630	183810	118650
P04275	von Willebrand factor OS=Homo sapiens OX=9606 GN=VWF PE=1 SV=4	0.64	Down	0.0049433	VWF	309.26	9	40	14	14	7	6	5	3	2	1	2	4	3	7	10	11	8	11	9	5	7	9	9	11	10	11	8	11	9	5	7	9	9	11	181860	180690	169830	135110	85688	70536	99115	127580	112510
Q9C0B1	Alpha-ketoglutarate-dependent dioxygenase FTO OS=Homo sapiens OX=9606 GN=FTO PE=1 SV=3	1.853	Up	0.024543	FTO	58.281	20.4	28	7	7	2	1	3	4	3	3	3	4	2	3	4	7	5	6	6	6	5	6	3	5	4	7	5	6	6	6	5	6	3	5	52586	72901	55313	196120	107710	119130	65549	109140	87171
Q14194	Dihydropyrimidinase-related protein 1 OS=Homo sapiens OX=9606 GN=CRMP1 PE=1 SV=1	1.785	Up	0.0080556	CRMP1	62.183	20.6	9	6	4	0	0	0	1	1	1	0	0	4	2	5	4	5	5	6	6	4	5	6	5	3	2	3	3	4	4	3	3	4	4	33073	23628	28271	38553	50766	43679	36760	47705	69412
P61201	COP9 signalosome complex subunit 2 OS=Homo sapiens OX=9606 GN=COPS2 PE=1 SV=1	1.562	Up	0.021401	COPS2	51.596	26.6	47	9	9	4	3	7	4	4	6	4	5	6	4	7	6	8	4	6	7	6	8	7	8	7	6	8	4	6	7	6	8	7	8	172270	159120	159780	399640	252590	222360	207420	291270	208130
Q7Z5L9	Interferon regulatory factor 2-binding protein 2 OS=Homo sapiens OX=9606 GN=IRF2BP2 PE=1 SV=2	1.815	Up	0.0168049	IRF2BP2	61.024	18.6	18	5	5	0	1	0	2	3	4	1	3	2	2	2	4	3	3	5	4	3	4	4	4	2	4	3	3	5	4	3	4	4	4	63117	71832	27748	115680	85130	123590	67936	99404	86080
Q9H307	Pinin OS=Homo sapiens OX=9606 GN=PNN PE=1 SV=5	1.831	Up	0.025657	PNN	81.627	5.2	14	3	3	1	2	1	2	1	1	1	1	2	2	2	3	2	2	3	2	2	2	2	2	2	3	2	2	3	2	2	2	2	2	27543	45854	35289	66020	49486	35980	61365	78164	78499
P02746	Complement C1q subcomponent subunit B OS=Homo sapiens OX=9606 GN=C1QB PE=1 SV=3	0.301	Down	0.00125934	C1QB	26.721	28.9	29	5	5	5	3	5	3	0	3	1	3	3	3	5	5	5	4	3	4	3	4	4	4	5	5	5	4	3	4	3	4	4	4	451060	555210	522880	265140	74665	207930	122780	159570	96273
P42785	Lysosomal Pro-X carboxypeptidase OS=Homo sapiens OX=9606 GN=PRCP PE=1 SV=1	1.529	Up	0.0091791	PRCP	55.799	11.9	14	4	4	1	0	2	0	1	1	1	2	3	3	3	2	3	2	2	3	2	3	4	4	3	2	3	2	2	3	2	3	4	4	22349	32026	26054	33375	44552	37538	54599	45832	35799
Q9Y376	Calcium-binding protein 39 OS=Homo sapiens OX=9606 GN=CAB39 PE=1 SV=1	2.07	Up	0.035861	CAB39	39.869	10.6	18	3	3	1	2	1	2	2	2	1	2	2	3	3	3	2	3	3	3	3	3	3	3	3	3	2	3	3	3	3	3	3	3	48754	89934	61416	228800	187300	151030	103070	132490	66593
P01859	Immunoglobulin heavy constant gamma 2 OS=Homo sapiens OX=9606 GN=IGHG2 PE=1 SV=2	0.484	Down	0.018198	IGHG2	35.9	47.2	44	9	5	5	11	6	1	1	2	4	6	6	2	9	9	8	6	7	9	8	9	9	7	5	5	5	3	4	5	4	5	5	4	2380400	1907400	1574800	553320	562200	740730	1494500	1322800	1284800
P01834	Immunoglobulin kappa constant OS=Homo sapiens OX=9606 GN=IGKC PE=1 SV=2	0.454	Down	0.02584	IGKC	11.765	81.3	119	7	1	13	18	11	9	10	10	15	13	11	9	7	7	7	6	6	6	7	7	6	6	1	1	1	1	1	1	1	1	1	1	10490000	12726000	8502400	2690300	2287400	3457800	11257000	5458700	5457800
P55287	Cadherin-11 OS=Homo sapiens OX=9606 GN=CDH11 PE=1 SV=2	0.593	Down	0.0055008	CDH11	87.964	6.2	12	3	3	2	3	2	1	0	2	0	0	1	1	2	3	3	2	3	3	1	2	2	3	2	3	3	2	3	3	1	2	2	3	87614	116410	100940	70252	58159	72191	0	60553	40508
Q9H8H3	Methyltransferase-like protein 7A OS=Homo sapiens OX=9606 GN=METTL7A PE=1 SV=1	0.593	Down	0.0095631	METTL7A	28.319	39.8	73	7	7	10	6	11	4	5	9	8	6	6	8	6	6	7	6	6	7	7	7	5	6	6	6	7	6	6	7	7	7	5	6	1705900	1427500	1365900	733160	720380	663140	1432400	965450	778590
P00915	Carbonic anhydrase 1 OS=Homo sapiens OX=9606 GN=CA1 PE=1 SV=2	1.523	Up	0.023339	CA1	28.87	68.6	181	13	13	19	14	13	19	16	17	21	19	20	23	12	11	11	12	12	12	13	11	12	12	12	11	11	12	12	12	13	11	12	12	10638000	5092900	5395400	12421000	10705000	9251100	13108000	9881300	8606100
O95359	Transforming acidic coiled-coil-containing protein 2 OS=Homo sapiens OX=9606 GN=TACC2 PE=1 SV=3	1.65	Up	0.0154636	TACC2	309.42	1.5	9	3	3	0	0	1	1	1	1	1	0	2	2	2	2	2	3	3	2	3	3	2	3	2	2	2	3	3	2	3	3	2	3	411700	225450	177670	357910	444680	471040	359520	448070	583240
Q02509	Otoconin-90 OS=Homo sapiens OX=9606 GN=OC90 PE=2 SV=4	0.267	Down	0.025883	OC90	51.727	27	89	10	10	15	11	18	0	1	12	5	2	9	16	9	9	10	4	4	8	7	5	9	10	9	9	10	4	4	8	7	5	9	10	987800	1220500	1420200	64734	52419	729150	128150	129200	294790
Q7L099	Protein RUFY3 OS=Homo sapiens OX=9606 GN=RUFY3 PE=1 SV=1	2.142	Up	0.0020823	RUFY3	52.964	13	20	4	4	1	1	2	2	2	3	3	1	2	3	4	4	3	2	4	4	3	2	4	3	4	4	3	2	4	4	3	2	4	3	30884	26273	41685	65025	75384	77835	88082	40996	77978
Q8N573	Oxidation resistance protein 1 OS=Homo sapiens OX=9606 GN=OXR1 PE=1 SV=2	2.052	Up	0.0133991	OXR1	97.969	14.5	26	9	9	1	0	2	5	4	0	3	3	4	4	4	6	4	6	4	4	6	6	5	7	4	6	4	6	4	4	6	6	5	7	80042	38820	67730	182460	136290	91600	88935	89585	176150
P00492	Hypoxanthine-guanine phosphoribosyltransferase OS=Homo sapiens OX=9606 GN=HPRT1 PE=1 SV=2	1.98	Up	0.03812	HPRT1	24.579	32.1	15	4	4	1	0	2	2	2	3	1	1	1	2	3	4	4	4	3	4	3	4	4	4	3	4	4	4	3	4	3	4	4	4	123680	53559	132970	300600	267160	244040	101540	190970	149950
Q7L5D6	Golgi to ER traffic protein 4 homolog OS=Homo sapiens OX=9606 GN=GET4 PE=1 SV=1	1.849	Up	0.000117909	GET4	36.504	8	9	2	2	0	0	0	1	0	0	2	2	2	2	2	1	2	1	1	1	2	2	2	2	2	1	2	1	1	1	2	2	2	2	15363	0	17331	0	0	0	30726	30522	30420
O14967	Calmegin OS=Homo sapiens OX=9606 GN=CLGN PE=1 SV=1	1.73	Up	0.039076	CLGN	70.038	6.4	10	3	2	0	1	1	0	1	1	1	1	2	2	3	2	2	2	3	3	3	2	3	3	2	1	2	1	2	2	2	1	2	2	35475	0	38875	0	61875	49903	49025	0	72577
Q3ZCW2	Galectin-related protein OS=Homo sapiens OX=9606 GN=LGALSL PE=1 SV=2	0.575	Down	0.006477	LGALSL	18.986	19.2	13	2	2	2	2	0	0	2	0	1	2	2	2	2	2	1	1	2	2	1	2	2	2	2	2	1	1	2	2	1	2	2	2	53346	45674	0	0	24498	23287	0	33461	31415
P04216	Thy-1 membrane glycoprotein OS=Homo sapiens OX=9606 GN=THY1 PE=1 SV=2	1.502	Up	0.029382	THY1	17.935	18.6	30	3	3	3	2	2	3	2	3	4	4	4	3	3	2	2	3	2	2	3	2	2	3	3	2	2	3	2	2	3	2	2	3	220100	136470	195310	338030	261690	201290	324010	276410	207660
Q9BRK3	Matrix remodeling-associated protein 8 OS=Homo sapiens OX=9606 GN=MXRA8 PE=1 SV=1	0.608	Down	0.00049827	MXRA8	49.131	17.2	17	4	4	2	3	2	1	1	2	1	2	1	2	3	3	4	3	2	4	2	3	4	4	3	3	4	3	2	4	2	3	4	4	86952	69883	82611	47676	42371	43187	44827	54574	45905
P07196	Neurofilament light polypeptide OS=Homo sapiens OX=9606 GN=NEFL PE=1 SV=3	1.83	Up	0.022442	NEFL	61.516	65.9	334	34	31	22	17	31	30	37	28	37	33	50	49	25	26	29	27	30	27	27	32	32	32	23	24	27	25	28	25	24	29	29	29	3986300	2015400	5093400	5138300	5937900	5412900	7464600	5160000	10115000
P15104	Glutamine synthetase OS=Homo sapiens OX=9606 GN=GLUL PE=1 SV=4	0.591	Down	0.006782	GLUL	42.064	51.7	122	15	15	14	16	13	8	12	13	12	11	10	13	12	15	14	12	15	13	14	13	15	14	12	15	14	12	15	13	14	13	15	14	5900900	4005200	3536900	2419700	3023400	1908100	2985300	2491000	3249100
O94925	Glutaminase kidney isoform, mitochondrial OS=Homo sapiens OX=9606 GN=GLS PE=1 SV=1	1.582	Up	0.047857	GLS	73.46	30.3	137	15	15	14	5	15	14	16	13	11	16	18	15	14	10	14	12	15	13	13	13	15	15	14	10	14	12	15	13	13	13	15	15	585170	228010	543600	1022000	693560	642310	491160	712820	749990
Q16864	V-type proton ATPase subunit F OS=Homo sapiens OX=9606 GN=ATP6V1F PE=1 SV=2	1.878	Up	0.02654	ATP6V1F	13.37	52.1	34	4	4	3	3	4	3	3	4	2	5	3	4	4	4	4	2	4	4	4	4	4	4	4	4	4	2	4	4	4	4	4	4	53061	58378	53894	207040	110090	133890	52214	79315	79351
Q9Y6K5	2'-5'-oligoadenylate synthase 3 OS=Homo sapiens OX=9606 GN=OAS3 PE=1 SV=3	0.458	Down	0.011504	OAS3	121.17	9.7	30	9	9	7	4	4	1	3	0	2	3	2	4	9	7	6	4	6	5	6	6	6	7	9	7	6	4	6	5	6	6	6	7	154940	184800	263620	59969	121870	66795	74911	131440	55007
O76070	Gamma-synuclein OS=Homo sapiens OX=9606 GN=SNCG PE=1 SV=2	1.543	Up	0.035562	SNCG	13.331	74.8	39	9	9	5	1	3	4	4	5	6	3	5	3	7	6	5	6	6	5	7	6	7	5	7	6	5	6	6	5	7	6	7	5	604400	306860	348340	651560	708240	878000	691170	463150	654170
P24158	Myeloblastin OS=Homo sapiens OX=9606 GN=PRTN3 PE=1 SV=3	1.685	Up	0.045159	PRTN3	27.807	14.8	16	2	2	2	1	2	2	2	1	2	2	0	2	2	2	2	2	2	2	2	2	2	2	2	2	2	2	2	2	2	2	2	2	74058	56288	103580	174040	87745	115400	119940	154130	84227
P05161	Ubiquitin-like protein ISG15 OS=Homo sapiens OX=9606 GN=ISG15 PE=1 SV=5	0.463	Down	0.027777	ISG15	17.887	26.1	19	3	3	3	2	3	2	2	2	0	1	1	3	3	3	3	3	2	3	3	3	3	3	3	3	3	3	2	3	3	3	3	3	327640	217590	427340	235890	262170	97858	75081	148760	89188
P0DOX5	Immunoglobulin gamma-1 heavy chain OS=Homo sapiens OX=9606 PE=1 SV=2	0.358	Down	0.0030355	---	49.328	39.9	158	13	7	17	22	20	9	12	18	14	18	16	12	12	12	12	11	12	12	12	12	13	12	6	6	6	5	7	7	6	6	7	6	19786000	21290000	13579000	3104500	3924200	7456700	7777500	9219800	7810600
O43570	Carbonic anhydrase 12 OS=Homo sapiens OX=9606 GN=CA12 PE=1 SV=1	0.409	Down	0.032137	CA12	39.45	13	11	2	2	1	2	2	0	1	1	1	1	1	1	1	2	2	2	2	2	1	2	2	2	1	2	2	2	2	2	1	2	2	2	0	162460	341130	94192	145420	97705	0	51760	117210
Q7Z4S6	Kinesin-like protein KIF21A OS=Homo sapiens OX=9606 GN=KIF21A PE=1 SV=2	1.923	Up	0.0111016	KIF21A	187.18	6.3	25	6	6	1	0	3	0	3	3	3	2	5	5	4	5	6	1	6	5	6	4	6	6	4	5	6	1	6	5	6	4	6	6	49726	35204	78488	0	81299	107490	84174	92479	143250
P60880	Synaptosomal-associated protein 25 OS=Homo sapiens OX=9606 GN=SNAP25 PE=1 SV=1	1.522	Up	0.025258	SNAP25	23.315	44.2	22	6	6	1	1	3	1	1	1	1	2	5	6	4	2	5	3	5	4	3	3	5	6	4	2	5	3	5	4	3	3	5	6	142470	135780	192340	216810	222130	209190	191040	197360	360260
Q96FN4	Copine-2 OS=Homo sapiens OX=9606 GN=CPNE2 PE=1 SV=3	0.521	Down	0.020724	CPNE2	61.189	5.5	12	2	2	1	2	1	1	1	1	1	2	1	1	1	2	2	2	1	2	2	2	2	2	1	2	2	2	1	2	2	2	2	2	0	115130	90255	47195	0	39447	45635	83210	62880
Q5VWZ2	Lysophospholipase-like protein 1 OS=Homo sapiens OX=9606 GN=LYPLAL1 PE=1 SV=3	1.764	Up	0.0024363	LYPLAL1	26.316	19	28	3	3	2	2	3	3	3	3	2	3	4	3	2	3	2	3	2	2	2	2	3	2	2	3	2	3	2	2	2	2	3	2	57913	89075	85011	117390	119370	150970	127680	178170	110720
O95302	Peptidyl-prolyl cis-trans isomerase FKBP9 OS=Homo sapiens OX=9606 GN=FKBP9 PE=1 SV=2	1.585	Up	0.0089008	FKBP9	63.083	9.3	6	2	2	0	1	1	0	0	2	1	0	1	0	2	2	2	1	2	2	2	2	2	2	2	2	2	1	2	2	2	2	2	2	30281	27432	27018	0	42364	33148	52140	39213	58758
O43592	Exportin-T OS=Homo sapiens OX=9606 GN=XPOT PE=1 SV=2	2.32	Up	0.0098364	XPOT	109.96	6.3	12	4	4	0	0	0	1	1	1	1	2	3	3	0	3	2	2	2	4	4	4	4	4	0	3	2	2	2	4	4	4	4	4	0	16752	18004	27177	42435	25581	37052	48785	60755
O14879	Interferon-induced protein with tetratricopeptide repeats 3 OS=Homo sapiens OX=9606 GN=IFIT3 PE=1 SV=1	0.519	Down	0.0030154	IFIT3	55.984	12.7	15	3	3	1	3	3	1	1	2	1	0	1	2	3	2	3	2	2	2	3	2	2	2	3	2	3	2	2	2	3	2	2	2	64357	75480	81970	42920	47065	44847	21633	37565	36290
P52630	Signal transducer and activator of transcription 2 OS=Homo sapiens OX=9606 GN=STAT2 PE=1 SV=1	0.557	Down	0.022498	STAT2	97.915	5.5	8	3	3	0	2	1	1	0	0	1	0	1	2	0	3	2	2	2	1	1	1	3	3	0	3	2	2	2	1	1	1	3	3	0	58969	58919	22837	28275	0	0	0	42929
Q9NRX4	14 kDa phosphohistidine phosphatase OS=Homo sapiens OX=9606 GN=PHPT1 PE=1 SV=1	1.543	Up	0.0083837	PHPT1	13.832	38.4	45	4	4	3	5	4	3	6	5	6	4	5	4	4	4	3	2	3	4	4	3	4	3	4	4	3	2	3	4	4	3	4	3	516120	470030	471430	1011000	726480	818120	705770	760770	703740
P11233	Ras-related protein Ral-A OS=Homo sapiens OX=9606 GN=RALA PE=1 SV=1	3.665	Up	0.000103913	RALA	23.567	23.8	14	3	2	1	1	1	2	2	2	1	0	2	2	2	3	3	3	3	3	2	3	3	3	1	2	2	2	2	2	1	2	2	2	0	76335	61777	296510	233690	236060	0	191040	245370
P02763	Alpha-1-acid glycoprotein 1 OS=Homo sapiens OX=9606 GN=ORM1 PE=1 SV=1	0.513	Down	0.036924	ORM1	23.511	32.8	27	4	4	6	3	2	2	1	2	4	3	2	2	4	4	3	2	2	3	3	4	3	2	4	4	3	2	2	3	3	4	3	2	477170	317670	216210	95201	132830	185000	251020	242100	104270
P10599	Thioredoxin OS=Homo sapiens OX=9606 GN=TXN PE=1 SV=3	0.499	Down	3.7994e-06	TXN	11.737	34.3	42	4	4	5	3	4	3	4	5	5	5	4	4	3	4	3	3	4	4	4	4	4	4	3	4	3	3	4	4	4	4	4	4	832690	871330	768190	487810	419680	409680	356790	387310	447040
P01011	Alpha-1-antichymotrypsin OS=Homo sapiens OX=9606 GN=SERPINA3 PE=1 SV=2	0.656	Down	0.037802	SERPINA3	47.65	21	40	7	7	5	5	5	2	3	4	4	3	5	4	5	6	6	6	4	6	4	6	7	6	5	6	6	6	4	6	4	6	7	6	276940	268760	328120	143380	173410	127380	322360	200980	163100
P61266	Syntaxin-1B OS=Homo sapiens OX=9606 GN=STX1B PE=1 SV=1	1.651	Up	0.024518	STX1B	33.244	18.1	24	5	5	3	0	3	3	1	3	1	3	3	4	5	4	4	3	4	5	4	4	4	4	5	4	4	3	4	5	4	4	4	4	142530	76879	141430	179430	177580	206350	123590	255140	219370
Q6AZY7	Scavenger receptor class A member 3 OS=Homo sapiens OX=9606 GN=SCARA3 PE=1 SV=1	0.502	Down	0.045678	SCARA3	65.136	5.4	15	3	3	3	2	2	1	0	0	2	2	2	1	3	3	3	2	2	2	3	2	3	2	3	3	3	2	2	2	3	2	3	2	104380	75632	77588	54758	38019	29315	51303	68287	46975
P05091	Aldehyde dehydrogenase, mitochondrial OS=Homo sapiens OX=9606 GN=ALDH2 PE=1 SV=2	0.449	Down	0.0097763	ALDH2	56.381	56.9	119	20	18	14	15	18	9	6	12	9	17	10	9	18	18	18	12	14	17	16	17	14	16	16	16	16	10	12	15	14	15	12	14	3920800	4226800	3399900	1049800	1248200	2658800	1267400	3256300	1273500
P53634	Dipeptidyl peptidase 1 OS=Homo sapiens OX=9606 GN=CTSC PE=1 SV=2	0.621	Down	0.041879	CTSC	51.853	21.8	28	6	6	4	4	2	3	3	3	1	1	4	3	5	5	5	3	3	4	6	4	5	4	5	5	5	3	3	4	6	4	5	4	212330	206990	241660	159490	164810	180190	68192	106810	171600
Q99828	Calcium and integrin-binding protein 1 OS=Homo sapiens OX=9606 GN=CIB1 PE=1 SV=4	1.705	Up	0.0105611	CIB1	21.703	15.2	7	2	2	1	0	1	2	1	0	1	0	0	1	2	2	1	2	2	2	1	2	2	2	2	2	1	2	2	2	1	2	2	2	23693	28387	0	41570	51810	32697	0	40793	45133
Q9Y4I1	Unconventional myosin-Va OS=Homo sapiens OX=9606 GN=MYO5A PE=1 SV=2	1.678	Up	0.0047385	MYO5A	215.4	13.3	57	14	13	2	5	7	2	6	3	10	7	6	9	9	10	12	9	10	10	12	9	11	12	9	9	11	8	10	10	11	9	10	11	121810	104680	165680	153790	232960	201120	198350	249590	248990
Q96HP0	Dedicator of cytokinesis protein 6 OS=Homo sapiens OX=9606 GN=DOCK6 PE=1 SV=3	0.189	Down	0.034496	DOCK6	229.56	4.1	5	4	4	3	0	2	0	0	0	0	0	0	0	3	1	3	2	3	1	1	1	3	3	3	1	3	2	3	1	1	1	3	3	1941700	0	2084200	576880	639380	0	0	0	157850
P01009	Alpha-1-antitrypsin OS=Homo sapiens OX=9606 GN=SERPINA1 PE=1 SV=3	0.562	Down	0.02044	SERPINA1	46.736	53.6	175	20	20	29	24	16	16	12	16	18	16	11	17	20	19	18	15	15	17	18	17	15	18	20	19	18	15	15	17	18	17	15	18	4927100	4569100	2368000	3011500	1854200	1949800	2631300	2441600	1626900
Q14651	Plastin-1 OS=Homo sapiens OX=9606 GN=PLS1 PE=1 SV=2	1.621	Up	0.028941	PLS1	70.253	26.9	32	10	9	3	1	3	4	3	3	1	5	4	5	8	6	7	6	9	8	5	8	9	8	7	5	6	5	8	7	4	7	8	7	110350	76284	79158	223950	118820	149570	121890	139670	95134
P01860	Immunoglobulin heavy constant gamma 3 OS=Homo sapiens OX=9606 GN=IGHG3 PE=1 SV=2	0.392	Down	0.0187985	IGHG3	41.287	41.1	73	11	5	9	9	7	7	8	6	8	6	7	6	10	11	9	9	8	9	10	9	10	9	4	5	4	4	4	4	4	3	4	4	1305400	730510	611200	324970	320470	321450	649880	473860	140650
Q9HB90	Ras-related GTP-binding protein C OS=Homo sapiens OX=9606 GN=RRAGC PE=1 SV=1	1.893	Up	0.028958	RRAGC	44.223	11.8	20	4	4	1	2	0	1	3	3	0	4	3	3	4	4	4	4	4	4	4	4	3	4	4	4	4	4	4	4	4	4	3	4	44714	85395	48451	197790	108230	74739	123310	121250	77698
Q15773	Myeloid leukemia factor 2 OS=Homo sapiens OX=9606 GN=MLF2 PE=1 SV=1	1.696	Up	0.044102	MLF2	28.147	18.5	8	3	3	0	1	1	0	2	0	0	2	0	2	1	1	2	1	2	1	1	2	2	3	1	1	2	1	2	1	1	2	2	3	37017	34953	32239	0	38873	0	0	78421	51555
O76024	Wolframin OS=Homo sapiens OX=9606 GN=WFS1 PE=1 SV=2	0.659	Down	0.025258	WFS1	100.29	12.5	42	8	8	5	7	5	2	4	2	2	5	5	5	6	7	6	4	7	5	4	7	5	6	6	7	6	4	7	5	4	7	5	6	670800	581230	622580	299810	443980	252320	442460	515900	471700
Q8NFH3	Nucleoporin Nup43 OS=Homo sapiens OX=9606 GN=NUP43 PE=1 SV=1	4.244	Up	0.032955	NUP43	42.15	12.9	13	2	2	1	1	1	2	1	2	1	1	1	2	1	2	2	2	1	2	1	2	2	2	1	2	2	2	1	2	1	2	2	2	0	18635	28203	123910	0	158010	0	61657	36975
Q7LG56	Ribonucleoside-diphosphate reductase subunit M2 B OS=Homo sapiens OX=9606 GN=RRM2B PE=1 SV=1	1.794	Up	0.0154848	RRM2B	40.736	24.5	29	6	5	1	4	3	2	3	3	2	4	3	4	5	4	4	2	4	4	3	4	5	4	4	4	3	2	3	3	2	3	4	4	90734	129190	98639	201750	180940	173390	315670	145280	188550
P58658	Protein eva-1 homolog C OS=Homo sapiens OX=9606 GN=EVA1C PE=2 SV=1	2.357	Up	0.0092397	EVA1C	49.483	7.9	8	2	2	0	1	1	0	1	1	1	0	2	1	2	2	2	2	1	1	1	2	2	2	2	2	2	2	1	1	1	2	2	2	68292	80400	75042	104370	0	0	0	196910	182890
P17540	Creatine kinase S-type, mitochondrial OS=Homo sapiens OX=9606 GN=CKMT2 PE=1 SV=2	0.519	Down	0.036497	CKMT2	47.504	25.3	15	6	4	1	1	2	3	2	1	2	1	1	1	3	4	4	5	4	3	4	3	4	1	3	3	3	3	3	2	2	2	3	1	120270	130300	144910	126270	93607	46782	48356	61564	33973
Q02750	Dual specificity mitogen-activated protein kinase kinase 1 OS=Homo sapiens OX=9606 GN=MAP2K1 PE=1 SV=2	1.604	Up	0.02858	MAP2K1	43.439	24.2	40	10	5	3	5	6	3	4	4	4	4	4	3	9	10	10	8	9	10	10	10	10	10	4	5	5	3	5	5	5	5	5	5	133770	287610	245660	408000	347780	483130	262660	341780	378560
Q7L311	Armadillo repeat-containing X-linked protein 2 OS=Homo sapiens OX=9606 GN=ARMCX2 PE=2 SV=1	2.146	Up	0.00199906	ARMCX2	65.683	5.9	9	2	2	1	0	1	0	1	0	1	1	2	2	1	2	2	1	2	1	2	1	2	2	1	2	2	1	2	1	2	1	2	2	0	17462	15925	0	32428	0	31783	0	36276
Q9BTT0	Acidic leucine-rich nuclear phosphoprotein 32 family member E OS=Homo sapiens OX=9606 GN=ANP32E PE=1 SV=1	1.945	Up	0.041742	ANP32E	30.692	36.2	22	5	5	1	2	2	4	2	2	2	1	2	4	3	4	4	5	4	4	4	5	5	4	3	4	4	5	4	4	4	5	5	4	62813	143450	116740	436310	194260	134960	179940	161980	172940
P55789	FAD-linked sulfhydryl oxidase ALR OS=Homo sapiens OX=9606 GN=GFER PE=1 SV=2	0.637	Down	0.0157156	GFER	23.449	20.5	19	3	3	2	3	2	0	1	4	1	1	2	3	2	3	3	2	3	3	3	2	2	3	2	3	3	2	3	3	3	2	2	3	57110	53377	44401	28902	26921	50257	24202	29060	32149
Q9BZL4	Protein phosphatase 1 regulatory subunit 12C OS=Homo sapiens OX=9606 GN=PPP1R12C PE=1 SV=1	0.641	Down	0.042779	PPP1R12C	84.88	10.1	15	5	5	2	2	2	1	1	0	1	1	3	2	3	4	4	1	3	3	3	2	4	4	3	4	4	1	3	3	3	2	4	4	45773	61736	63751	0	34341	25517	27872	38352	59884
P48163	NADP-dependent malic enzyme OS=Homo sapiens OX=9606 GN=ME1 PE=1 SV=1	1.689	Up	0.00163886	ME1	64.149	25	66	10	10	4	4	7	7	4	7	7	8	10	8	8	7	10	6	8	8	9	9	10	10	8	7	10	6	8	8	9	9	10	10	209650	201500	231200	487000	350900	394390	275610	363940	348940
P00966	Argininosuccinate synthase OS=Homo sapiens OX=9606 GN=ASS1 PE=1 SV=2	0.613	Down	0.030565	ASS1	46.53	48.1	80	15	15	12	10	10	5	5	9	9	5	7	8	13	13	13	9	13	13	14	13	13	12	13	13	13	9	13	13	14	13	13	12	1669600	924470	1118200	692370	457510	864670	1014600	653260	792060
O96014	Protein Wnt-11 OS=Homo sapiens OX=9606 GN=WNT11 PE=1 SV=2	1.665	Up	0.020524	WNT11	39.179	9.3	21	2	2	1	1	1	3	2	3	3	3	2	2	2	2	2	2	2	2	2	2	2	2	2	2	2	2	2	2	2	2	2	2	90324	57058	100150	158190	104960	174650	138730	173720	97061
Q14126	Desmoglein-2 OS=Homo sapiens OX=9606 GN=DSG2 PE=1 SV=2	0.351	Down	0.0047774	DSG2	122.29	11.1	27	7	7	2	2	3	2	3	1	6	2	5	1	3	5	4	7	5	3	7	4	6	5	3	5	4	7	5	3	7	4	6	5	329660	175460	281230	67031	47505	103980	166150	90846	112000
Q4VC31	Coiled-coil domain-containing protein 58 OS=Homo sapiens OX=9606 GN=CCDC58 PE=1 SV=1	0.579	Down	0.024118	CCDC58	16.62	34.7	11	3	3	1	2	2	0	1	1	0	0	3	1	2	3	3	2	2	3	2	2	3	2	2	3	3	2	2	3	2	2	3	2	34113	52979	58084	26707	28117	15255	29523	25133	39334
Q08380	Galectin-3-binding protein OS=Homo sapiens OX=9606 GN=LGALS3BP PE=1 SV=1	0.631	Down	0.000184818	LGALS3BP	65.33	20.7	46	7	7	4	6	7	6	3	4	4	4	4	4	5	7	7	6	7	7	7	7	7	7	5	7	7	6	7	7	7	7	7	7	523390	509760	630100	404480	354730	370410	317920	342650	300790
Q9Y6E0	Serine/threonine-protein kinase 24 OS=Homo sapiens OX=9606 GN=STK24 PE=1 SV=1	1.641	Up	0.0051786	STK24	49.307	24.6	39	8	8	3	3	4	4	3	6	5	3	5	3	7	7	8	6	7	7	6	7	7	7	7	7	8	6	7	7	6	7	7	7	117650	113490	124290	290250	202380	177250	169140	193200	176520
P20591	Interferon-induced GTP-binding protein Mx1 OS=Homo sapiens OX=9606 GN=MX1 PE=1 SV=4	0.368	Down	0.00175898	MX1	75.519	40.9	53	17	17	11	8	14	2	3	3	4	2	2	4	13	13	15	10	10	14	12	11	9	11	13	13	15	10	10	14	12	11	9	11	835540	534520	1035500	367000	308630	315620	277980	206750	174600
Q05639	Elongation factor 1-alpha 2 OS=Homo sapiens OX=9606 GN=EEF1A2 PE=1 SV=1	2.373	Up	0.03454	EEF1A2	50.47	27	15	8	2	1	1	1	1	2	1	2	2	2	2	8	8	7	8	8	8	8	8	8	8	2	2	1	2	2	2	2	2	2	2	34975	24780	0	37218	55983	42676	70310	91558	102800
Q92556	Engulfment and cell motility protein 1 OS=Homo sapiens OX=9606 GN=ELMO1 PE=1 SV=2	1.607	Up	0.022242	ELMO1	83.829	11.6	9	4	4	1	0	1	1	0	1	1	1	2	1	3	1	3	2	1	2	3	2	2	3	3	1	3	2	1	2	3	2	2	3	52239	0	52055	64417	0	106390	0	70071	112410
P05387	60S acidic ribosomal protein P2 OS=Homo sapiens OX=9606 GN=RPLP2 PE=1 SV=1	2.23	Up	0.024419	RPLP2	11.665	60	33	4	4	1	3	3	5	3	4	3	4	3	4	3	4	4	4	4	4	4	4	4	4	3	4	4	4	4	4	4	4	4	4	108590	148030	277260	728300	377290	352620	238580	535200	271430
Q9UHG2	ProSAAS OS=Homo sapiens OX=9606 GN=PCSK1N PE=1 SV=1	2.13	Up	0.0143172	PCSK1N	27.372	31.9	20	4	4	2	0	2	2	2	2	2	2	2	4	4	3	4	3	4	4	3	2	4	4	4	3	4	3	4	4	3	2	4	4	65277	33830	128210	144120	106630	156290	162340	160300	141560
Q00577	Transcriptional activator protein Pur-alpha OS=Homo sapiens OX=9606 GN=PURA PE=1 SV=2	1.57	Up	0.025877	PURA	34.91	20.8	40	5	5	1	4	4	4	4	5	4	7	4	3	5	5	5	4	5	4	4	5	5	5	5	5	5	4	5	4	4	5	5	5	388200	696650	693390	855540	1134600	978920	860110	1178300	627210
O15294	UDP-N-acetylglucosamine--peptide N-acetylglucosaminyltransferase 110 kDa subunit OS=Homo sapiens OX=9606 GN=OGT PE=1 SV=3	0.412	Down	0.0038579	OGT	116.92	5.5	13	4	4	1	2	3	0	1	1	1	1	1	2	2	3	3	3	1	2	3	3	2	4	2	3	3	3	1	2	3	3	2	4	0	104190	105180	16638	0	49160	50736	40443	39226
P02689	Myelin P2 protein OS=Homo sapiens OX=9606 GN=PMP2 PE=1 SV=3	2.603	Up	0.0064817	PMP2	14.909	36.4	74	6	6	5	4	8	5	10	9	7	9	9	8	5	6	6	6	6	6	6	6	6	6	5	6	6	6	6	6	6	6	6	6	763110	314260	981800	953150	1374900	1950100	2176400	2300800	2133600
P47895	Aldehyde dehydrogenase family 1 member A3 OS=Homo sapiens OX=9606 GN=ALDH1A3 PE=1 SV=2	1.552	Up	0.033422	ALDH1A3	56.108	33.4	30	12	11	3	1	1	1	3	5	2	4	6	4	9	9	7	10	11	8	11	11	11	10	8	8	6	9	10	7	10	10	10	9	286820	164340	120680	333990	220930	301430	252810	393590	257590
Q15006	ER membrane protein complex subunit 2 OS=Homo sapiens OX=9606 GN=EMC2 PE=1 SV=1	1.903	Up	0.0075621	EMC2	34.833	12.1	19	2	2	3	2	2	1	2	1	2	2	3	1	2	2	1	2	2	1	2	1	2	2	2	2	1	2	2	1	2	1	2	2	30129	31478	0	47270	55623	0	79673	0	56106
Q8NE01	Metal transporter CNNM3 OS=Homo sapiens OX=9606 GN=CNNM3 PE=1 SV=1	0.643	Down	0.0092966	CNNM3	76.118	7.6	9	4	4	1	1	2	0	0	1	0	1	2	1	2	3	3	3	3	3	3	2	3	2	2	3	3	3	3	3	3	2	3	2	100500	140910	110670	94991	0	56381	67102	80811	74614
Q8IWV7	E3 ubiquitin-protein ligase UBR1 OS=Homo sapiens OX=9606 GN=UBR1 PE=1 SV=1	1.641	Up	0.032843	UBR1	200.21	4.2	14	6	6	1	1	0	2	0	2	3	1	3	1	5	4	3	4	4	5	4	5	5	5	5	4	3	4	4	5	4	5	5	5	30657	38857	35015	61075	54678	50805	86706	48176	65206
P24821	Tenascin OS=Homo sapiens OX=9606 GN=TNC PE=1 SV=3	1.696	Up	0.00113731	TNC	240.85	13.5	78	18	18	6	8	5	6	5	7	10	9	11	11	15	13	14	12	14	14	14	15	14	13	15	13	14	12	14	14	14	15	14	13	337990	359510	333890	546260	440560	543900	562070	552490	696590
Q9HC38	Glyoxalase domain-containing protein 4 OS=Homo sapiens OX=9606 GN=GLOD4 PE=1 SV=1	1.869	Up	0.04842	GLOD4	34.793	15.3	12	3	3	0	2	0	0	1	1	2	1	4	1	3	3	3	3	2	2	3	3	3	3	3	3	3	3	2	2	3	3	3	3	91847	39506	82790	86758	181190	120360	86164	96779	218710
P19105	Myosin regulatory light chain 12A OS=Homo sapiens OX=9606 GN=MYL12A PE=1 SV=2	0.6	Down	0.0055991	MYL12A	19.794	45	64	6	2	5	5	8	4	6	6	9	4	9	8	4	6	5	3	5	5	5	4	6	4	1	2	2	0	2	2	2	2	2	2	1455400	1278500	1055900	508650	766040	615930	784830	823510	909930
Q15435	Protein phosphatase 1 regulatory subunit 7 OS=Homo sapiens OX=9606 GN=PPP1R7 PE=1 SV=1	1.553	Up	0.0199014	PPP1R7	41.564	27.8	45	6	6	2	4	5	5	5	5	4	6	5	4	3	4	5	6	6	5	6	6	6	6	3	4	5	6	6	5	6	6	6	6	196710	265700	267720	488400	469350	424620	274720	369410	318170
O43772	Mitochondrial carnitine/acylcarnitine carrier protein OS=Homo sapiens OX=9606 GN=SLC25A20 PE=1 SV=1	0.534	Down	0.0185551	SLC25A20	32.943	16.6	12	3	3	2	0	1	1	1	1	2	2	0	2	3	2	2	2	2	2	3	2	3	3	3	2	2	2	2	2	3	2	3	3	77293	0	56537	22227	30707	38673	42820	41236	27888
P09914	Interferon-induced protein with tetratricopeptide repeats 1 OS=Homo sapiens OX=9606 GN=IFIT1 PE=1 SV=2	0.485	Down	0.000139562	IFIT1	55.36	25.1	35	10	10	7	5	7	2	2	2	2	3	3	2	9	9	10	8	8	6	9	9	9	8	9	9	10	8	8	6	9	9	9	8	369050	338070	460250	248980	202440	176530	155050	167160	180080
[truncated: 20 more columns]
