# Supplementary material for: IL-1β promotes glutamate excitotoxicity: indications for the link between inflammatory and synaptic vesicle cycle in Ménière’s disease
Source: Cell Death Discov. 2024 Nov 20;10:476. doi: 10.1038/s41420-024-02246-2 (PMC11579495; doi:10.1038/s41420-024-02246-2)
Supplement: Supplementary file 6 — Supplementary Table 5 [file 41420_2024_2246_MOESM6_ESM.xlsx]

## Sheet: VOvsES
Supplementary Table 5. Differentially expressed statistics between VO and ES
Protein accession	Protein description	Gene name	VO/ES Ratio	VO/ES P value	Regulated Type	MW [kDa]	Coverage [%]	Peptides	Unique peptides	Razor + unique peptides	Razor + unique peptides ANVO1	Razor + unique peptides ANVO2	Razor + unique peptides ANVO3	Razor + unique peptides MDVO4	Razor + unique peptides MDVO6	Razor + unique peptides MDVO7	Razor + unique peptides MDVO1	Razor + unique peptides MDVO2	Razor + unique peptides MDVO3	Razor + unique peptides MDVO5	Razor + unique peptides ANES_1	Razor + unique peptides ANES_2	Razor + unique peptides ANES_4	Razor + unique peptides ANES_5	Razor + unique peptides ANES_6	Razor + unique peptides MDES_3	Razor + unique peptides MDES_5	Razor + unique peptides MDES_1	Razor + unique peptides MDES_2	Razor + unique peptides MDES_4	Razor + unique peptides MDES_6	Razor + unique peptides MDES_7	ANVO1	ANVO2	ANVO3	MDVO4	MDVO6	MDVO7	MDVO1	MDVO2	MDVO3	MDVO5	ANES_1	ANES_2	ANES_4	ANES_5	ANES_6	MDES_3	MDES_5
P0DPI2	Glutamine amidotransferase-like class 1 domain-containing protein 3A, mitochondrial OS=Homo sapiens OX=9606 GN=GATD3A PE=1 SV=1	GATD3A	2.028	7.17875e-05	Up	28.17	64.6	11	11	11	10	10	10	10	10	10	7	11	9	9	6	6	5	6	6	6	5	6	6	5	6	4	1.46174	1.43834	1.15185	0.917499	2.19625	1.22751	1.143	2.30518	1.24355	0.737317	0.804097	0.525122	1.13154	0.596845	0.524012	0.571063	0.691214
A0AVT1	Ubiquitin-like modifier-activating enzyme 6 OS=Homo sapiens OX=9606 GN=UBA6 PE=1 SV=1	UBA6	2.943	2.5911e-09	Up	117.97	18.3	12	12	12	11	8	8	11	10	11	7	9	8	10	4	7	4	5	6	6	6	4	5	3	6	3	0.8551	1.40029	1.39154	1.08777	1.51482	1.45442	2.44698	1.7654	1.67019	2.04168	0.424376	0.553672	0.566851	0.551427	0.777089	0.423413	0.627983
A1L0T0	Acetolactate synthase-like protein OS=Homo sapiens OX=9606 GN=ILVBL PE=1 SV=2	ILVBL	7.04	2.01871e-08	Up	67.867	34.7	15	15	15	12	12	12	13	13	12	11	10	12	14	6	7	6	7	7	8	8	6	6	1	3	5	1.92857	2.03497	1.96671	1.38523	1.64831	1.58746	2.26148	2.21734	1.38088	1.75108	0.298751	0.348829	0.277503	0.296323	0.458742	0.23343	0.316358
A2RRP1	Neuroblastoma-amplified sequence OS=Homo sapiens OX=9606 GN=NBAS PE=1 SV=2	NBAS	1.65	0.00487258	Up	268.57	5.4	8	8	8	6	8	7	7	6	7	7	7	5	8	3	4	4	2	6	4	4	1	2	1	2	2	1.29657	1.34321	1.71089	1.00369	1.39454	1.20753	0.978773	1.16151	1.16878	1.18821	0.759582	0.393396	0.318158	0.538148	0.446318	0.489475	0.729236
O00159	Unconventional myosin-Ic OS=Homo sapiens OX=9606 GN=MYO1C PE=1 SV=4	MYO1C	1.543	0.000737	Up	121.68	30.3	21	21	21	8	8	10	9	10	11	10	8	7	9	13	14	14	16	12	16	14	13	13	11	14	11	0.776752	1.09769	1.40766	0.922625	1.32131	1.35914	1.42069	1.55379	1.40892	1.10647	0.925467	1.11288	1.13801	0.807538	0.584408	1.15726	0.635928
O00192	Armadillo repeat protein deleted in velo-cardio-facial syndrome OS=Homo sapiens OX=9606 GN=ARVCF PE=1 SV=1	ARVCF	3.865	1.59194e-05	Up	104.64	12.8	7	7	7	5	5	6	6	5	6	4	5	6	6	0	2	0	0	3	0	0	0	0	0	1	0	1.21926	1.23501	1.55754	1.20245	1.03344	0.99802	0.926967	1.27692	0.781846	1.17817		0.204798			0.385563
O00217	NADH dehydrogenase [ubiquinone] iron-sulfur protein 8, mitochondrial OS=Homo sapiens OX=9606 GN=NDUFS8 PE=1 SV=1	NDUFS8	1.622	0.00978367	Up	23.705	18.6	3	3	3	3	3	3	3	3	2	1	2	1	3	2	1	1	2	2	1	2	1	1	1	1	1	0.818125	1.0415	1.06585	1.64629	1.21562	1.44035		0.828029		1.11632	0.544768			0.807069	0.908885		0.5672
O00244	Copper transport protein ATOX1 OS=Homo sapiens OX=9606 GN=ATOX1 PE=1 SV=1	ATOX1	1.922	0.000107552	Up	7.4016	69.1	6	6	6	6	6	5	4	4	4	2	5	4	4	2	2	2	3	2	2	2	2	3	2	2	2	1.61154	1.41405	1.33754	1.03211	1.11967	1.68253	1.12173	1.58837	1.28646	1.34956	0.696166	0.703811	0.679541	0.859134	0.626634	1.27984	0.959549
O00264	Membrane-associated progesterone receptor component 1 OS=Homo sapiens OX=9606 GN=PGRMC1 PE=1 SV=3	PGRMC1	5.696	3.82962e-09	Up	21.671	56.9	10	10	10	8	9	9	9	9	9	7	8	8	9	2	4	3	3	4	3	3	4	2	3	3	2	1.65166	1.92649	2.07457	1.28678	1.6674	1.38521	3.23778	2.0493	1.39257	1.49976	0.556051	0.350943	0.179415	0.457574	0.473093	0.501034	0.232845
O00299	Chloride intracellular channel protein 1 OS=Homo sapiens OX=9606 GN=CLIC1 PE=1 SV=4	CLIC1	0.575	0.00923334	Down	26.922	62.2	11	11	11	6	6	7	6	6	6	5	6	5	6	10	9	9	10	10	9	9	8	9	8	9	9	1.4325	0.910461	0.277208	1.29977	0.165355	0.573201	1.15047	0.350495	0.501889	0.467063	1.31291	1.42778	1.37768	0.915518	1.12548	1.22575	1.11665
O00391	Sulfhydryl oxidase 1 OS=Homo sapiens OX=9606 GN=QSOX1 PE=1 SV=3	QSOX1	0.099	3.09118e-07	Down	82.577	31.9	18	18	18	2	2	2	0	1	3	0	2	2	2	12	11	15	17	15	13	9	11	10	10	11	9	0.159253	0.174597	0.201525			0.202697		0.10235	0.090229	0.111589	0.590735	0.84013	0.820422	5.79573	1.97775	1.33697	1.43721
O00429	Dynamin-1-like protein OS=Homo sapiens OX=9606 GN=DNM1L PE=1 SV=2	DNM1L	6.96	3.36308e-09	Up	81.876	53.4	26	26	26	21	21	22	22	22	22	20	21	20	20	8	7	6	8	7	6	7	5	9	3	8	5	1.79776	1.72951	1.52681	1.57301	2.02902	1.88769	2.44218	1.8576	2.16313	1.75805	0.272966	0.210725	0.147776	0.24439	0.362218	0.14776	0.329464
O00461	Golgi integral membrane protein 4 OS=Homo sapiens OX=9606 GN=GOLIM4 PE=1 SV=1	GOLIM4	2.52	6.59363e-06	Up	81.879	15.9	8	8	8	7	6	6	5	6	6	4	7	6	5	1	1	1	2	2	1	1	2	0	0	0	1	1.36682	1.0989	1.26549	0.915812	1.122	0.898111	1.29213	1.34943	1.21104	1.09723				0.359638	0.612245
O00468	Agrin OS=Homo sapiens OX=9606 GN=AGRN PE=1 SV=6	AGRN	3.749	3.92818e-14	Up	217.32	37.6	47	47	47	29	31	34	33	35	33	36	33	33	32	25	27	28	27	22	23	23	19	25	17	24	15	2.07773	1.68163	1.79586	1.70108	1.34917	1.73029	1.63348	1.4887	1.47602	1.7314	0.458064	0.51236	0.466971	0.501485	0.533049	0.457672	0.343446
O00483	Cytochrome c oxidase subunit NDUFA4 OS=Homo sapiens OX=9606 GN=NDUFA4 PE=1 SV=1	NDUFA4	0.557	0.0418735	Down	9.3697	58	3	3	3	3	2	3	2	3	3	1	2	0	0	2	2	1	1	1	1	1	1	1	2	1	1	1.52986	0.753373	0.535177	0.656841	0.448959	0.549322		1.17636			1.75378	1.3871
O00487	26S proteasome non-ATPase regulatory subunit 14 OS=Homo sapiens OX=9606 GN=PSMD14 PE=1 SV=1	PSMD14	2.592	7.40942e-08	Up	34.577	49	8	8	8	5	7	7	7	7	7	7	7	6	7	4	3	4	4	2	4	5	4	4	4	2	3	1.61862	1.99554	1.11389	1.5318	1.44116	1.31985	1.0588	1.63943	1.47049	1.84827	0.410973	0.791721	0.596341	0.439174	0.292781	0.716044	0.539039
O00499	Myc box-dependent-interacting protein 1 OS=Homo sapiens OX=9606 GN=BIN1 PE=1 SV=1	BIN1	1.895	0.00112974	Up	64.699	26.3	10	10	10	8	5	6	5	6	7	5	7	6	6	4	3	3	3	3	4	3	3	2	0	2	2	1.48063	1.65181	1.35825	1.88095	0.840219	0.659239	1.02299	1.33679	1.08473	1.09862	0.389421	0.702146		0.699841	1.12296	0.467692	0.532751
O00534	von Willebrand factor A domain-containing protein 5A OS=Homo sapiens OX=9606 GN=VWA5A PE=2 SV=2	VWA5A	1.632	0.0116413	Up	86.488	17.4	8	8	8	3	5	5	8	6	6	5	6	6	6	1	2	3	3	4	3	3	3	3	3	2	2	0.571019	1.20517	1.40238	0.959559	1.32301	1.1775	1.92798	1.29318	1.45664	1.22906		0.816369	0.877791	1.17396	0.815136	0.835481	1.00449
O00571	ATP-dependent RNA helicase DDX3X OS=Homo sapiens OX=9606 GN=DDX3X PE=1 SV=3	DDX3X	1.603	0.000791668	Up	73.243	24.6	13	5	12	7	8	8	7	7	6	5	7	10	7	8	6	5	4	6	5	4	6	5	5	5	3	1.4177	1.51554	1.19697	1.69206	1.04879	1.30095	0.57073	1.32001	1.0572	1.46054	0.761801	0.857463	0.737112	0.870695	0.818327	1.04164	0.873027
O00629	Importin subunit alpha-3 OS=Homo sapiens OX=9606 GN=KPNA4 PE=1 SV=1	KPNA4	2.109	0.00945876	Up	57.886	26.7	6	5	6	3	3	3	3	3	3	1	2	3	3	3	4	3	4	3	2	2	0	1	0	1	1	1.27866	1.65036	1.26737	1.21415	1.60566	1.29623		0.977634	1.18485	1.21356	0.48133	0.326768	0.526738	1.14102	1.07192	0.580334	0.183418
O00764	Pyridoxal kinase OS=Homo sapiens OX=9606 GN=PDXK PE=1 SV=1	PDXK	7.152	1.80982e-08	Up	35.102	79.2	18	18	18	14	13	13	13	12	14	11	10	14	14	6	7	5	5	6	6	4	6	6	5	5	3	1.87317	2.57306	1.59997	1.22532	2.20793	2.01727	1.77575	1.04931	1.96106	2.55639	0.414886	0.620066	0.381958	0.370799	0.098908	0.379207	0.232511
O14495	Phospholipid phosphatase 3 OS=Homo sapiens OX=9606 GN=PLPP3 PE=1 SV=1	PLPP3	2.138	3.40646e-07	Up	35.116	27	7	7	7	2	4	4	4	4	4	3	3	4	4	5	6	6	6	6	4	6	5	6	5	5	5	0.983441	1.31476	1.45563	1.08723	1.4388	1.73168	1.90034	1.52515	1.20334	1.44954	0.67671	0.81469	0.584708	0.380043	0.90941	0.957799	0.441731
O14498	Immunoglobulin superfamily containing leucine-rich repeat protein OS=Homo sapiens OX=9606 GN=ISLR PE=2 SV=1	ISLR	0.33	5.64809e-10	Down	45.997	23.4	7	7	7	2	2	2	2	2	2	2	3	3	3	7	7	6	7	7	6	7	7	6	6	7	6	0.52221	0.521003	0.488007	0.461355	0.447495	0.471147	0.445116	0.420464	0.461872	0.503557	1.36707	1.663	1.05521	2.24813	1.5749	1.74261	1.46671
O14561	Acyl carrier protein, mitochondrial OS=Homo sapiens OX=9606 GN=NDUFAB1 PE=1 SV=3	NDUFAB1	1.731	0.000271583	Up	17.417	21.2	4	4	4	3	3	3	3	4	4	2	3	4	3	3	3	3	3	2	3	3	3	2	2	3	2	1.85877	1.40589	1.25158	1.24591	1.4326	1.31464	1.55174	0.805447	1.04397	1.08298	0.825976	0.869812	0.768245	0.990774	0.991568	0.918923	0.683691
O14576	Cytoplasmic dynein 1 intermediate chain 1 OS=Homo sapiens OX=9606 GN=DYNC1I1 PE=1 SV=2	DYNC1I1	3.176	0.000298732	Up	72.955	22.6	6	6	6	3	5	5	3	5	5	5	4	5	5	0	0	1	1	2	0	1	1	0	0	2	0	0.791558	1.42467	1.10156	0.7322	1.48511	1.15231	1.39368	1.20123	0.952861	1.05388					0.488661
O14617	AP-3 complex subunit delta-1 OS=Homo sapiens OX=9606 GN=AP3D1 PE=1 SV=1	AP3D1	2.206	4.82065e-06	Up	130.16	17.3	13	13	13	8	12	12	11	10	12	5	11	11	10	3	4	3	5	6	4	6	5	4	3	7	4	0.822861	1.37445	1.32294	1.90664	1.24573	1.69673	0.95725	1.63325	1.92223	1.36734	0.515443	0.550746	0.355673	0.600211	1.03358	0.769666	0.877365
O14672	Disintegrin and metalloproteinase domain-containing protein 10 OS=Homo sapiens OX=9606 GN=ADAM10 PE=1 SV=1	ADAM10	2.223	0.000244175	Up	84.141	23.9	11	11	11	9	8	9	10	10	10	7	9	8	9	2	3	3	3	2	3	2	2	2	2	3	3	0.835838	0.895891	1.53941	1.71965	1.40455	1.34495	2.30522	1.38988	1.25831	1.59456	0.554697	0.210915	0.409284	0.412293	0.664293	0.345307	0.502764
O14773	Tripeptidyl-peptidase 1 OS=Homo sapiens OX=9606 GN=TPP1 PE=1 SV=2	TPP1	2.854	3.02049e-10	Up	61.247	21	7	7	7	6	6	6	6	6	6	6	6	6	6	5	5	5	5	5	4	6	4	5	5	5	4	1.40091	2.18394	1.63308	1.64285	1.54281	1.47385	1.52235	1.41404	1.16725	1.50644	0.693074	0.574823	0.595901	0.618177	0.67185	0.462946	0.513228
O14791	Apolipoprotein L1 OS=Homo sapiens OX=9606 GN=APOL1 PE=1 SV=5	APOL1	0.062	1.34348e-09	Down	43.974	15.6	5	5	5	1	3	1	2	2	2	3	2	1	3	4	4	4	4	4	4	3	4	4	4	4	4		0.049501		0.096183	0.068858	0.062218	0.13422	0.158641		0.093543	1.13823	1.11215	1.16623	0.91058	0.655685	1.47445	1.59992
O14841	5-oxoprolinase OS=Homo sapiens OX=9606 GN=OPLAH PE=1 SV=3	OPLAH	4.036	2.01267e-08	Up	137.46	17.5	12	12	12	6	10	9	8	12	10	11	8	11	11	0	0	2	1	3	1	1	0	0	1	0	2	1.11638	1.33858	0.952667	1.33761	1.26124	1.1339	1.19999	1.01007	1.522	1.22814			0.244525		0.298316
O14936	Peripheral plasma membrane protein CASK OS=Homo sapiens OX=9606 GN=CASK PE=1 SV=3	CASK	1.505	7.15396e-05	Up	105.12	20.2	14	14	14	8	12	11	9	11	10	9	9	9	8	4	6	6	5	6	3	5	5	3	1	4	2	0.901347	1.08806	1.26298	1.09263	1.29479	1.33167	1.18416	1.34239	1.18217	1.45202	0.890218	0.952096	0.9962	0.88457	0.950933	0.775871	0.825333
P19105	Myosin regulatory light chain 12A OS=Homo sapiens OX=9606 GN=MYL12A PE=1 SV=2	MYL12A	0.257	7.05743e-07	Down	19.794	62.6	10	3	10	5	7	6	7	7	7	3	5	5	6	9	9	8	9	8	9	9	8	7	8	8	7	0.764243	0.525094	0.424273	0.291066	0.442103	0.396479	0.167507	0.259299	0.284504	0.325624	1.30837	1.49759	1.64761	1.50965	1.80871	1.71656	1.37672
O14979	Heterogeneous nuclear ribonucleoprotein D-like OS=Homo sapiens OX=9606 GN=HNRNPDL PE=1 SV=3	HNRNPDL	2.761	1.62193e-05	Up	46.437	15.5	8	8	8	7	7	5	7	7	7	6	6	5	6	3	3	3	3	4	4	4	3	4	2	4	2	1.40143	2.18255	1.79141	0.604064	1.72913	1.7444	0.994047	1.34851	1.98318	1.55558	0.944199	0.630395	0.703146	0.919479	0.211809	0.375039	0.377598
O14980	Exportin-1 OS=Homo sapiens OX=9606 GN=XPO1 PE=1 SV=1	XPO1	1.578	4.74486e-06	Up	123.38	35.4	25	25	25	15	14	13	14	14	10	10	13	13	12	13	17	12	16	15	14	14	11	15	11	12	12	1.17883	1.17517	0.964771	1.36743	1.15896	1.39555	1.78901	0.924088	1.24455	1.29899	0.73832	0.749243	0.682212	0.927071	0.73301	0.766158	1.02252
O15031	Plexin-B2 OS=Homo sapiens OX=9606 GN=PLXNB2 PE=1 SV=3	PLXNB2	1.934	7.9726e-07	Up	205.12	30	36	36	36	20	22	20	19	21	21	20	14	17	16	17	21	20	15	21	21	19	10	9	6	11	12	1.2786	1.59995	1.52826	1.47501	1.16529	1.27189	1.53001	1.38122	1.09175	1.25329	0.891041	0.630438	0.898044	0.843891	1.18617	0.545231	0.660031
O15061	Synemin OS=Homo sapiens OX=9606 GN=SYNM PE=1 SV=2	SYNM	33.512	1.83225e-09	Up	172.77	38	42	42	42	31	34	37	37	36	35	34	32	31	28	9	10	9	8	9	6	7	2	4	1	6	2	1.67248	1.59384	3.46218	2.9034	2.37809	3.05095	1.54014	1.48763	1.3754	0.868474	0.080479	0.110079	0.078971	0.065868	0.088848	0.054899	0.083657
O15075	Serine/threonine-protein kinase DCLK1 OS=Homo sapiens OX=9606 GN=DCLK1 PE=1 SV=2	DCLK1	3.992	0.00027592	Up	82.223	34.1	17	16	17	9	12	11	12	11	11	10	11	11	11	1	2	2	7	4	4	6	4	1	0	1	1	0.650878	1.95354	1.63636	1.23615	0.683248	1.15769	1.9493	1.9985	0.643019	2.0007		0.196984		0.943099	0.557202	0.095985	0.154306
O15126	Secretory carrier-associated membrane protein 1 OS=Homo sapiens OX=9606 GN=SCAMP1 PE=1 SV=2	SCAMP1	3.089	0.0232142	Up	37.92	17.8	3	3	3	2	3	2	3	2	3	3	2	2	1	1	3	3	3	2	1	3	0	1	1	1	1	1.05035	1.52521	1.13293	1.41834	1.5673	1.3363	1.58609	0.726775	1.52273			0.27089	0.121194	0.369363	1.24906		0.123464
O15173	Membrane-associated progesterone receptor component 2 OS=Homo sapiens OX=9606 GN=PGRMC2 PE=1 SV=1	PGRMC2	1.578	0.00715435	Up	23.818	20.6	3	3	3	2	2	2	2	3	2	2	2	3	3	2	3	2	2	3	3	3	1	2	3	3	1	0.794899	1.0412	1.66771	0.961533	1.36992	1.06815	0.659508	2.04746	1.48077	1.1516	0.473301	0.44468	0.926123	1.2646	0.830634	0.743476	0.765933
O15230	Laminin subunit alpha-5 OS=Homo sapiens OX=9606 GN=LAMA5 PE=1 SV=8	LAMA5	2.274	2.71336e-08	Up	399.73	31.6	72	71	72	45	50	46	44	44	45	44	43	41	46	32	33	31	36	33	36	28	27	30	30	26	24	1.51647	1.22416	1.68401	1.22316	1.19767	1.39544	1.85058	1.32347	1.33566	1.65088	0.576037	0.841561	0.669879	0.703693	0.620023	0.771481	0.408095
O15260	Surfeit locus protein 4 OS=Homo sapiens OX=9606 GN=SURF4 PE=1 SV=3	SURF4	6.259	3.81383e-07	Up	30.394	17.5	3	3	3	3	3	3	3	3	3	3	3	3	3	1	2	1	1	1	2	1	1	2	1	1	1	1.14885	1.15685	1.38991	0.756417	1.03792	1.12379	2.1869	1.39542	1.03405	1.17532		0.208269				0.16185
O15382	Branched-chain-amino-acid aminotransferase, mitochondrial OS=Homo sapiens OX=9606 GN=BCAT2 PE=1 SV=2	BCAT2	4.98	5.53575e-06	Up	44.287	45.9	12	11	12	7	8	9	8	9	9	6	5	6	8	1	2	3	2	1	4	1	1	2	1	2	1	2.13215	1.30278	0.883392	1.49157	1.1389	1.41507	0.951795	1.03857	0.737012	1.86789		0.175613	0.168452	0.344667		0.352152
O43143	Pre-mRNA-splicing factor ATP-dependent RNA helicase DHX15 OS=Homo sapiens OX=9606 GN=DHX15 PE=1 SV=2	DHX15	5.441	1.18744e-06	Up	90.932	22.6	12	12	12	7	9	10	8	10	9	8	9	9	6	4	7	2	7	3	5	4	5	2	1	4	2	1.65683	1.85365	1.61713	1.62693	1.53184	1.54196	1.49927	1.537	2.09078	1.93955	0.378327	0.205376	0.69143	0.24492	0.184836	0.229183	0.254087
O43175	D-3-phosphoglycerate dehydrogenase OS=Homo sapiens OX=9606 GN=PHGDH PE=1 SV=4	PHGDH	3.19	6.76095e-08	Up	56.65	51.8	22	22	22	12	16	15	16	16	17	16	16	17	17	10	10	8	13	10	10	14	9	9	6	8	5	1.52655	1.66791	1.43993	1.22025	1.68815	1.47585	1.09376	2.55302	1.24099	2.07966	0.759572	0.470341	0.426516	0.563426	0.558771	0.553054	0.616652
O43237	Cytoplasmic dynein 1 light intermediate chain 2 OS=Homo sapiens OX=9606 GN=DYNC1LI2 PE=1 SV=1	DYNC1LI2	6.291	1.96136e-11	Up	54.099	53	20	19	20	15	15	16	15	11	15	11	14	13	14	5	5	6	6	6	4	5	2	5	3	4	5	1.76365	1.78096	1.81669	1.66913	1.96602	1.62302	2.30201	1.80883	1.97768	1.76758	0.30478	0.357703	0.363879	0.420317	0.267374	0.291767	0.339874
O43242	26S proteasome non-ATPase regulatory subunit 3 OS=Homo sapiens OX=9606 GN=PSMD3 PE=1 SV=2	PSMD3	1.747	2.61387e-07	Up	60.977	42.3	16	16	16	11	13	13	11	10	11	8	11	11	11	6	7	5	6	3	5	4	6	6	5	6	4	1.13477	1.27946	1.26601	1.33559	1.15957	1.15414	1.42596	1.29194	1.41904	1.57644	0.73002	0.597098	0.701147	0.564377	0.585006	0.778973	0.712916
O43390	Heterogeneous nuclear ribonucleoprotein R OS=Homo sapiens OX=9606 GN=HNRNPR PE=1 SV=1	HNRNPR	3.061	4.47488e-11	Up	70.942	34.4	19	17	19	15	14	14	14	13	15	12	13	14	14	9	10	11	11	8	11	12	8	10	6	10	6	1.51683	1.5866	1.55685	1.77622	1.78531	1.69621	1.54251	1.47912	1.44346	1.42179	0.484012	0.444023	0.427574	0.651073	0.502819	0.698755	0.543548
O43399	Tumor protein D54 OS=Homo sapiens OX=9606 GN=TPD52L2 PE=1 SV=2	TPD52L2	1.562	0.000823158	Up	22.237	62.1	11	11	11	7	7	7	8	7	6	7	7	7	7	6	6	6	7	8	6	7	6	6	4	5	5	0.797144	1.66533	0.961986	1.17235	1.06191	1.29833	1.71784	1.45669	1.21677	1.09196	0.820622	1.0243	0.440593	1.03476	0.850086	0.969491	0.989932
O43405	Cochlin OS=Homo sapiens OX=9606 GN=COCH PE=1 SV=1	COCH	1903.27	1.81851e-20	Up	59.482	80.9	42	42	42	41	39	41	39	41	38	28	35	33	40	5	5	6	6	6	5	7	3	2	4	5	2	3.09317	1.78024	2.64068	2.69272	2.26246	2.50011	1.12089	1.32099	1.11364	2.46297	0.001408	0.00061	0.001181	0.000509	0.001395	0.00093	0.002091
O43598	2'-deoxynucleoside 5'-phosphate N-hydrolase 1 OS=Homo sapiens OX=9606 GN=DNPH1 PE=1 SV=1	DNPH1	1.897	3.30518e-05	Up	19.108	49.4	5	5	5	4	4	5	4	4	4	4	4	4	4	3	3	3	4	3	3	3	3	4	3	3	2	1.15261	1.87468	0.755284	1.11213	0.905502	1.19985	1.55079	1.42186	1.88156	1.62069	0.853486	0.604096	0.777492	0.429783	0.70805	0.577053	0.578501
O43681	ATPase ASNA1 OS=Homo sapiens OX=9606 GN=ASNA1 PE=1 SV=2	ASNA1	1.512	6.13762e-05	Up	38.792	60.6	13	13	13	5	7	6	5	7	7	6	6	7	5	10	9	8	8	7	9	9	9	7	8	8	5	1.4138	1.33072	1.06072	0.947963	1.01253	1.20459	1.22946	1.40521	1.43058	1.22833	0.653412	0.797063	0.852508	0.719678	0.990206	0.562081	0.702203
O43684	Mitotic checkpoint protein BUB3 OS=Homo sapiens OX=9606 GN=BUB3 PE=1 SV=1	BUB3	2.304	0.000836235	Up	37.154	32	7	7	7	5	5	6	5	5	7	4	5	5	5	1	1	3	3	1	2	3	3	1	0	2	1	1.33203	1.6905	1.49961	0.977127	0.9503	1.44062	0.57148	0.951003	1.91612	0.996632			0.424911	0.512801			0.485125
O43707	Alpha-actinin-4 OS=Homo sapiens OX=9606 GN=ACTN4 PE=1 SV=2	ACTN4	1.944	3.6223e-09	Up	104.85	73.4	64	43	64	49	50	51	51	49	51	45	49	50	49	46	46	43	46	42	45	44	42	45	38	42	45	1.49571	1.4605	1.2357	1.2869	1.37056	1.29632	1.29455	1.34447	1.58467	1.23237	0.589712	0.68631	0.986874	0.748718	0.731015	0.800131	0.722717
O43813	Glutathione S-transferase LANCL1 OS=Homo sapiens OX=9606 GN=LANCL1 PE=1 SV=1	LANCL1	2.104	2.4408e-06	Up	45.283	38.3	10	10	10	5	5	7	4	6	7	4	6	6	5	5	6	6	7	5	6	5	5	4	2	4	3	1.76427	1.65743	1.18514	0.626236	1.08868	1.43332	1.35852	1.75806	1.48066	1.65849	0.607847	0.822858	0.688658	0.700823	0.763019	0.70699	0.460204
O43815	Striatin OS=Homo sapiens OX=9606 GN=STRN PE=1 SV=4	STRN	2.535	4.67144e-05	Up	86.131	17.3	7	7	7	5	4	5	6	6	4	4	5	4	6	0	3	3	1	2	2	2	1	1	0	1	2	2.1002	1.64982	1.1856	1.15682	1.11771	1.06311	0.880988	1.15759	1.45484	1.17121		0.267954	0.590657		0.398795	0.487158	0.957278
O43837	Isocitrate dehydrogenase [NAD] subunit beta, mitochondrial OS=Homo sapiens OX=9606 GN=IDH3B PE=1 SV=2	IDH3B	5.76	1.55674e-05	Up	42.183	38.4	11	11	11	10	10	11	9	9	10	9	10	11	10	3	1	2	3	3	4	2	2	2	0	2	2	1.0524	1.34281	1.9302	1.62471	0.81449	2.71268	1.41116	1.43974	2.04638	2.05798	0.090989		0.541341	0.067227	0.049459	0.087959	0.852982
O43852	Calumenin OS=Homo sapiens OX=9606 GN=CALU PE=1 SV=2	CALU	5.436	1.89503e-09	Up	37.106	56.8	17	17	17	16	15	13	14	15	14	15	14	15	14	6	6	7	6	6	6	6	6	6	5	5	7	1.57857	1.61108	2.18792	1.58568	1.1986	1.19375	1.6971	4.0916	1.09188	1.7856	0.356308	0.406214	0.264047	0.343258	0.55802	0.326687	0.394079
O43866	CD5 antigen-like OS=Homo sapiens OX=9606 GN=CD5L PE=1 SV=1	CD5L	0.063	7.64944e-05	Down	38.087	44.4	11	11	11	1	2	1	2	1	1	1	3	1	1	9	7	8	9	8	9	9	10	8	8	11	9		0.11018		0.094468				0.028856			0.686399	0.737931	0.217671	0.485234	1.01129	0.803239	0.795256
O43920	NADH dehydrogenase [ubiquinone] iron-sulfur protein 5 OS=Homo sapiens OX=9606 GN=NDUFS5 PE=1 SV=3	NDUFS5	3.925	1.22113e-05	Up	12.517	40.6	4	4	4	4	3	4	4	4	4	4	3	3	3	2	0	1	2	2	0	0	0	1	0	0	0	1.3919	0.854157	1.63296	1.11185	1.74616	1.21972	0.880532	0.861119	0.990209	1.38829	0.210156			0.311258	0.401703
O60256	Phosphoribosyl pyrophosphate synthase-associated protein 2 OS=Homo sapiens OX=9606 GN=PRPSAP2 PE=1 SV=1	PRPSAP2	2.119	1.18098e-05	Up	40.925	34.4	8	8	8	4	7	5	5	5	5	5	5	5	4	5	5	3	4	5	3	4	3	3	3	5	3	0.913478	1.10243	1.22645	1.41024	1.25883	1.56767	1.37423	1.28926	2.00826	1.89583	0.672172	0.405702	1.04752	0.360034	0.686566	0.504885	0.492926
O60313	Dynamin-like 120 kDa protein, mitochondrial OS=Homo sapiens OX=9606 GN=OPA1 PE=1 SV=3	OPA1	7.913	1.63261e-06	Up	111.63	27.8	19	19	19	13	16	16	11	17	17	16	14	16	17	3	3	3	2	3	3	2	2	3	2	3	2	1.53251	1.40907	1.866	1.49146	2.52725	2.16765	1.51182	2.34802	1.64855	2.60063	0.123488	0.118415	0.235279	0.052077	0.049981	0.052794	0.767021
O60506	Heterogeneous nuclear ribonucleoprotein Q OS=Homo sapiens OX=9606 GN=SYNCRIP PE=1 SV=2	SYNCRIP	1.977	1.14262e-09	Up	69.602	37.7	18	15	16	9	10	11	9	8	8	10	9	9	10	6	7	7	7	7	10	7	5	7	4	7	6	1.22174	1.37203	1.37937	1.26963	1.08515	1.30372	1.34005	1.81768	1.28099	1.62102	0.744992	0.758278	0.701941	0.814692	0.681755	0.697024	0.875174
O60547	GDP-mannose 4,6 dehydratase OS=Homo sapiens OX=9606 GN=GMDS PE=1 SV=1	GMDS	1.903	0.000100448	Up	41.949	47.8	10	10	10	7	8	8	7	7	5	6	6	8	6	5	4	4	5	5	7	6	1	3	2	5	5	1.51162	1.8779	1.44393	1.03164	1.55793	1.14806	0.952205	1.02251	1.58237	1.18049	0.526238	1.04833	0.657761	0.361193	1.07025	0.540605	0.963511
O60645	Exocyst complex component 3 OS=Homo sapiens OX=9606 GN=EXOC3 PE=1 SV=3	EXOC3	1.764	0.000588592	Up	85.566	21.6	10	10	10	8	7	9	6	9	5	4	7	5	5	5	3	3	2	4	4	4	2	3	2	1	2	0.972133	1.15593	0.966653	0.923159	2.25662	1.15298	1.49384	1.27571	1.39222	1.34485	0.858859	0.52897	0.419349	0.835953	1.3268	0.635538	1.13668
O60701	UDP-glucose 6-dehydrogenase OS=Homo sapiens OX=9606 GN=UGDH PE=1 SV=1	UGDH	2.571	7.1936e-10	Up	55.023	48.6	15	15	15	9	7	8	9	8	9	8	7	9	8	6	8	8	8	6	10	7	7	7	4	6	7	1.72279	1.47056	1.82869	1.61735	1.745	1.27859	1.276	0.88656	1.34717	1.82583	0.470962	0.609495	0.628451	0.529334	0.58113	0.675351	0.854768
O60716	Catenin delta-1 OS=Homo sapiens OX=9606 GN=CTNND1 PE=1 SV=1	CTNND1	7.04	2.34492e-15	Up	108.17	40.9	30	30	30	18	20	22	21	22	23	19	23	23	23	10	9	12	10	12	7	10	6	8	6	6	6	1.54561	1.54645	1.95267	1.78981	1.41746	1.77771	2.16188	1.94723	2.38376	2.27352	0.338139	0.27351	0.192153	0.325174	0.371828	0.236931	0.292939
O60763	General vesicular transport factor p115 OS=Homo sapiens OX=9606 GN=USO1 PE=1 SV=2	USO1	3.025	7.66489e-12	Up	107.89	39.2	23	23	23	13	17	15	16	13	14	14	16	15	14	10	9	11	13	10	10	11	11	10	9	10	10	1.36128	1.46548	1.53608	1.54298	1.76051	1.4602	1.17334	1.94999	1.85902	1.64221	0.557411	0.640073	0.582791	0.692205	0.464819	0.592547	0.596748
O75122	CLIP-associating protein 2 OS=Homo sapiens OX=9606 GN=CLASP2 PE=1 SV=3	CLASP2	10.033	1.25053e-08	Up	141.06	10.3	7	6	7	6	6	4	6	5	6	6	5	5	5	1	1	2	1	1	2	1	1	1	1	2	2	1.09309	0.868818	1.01361	1.49838	1.00959	1.82802	2.04272	1.11739	0.996388	1.99526			0.137674			0.132826
O75131	Copine-3 OS=Homo sapiens OX=9606 GN=CPNE3 PE=1 SV=1	CPNE3	1.671	0.00257665	Up	60.13	40.4	14	13	14	11	13	12	11	13	12	10	12	12	12	9	8	7	6	9	9	8	5	6	5	6	5	2.24663	1.25856	1.60772	0.973653	1.0753	0.929663	0.586277	1.41095	1.41229	1.30224	0.471111	0.426343	0.776686	1.01698	1.0348	0.984612	0.712357
O75223	Gamma-glutamylcyclotransferase OS=Homo sapiens OX=9606 GN=GGCT PE=1 SV=1	GGCT	0.525	0.00156362	Down	21.007	27.1	4	4	4	1	2	1	1	0	2	2	1	0	1	4	3	3	4	4	2	4	3	3	4	4	3		0.807529				0.313034	0.620084				1.06647	0.998553	0.971521	0.952445	0.852705	0.887385	1.15911
O75306	NADH dehydrogenase [ubiquinone] iron-sulfur protein 2, mitochondrial OS=Homo sapiens OX=9606 GN=NDUFS2 PE=1 SV=2	NDUFS2	2.068	1.34739e-07	Up	52.545	52.9	15	15	15	12	10	12	13	11	13	9	10	11	12	6	6	6	6	5	5	5	4	4	2	4	2	1.85672	1.40177	1.12277	1.28653	1.52105	1.26645	1.38971	1.20549	0.991801	1.66528	0.671041	0.560829	0.453675	0.691606	1.04346	0.662707	0.483359
O75323	Protein NipSnap homolog 2 OS=Homo sapiens OX=9606 GN=NIPSNAP2 PE=1 SV=1	NIPSNAP2	1.737	0.00225616	Up	33.742	41.6	7	7	7	4	6	6	5	6	5	5	4	6	6	1	1	1	2	2	2	1	0	1	1	2	2	1.57886	1.73047	1.18786	0.759563	0.962216	1.1643	0.972493	1.05244	1.00503	1.2342				0.747015	1.04341	0.616475
O75367	Core histone macro-H2A.1 OS=Homo sapiens OX=9606 GN=H2AFY PE=1 SV=4	H2AFY	2.65	9.72567e-08	Up	39.617	40.3	11	10	11	10	10	10	10	10	10	8	10	9	10	7	7	7	7	7	7	8	8	6	5	7	7	1.42206	1.42907	1.59371	1.76275	1.40769	1.75128	0.836602	1.47154	1.54714	1.92067	0.550271	0.433144	0.361886	0.672	0.412051	0.724196	0.787973
O75368	SH3 domain-binding glutamic acid-rich-like protein OS=Homo sapiens OX=9606 GN=SH3BGRL PE=1 SV=1	SH3BGRL	0.602	0.00116658	Down	12.774	76.3	10	10	10	7	7	6	6	7	7	7	6	5	7	5	5	5	5	5	5	4	4	4	3	5	4	0.960428	0.418154	0.560626	1.41042	0.737405	0.664218	0.47052	0.538052	1.00132	0.59242	1.38855	1.20201	0.701462	1.20886	1.13668	1.25713	1.58705
O75396	Vesicle-trafficking protein SEC22b OS=Homo sapiens OX=9606 GN=SEC22B PE=1 SV=4	SEC22B	0.511	0.000178682	Down	24.593	34.9	7	7	7	6	5	6	6	5	5	6	4	5	6	3	3	3	3	3	3	3	3	3	3	3	3	0.399489	0.756682	0.564371	0.816755	0.695691	0.657672	1.32571	0.609667	0.391563	0.354753	1.10763	1.28445	1.37759	1.47998	1.16591	1.20447	1.39405
O75443	Alpha-tectorin OS=Homo sapiens OX=9606 GN=TECTA PE=1 SV=3	TECTA	11.942	2.59116e-05	Up	239.52	30.7	42	40	42	28	35	38	21	30	38	19	38	40	18	3	4	2	2	2	2	2	1	3	0	4	2	1.13053	2.75723	1.65204	0.326052	0.704664	3.90976	0.553233	2.80104	3.59963	0.234243	0.221045	0.06131	0.153328	0.076466	0.166564	0.341667
O75475	PC4 and SFRS1-interacting protein OS=Homo sapiens OX=9606 GN=PSIP1 PE=1 SV=1	PSIP1	1.926	0.00625233	Up	60.103	17.2	6	6	6	3	4	4	3	4	5	4	4	4	5	2	1	1	1	2	1	1	1	1	0	2	1	1.3045	0.987732	1.31179	1.22388	1.13407	1.14198	0.524992	1.05424	1.17574	1.38937	0.395277				0.898408
O75489	NADH dehydrogenase [ubiquinone] iron-sulfur protein 3, mitochondrial OS=Homo sapiens OX=9606 GN=NDUFS3 PE=1 SV=1	NDUFS3	5.237	1.89417e-07	Up	30.241	48.1	11	11	11	9	9	8	9	9	8	6	9	9	9	3	5	4	4	3	4	4	2	4	3	4	3	1.41725	1.52771	2.0273	2.14666	2.22388	1.69503	1.38303	2.04455	1.48262	1.9507	0.710486	0.249806	0.312992	0.305068	0.523844	0.248589	0.191002
O75531	Barrier-to-autointegration factor OS=Homo sapiens OX=9606 GN=BANF1 PE=1 SV=1	BANF1	1.926	1.13684e-10	Up	10.058	50.6	5	5	5	2	2	2	2	2	2	2	2	2	2	4	4	4	4	4	4	3	4	3	3	4	4	1.07682	1.46208	1.4245	1.46354	1.35105	1.35752	1.12561	1.54187	1.32702	1.42365	0.66467	0.698232	0.828372	0.71025	0.783012	0.603302	0.749693
O75533	Splicing factor 3B subunit 1 OS=Homo sapiens OX=9606 GN=SF3B1 PE=1 SV=3	SF3B1	2.14	2.23691e-05	Up	145.83	25	21	21	21	17	17	18	12	13	17	14	17	17	17	5	3	2	2	1	2	1	0	2	1	2	1	1.03017	1.21326	1.2395	0.917411	0.935727	1.01919	1.06578	1.50793	1.28945	1.57656	0.730733	0.468423	0.486969			0.518899
O75569	Interferon-inducible double-stranded RNA-dependent protein kinase activator A OS=Homo sapiens OX=9606 GN=PRKRA PE=1 SV=1	PRKRA	4.226	0.0159206	Up	34.404	38.7	7	7	7	6	6	7	6	6	6	3	6	6	5	2	1	2	3	2	4	2	1	0	1	0	0	1.27163	1.56274	1.29014	1.16528	1.08472	1.25083	0.821848	1.42138	1.33947	1.58129			0.140282	0.325547	0.588054	0.156788
O75643	U5 small nuclear ribonucleoprotein 200 kDa helicase OS=Homo sapiens OX=9606 GN=SNRNP200 PE=1 SV=2	SNRNP200	2.673	2.1882e-05	Up	244.5	30.3	40	40	40	28	33	28	29	30	29	20	29	28	27	9	9	9	9	8	10	11	8	11	3	9	9	1.02358	1.56641	1.31484	1.58277	1.89621	1.67591	1.27519	1.66282	1.37295	1.81348	0.46137	0.561606	0.45974	0.581658	0.482784	0.870735	0.760561
O75746	Calcium-binding mitochondrial carrier protein Aralar1 OS=Homo sapiens OX=9606 GN=SLC25A12 PE=1 SV=2	SLC25A12	5.303	2.5058e-06	Up	74.761	31.4	12	12	12	9	8	9	10	10	8	9	8	9	7	2	2	2	2	1	5	1	3	1	1	1	0	0.954854	0.821853	1.11267	2.73931	1.98071	1.91322	1.97318	0.91297	0.997705	0.967189	0.136781	0.210812	0.252121	0.393768		0.390505
O75781	Paralemmin-1 OS=Homo sapiens OX=9606 GN=PALM PE=1 SV=2	PALM	0.297	2.9491e-06	Down	42.075	33.6	8	8	8	4	5	5	4	4	6	3	4	6	3	6	6	5	5	6	6	6	5	5	4	6	6	0.364	0.711629	0.358521	0.212819	0.136344	0.315149	0.805205	0.319108	0.711897	0.424573	1.5384	1.22291	1.3761	2.10642	3.30435	1.22492	1.63506
O75874	Isocitrate dehydrogenase [NADP] cytoplasmic OS=Homo sapiens OX=9606 GN=IDH1 PE=1 SV=2	IDH1	2.928	1.42741e-09	Up	46.659	47.1	12	12	12	9	10	7	9	10	7	7	9	8	8	7	8	8	8	6	9	7	9	8	7	9	8	1.21871	1.12617	1.4577	1.24583	1.8912	1.39928	1.08964	1.97243	1.87886	2.32511	0.549307	0.508472	0.41342	0.539774	0.656389	0.502582	0.782288
O75884	Putative hydrolase RBBP9 OS=Homo sapiens OX=9606 GN=RBBP9 PE=1 SV=2	RBBP9	5.746	0.00142939	Up	21	64	7	6	7	6	6	5	4	6	4	3	3	3	6	1	3	0	3	1	1	2	1	0	1	1	0	1.99872	1.59221	1.25645	0.642003	1.22977	1.06435	0.31632	1.1774	1.00554	1.31364		0.19171		0.211891
O75891	Cytosolic 10-formyltetrahydrofolate dehydrogenase OS=Homo sapiens OX=9606 GN=ALDH1L1 PE=1 SV=2	ALDH1L1	3.178	6.14259e-05	Up	98.828	38.1	22	21	22	12	14	8	15	15	13	11	13	11	16	8	5	0	6	6	11	9	3	3	1	1	5	1.26367	1.96108	0.728512	1.80978	1.09871	1.79294	0.849762	1.60909	0.879129	2.81455	0.313536	0.257334		0.468407	0.621561	0.78237	0.582809
O75934	Pre-mRNA-splicing factor SPF27 OS=Homo sapiens OX=9606 GN=BCAS2 PE=1 SV=1	BCAS2	1.714	0.0114327	Up	26.131	39.6	6	6	6	5	4	4	4	4	4	3	4	5	4	2	2	3	4	1	1	2	0	1	0	2	1	1.17665	1.36667	1.20694	1.22566	1.31909	1.10451	0.563081	1.26854	1.15608	1.22454		0.597626	0.850597	0.223317			0.972826
O75947	ATP synthase subunit d, mitochondrial OS=Homo sapiens OX=9606 GN=ATP5PD PE=1 SV=3	ATP5PD	16.245	1.03706e-07	Up	18.491	73.3	9	9	9	7	7	7	7	9	9	7	7	8	9	4	4	4	4	3	4	3	2	4	2	3	4	2.03118	2.04714	2.01242	1.5479	1.6646	2.20594	2.31715	2.03477	1.63328	2.17382	0.186091	0.1625	0.17848	0.122032	0.198948	0.126232	0.021226
O75955	Flotillin-1 OS=Homo sapiens OX=9606 GN=FLOT1 PE=1 SV=3	FLOT1	0.537	3.10737e-05	Down	47.355	62.3	20	20	20	8	9	6	6	7	8	6	7	7	7	12	13	14	13	16	15	14	17	16	9	16	14	0.456701	0.721067	0.87585	0.679977	0.722118	0.798783	0.476891	0.465491	0.706454	0.900782	0.894232	0.946691	1.62151	0.753043	1.78417	0.958169	1.13764
O94760	N(G),N(G)-dimethylarginine dimethylaminohydrolase 1 OS=Homo sapiens OX=9606 GN=DDAH1 PE=1 SV=3	DDAH1	3.983	4.30347e-10	Up	31.121	59.3	14	14	14	9	8	10	10	9	9	8	7	10	11	6	6	5	8	5	4	5	5	5	3	5	6	1.11277	1.40479	1.52065	2.09674	1.97418	1.49603	1.42592	1.65868	1.42196	2.79434	0.329623	0.498558	0.506759	0.531572	0.494692	0.300124	0.545724
O94769	Extracellular matrix protein 2 OS=Homo sapiens OX=9606 GN=ECM2 PE=2 SV=1	ECM2	1.661	0.00434099	Up	79.788	30.6	14	14	14	9	9	9	9	8	11	8	8	7	9	9	9	9	9	8	7	7	3	7	8	7	7	0.971354	1.04773	1.35489	1.59122	1.53577	1.36396	1.15855	1.06789	1.20306	1.47877	0.703294	1.8333	1.30096	1.10442	0.799212	0.70101	0.362913
O94788	Retinal dehydrogenase 2 OS=Homo sapiens OX=9606 GN=ALDH1A2 PE=1 SV=3	ALDH1A2	3.437	0.0168543	Up	56.723	40.7	12	11	11	8	6	10	8	7	8	8	10	8	9	1	2	0	1	2	2	2	1	2	0	0	1	0.777572	0.598545	1.36761	0.959636	0.368203	1.02326	1.86298	2.08418	0.82462	1.47344							0.361911
O94819	Kelch repeat and BTB domain-containing protein 11 OS=Homo sapiens OX=9606 GN=KBTBD11 PE=1 SV=1	KBTBD11	2.456	7.01382e-08	Up	65.719	37.4	15	15	15	12	11	10	11	11	11	7	13	11	10	5	7	4	9	7	5	5	3	4	2	4	3	1.63482	1.75351	1.38807	1.09963	1.38752	1.5804	1.30775	1.47422	1.82783	1.32463	0.768172	0.734576	0.836357	0.580557	0.832282	0.487375	0.569102
O94826	Mitochondrial import receptor subunit TOM70 OS=Homo sapiens OX=9606 GN=TOMM70 PE=1 SV=1	TOMM70	9.484	9.31352e-08	Up	67.454	40.5	16	15	16	14	13	12	13	12	12	11	10	13	13	4	4	4	5	2	4	5	2	4	1	3	3	1.97082	1.8505	2.04816	1.67207	1.86845	1.91119	1.72491	2.09318	1.84602	1.83223	0.223107	0.26465	0.12682	0.210739	0.505921	0.21734	0.253271
O94832	Unconventional myosin-Id OS=Homo sapiens OX=9606 GN=MYO1D PE=1 SV=2	MYO1D	0.236	2.91947e-11	Down	116.2	42.7	36	36	36	17	16	20	17	16	15	11	16	16	18	21	27	22	23	22	23	23	22	18	14	19	22	0.287704	0.427732	0.416936	0.37643	0.210397	0.430202	0.255579	0.316706	0.37446	0.522051	1.35907	1.96326	2.08316	1.27239	1.16361	1.64549	1.2535
O94875	Sorbin and SH3 domain-containing protein 2 OS=Homo sapiens OX=9606 GN=SORBS2 PE=1 SV=3	SORBS2	4.106	7.2607e-07	Up	124.11	22.9	21	21	21	8	15	14	14	13	14	12	13	12	8	9	6	6	7	4	10	6	6	5	1	5	2	1.03542	2.01805	0.887511	2.06939	1.56804	2.55284	1.02678	2.57959	1.66033	1.16464	0.368044	0.181115	0.651374	0.454013	1.04097	0.369577	0.317899
O94901	SUN domain-containing protein 1 OS=Homo sapiens OX=9606 GN=SUN1 PE=1 SV=3	SUN1	0.544	0.00635068	Down	90.063	14.8	9	9	9	4	6	5	7	8	5	6	4	4	4	3	3	3	2	2	3	3	2	3	2	3	2	1.29972	0.734511	0.647601	0.811279	0.702061	0.856667	0.73237	1.04586	0.829868	0.720234	1.89855						0.900271
O94905	Erlin-2 OS=Homo sapiens OX=9606 GN=ERLIN2 PE=1 SV=1	ERLIN2	1.526	0.0322465	Up	37.839	72	19	17	19	14	15	16	12	13	14	11	15	15	16	8	8	10	8	7	8	7	8	6	7	10	7	0.434084	0.967109	0.851119	1.5347	1.29612	1.54409	1.80816	1.73604	1.43456	0.708673	0.858796	0.625535	0.575932	1.099	1.25042	1.10229	1.03536
O94911	ATP-binding cassette sub-family A member 8 OS=Homo sapiens OX=9606 GN=ABCA8 PE=1 SV=3	ABCA8	1.779	0.000427137	Up	179.24	14.9	16	16	16	7	8	10	6	9	8	6	4	8	8	6	7	6	6	8	7	7	5	4	4	3	2	1.14732	0.737095	1.62923	0.77157	1.31826	1.03926	2.03355	1.01772	2.08825	1.35552	1.10964	0.798671	0.735782	0.739604	0.770102	0.752923	0.657799
O94919	Endonuclease domain-containing 1 protein OS=Homo sapiens OX=9606 GN=ENDOD1 PE=1 SV=2	ENDOD1	1.917	1.92049e-05	Up	55.016	55	18	18	18	13	13	13	12	14	13	14	13	12	14	7	9	9	8	7	9	7	8	6	6	7	7	1.32444	1.60463	1.22649	1.63419	1.71468	1.38996	1.0586	1.53123	0.788462	1.25789	0.746638	0.711448	1.17484	0.875148	0.626262	0.544653	0.396048
O94925	Glutaminase kidney isoform, mitochondrial OS=Homo sapiens OX=9606 GN=GLS PE=1 SV=1	GLS	6.047	1.30179e-09	Up	73.46	35.7	17	16	17	14	11	15	14	15	16	13	16	14	14	6	4	5	4	6	5	5	4	4	2	5	2	1.87668	0.654785	1.47238	1.41257	2.24026	1.93101	2.58945	2.23427	1.78357	2.16223	0.237213	0.319498	0.292306	0.201397	0.37398	0.290788	0.313749
O94973	AP-2 complex subunit alpha-2 OS=Homo sapiens OX=9606 GN=AP2A2 PE=1 SV=2	AP2A2	2.512	5.84975e-11	Up	103.96	35.6	20	16	20	18	16	17	12	14	17	13	13	16	15	13	13	14	13	10	14	13	10	13	6	7	8	1.36905	1.49203	1.63888	1.24904	1.50505	1.48415	1.15097	1.61991	1.66392	1.71574	0.544721	0.669688	0.481774	0.573336	0.684442	0.778534	0.687629
O94979	Protein transport protein Sec31A OS=Homo sapiens OX=9606 GN=SEC31A PE=1 SV=3	SEC31A	3.205	1.41371e-08	Up	133.01	27.5	22	22	22	12	14	15	13	15	15	9	15	14	16	8	10	8	9	6	7	10	4	8	3	4	4	1.44784	1.40769	1.3971	1.13741	1.54959	1.52067	2.18128	1.82905	2.0574	1.47874	0.408985	0.52543	0.352562	0.576104	0.581114	0.385111	0.515141
O95140	Mitofusin-2 OS=Homo sapiens OX=9606 GN=MFN2 PE=1 SV=3	MFN2	2.355	6.64887e-05	Up	86.401	15.3	8	8	8	7	7	7	8	7	8	7	7	8	8	1	3	1	1	1	0	2	1	1	2	0	1	1.28461	0.906704	1.23364	1.39898	1.36548	1.08828	0.839398	1.12078	1.06845	1.2245		0.693359					0.335712
O95292	Vesicle-associated membrane protein-associated protein B/C OS=Homo sapiens OX=9606 GN=VAPB PE=1 SV=3	VAPB	14.348	1.67293e-09	Up	27.228	44.4	9	8	8	6	7	7	7	7	7	7	7	7	7	3	4	4	3	4	4	2	3	2	2	1	1	1.90286	1.71869	1.96019	1.72385	1.90869	1.91919	1.75385	2.17136	1.92502	1.71319	0.158117	0.178952	0.129143	0.088678	0.177952	0.14844	0.101961
O95373	Importin-7 OS=Homo sapiens OX=9606 GN=IPO7 PE=1 SV=1	IPO7	1.559	0.00118126	Up	119.52	22.9	16	16	16	7	9	11	8	10	10	8	9	11	12	7	7	8	7	9	6	8	6	6	8	9	4	1.24279	1.2203	0.995694	0.931982	1.09972	1.31048	2.00912	1.37106	1.18838	1.06153	0.809918	0.618377	0.648615	0.742329	1.09153	0.93569	0.870495
O95433	Activator of 90 kDa heat shock protein ATPase homolog 1 OS=Homo sapiens OX=9606 GN=AHSA1 PE=1 SV=1	AHSA1	1.526	0.000105673	Up	38.274	20.7	5	4	5	2	3	3	2	3	3	3	3	2	3	3	2	1	2	2	2	2	1	2	2	2	2	1.49455	1.61442	1.168	1.31387	1.50008	0.930318	0.934689	1.1593	0.980672	0.987049	0.820519	0.755895		0.814029	0.878622	0.935211	0.985606
O95460	Matrilin-4 OS=Homo sapiens OX=9606 GN=MATN4 PE=1 SV=3	MATN4	0.161	5.65963e-05	Down	68.486	41.6	19	19	19	8	6	3	7	8	7	5	2	3	2	14	18	15	15	13	13	13	12	13	13	12	13	0.563163	0.117859	0.097494	0.837943	0.16966	0.413283	0.229898	0.03612	0.093719	0.038356	1.35799	3.4028	2.42114	1.70651	1.50963	0.905822	1.49595
O95479	GDH/6PGL endoplasmic bifunctional protein OS=Homo sapiens OX=9606 GN=H6PD PE=1 SV=2	H6PD	2.399	2.06085e-06	Up	88.892	24.5	13	13	13	8	8	9	9	9	7	7	7	8	8	7	7	4	7	5	7	7	6	5	4	5	4	1.0421	1.00999	1.67998	1.02969	1.32005	1.07679	2.40595	1.53424	1.92721	1.63853	0.589279	0.693755	0.493626	0.536667	0.806308	0.573874	0.643991
O95573	Long-chain-fatty-acid--CoA ligase 3 OS=Homo sapiens OX=9606 GN=ACSL3 PE=1 SV=3	ACSL3	7.114	9.94729e-08	Up	80.419	41.9	18	17	18	14	14	13	14	12	14	9	15	13	12	1	5	2	4	6	5	5	2	4	3	3	3	2.85468	1.96607	2.19886	2.40082	1.9241	2.57763	1.00795	1.09465	1.11419	1.04895		0.057335	0.218918	0.164012	0.274092	0.245229	0.884807
O95671	Probable bifunctional dTTP/UTP pyrophosphatase/methyltransferase protein OS=Homo sapiens OX=9606 GN=ASMTL PE=1 SV=3	ASMTL	11.142	3.14641e-08	Up	68.856	33.2	13	13	13	8	9	8	10	9	10	11	11	9	9	2	4	4	4	4	4	5	3	4	2	4	3	1.98458	0.829351	1.36119	0.622796	1.7204	2.36945	1.56995	2.27989	2.3108	0.946686			0.311711	0.077299	0.1047	0.141065	0.172696
O95674	Phosphatidate cytidylyltransferase 2 OS=Homo sapiens OX=9606 GN=CDS2 PE=1 SV=1	CDS2	6.291	4.15131e-12	Up	51.417	23.6	8	6	8	6	6	4	5	5	5	5	7	5	5	2	3	2	3	3	3	3	2	2	2	2	1	1.98652	1.53537	1.72489	1.67239	1.83932	2.13341	1.61813	1.89613	1.73174	1.73654	0.272637	0.169065	0.361016	0.226517	0.312129	0.328811	0.322053
O95747	Serine/threonine-protein kinase OSR1 OS=Homo sapiens OX=9606 GN=OXSR1 PE=1 SV=1	OXSR1	0.475	0.00050992	Down	58.022	29.6	10	9	9	4	3	5	4	3	3	5	4	3	5	6	5	5	6	6	5	6	6	6	5	6	5	0.328861	0.768477	0.37596	0.611669	0.320168	0.978451	0.974053	0.403428	1.13448	0.343634	1.42048	1.07023	1.09102	1.00396	1.14691	0.788922	1.47656
O95782	AP-2 complex subunit alpha-1 OS=Homo sapiens OX=9606 GN=AP2A1 PE=1 SV=3	AP2A1	1.55	0.00321686	Up	107.54	31	18	14	14	10	10	7	8	7	7	8	6	8	9	5	4	5	4	5	4	5	4	2	4	5	6	1.83584	1.28692	0.974421	1.65638	1.42108	0.785446	0.76185	1.125	0.981592	1.57023	0.58508	0.948333	0.611321	0.619813	0.905819	1.0924	0.964199
O95810	Caveolae-associated protein 2 OS=Homo sapiens OX=9606 GN=CAVIN2 PE=1 SV=3	CAVIN2	0.229	3.18147e-08	Down	47.173	27.8	7	7	7	6	6	4	6	4	4	4	5	3	2	5	4	5	3	4	5	5	5	6	5	5	5	0.210306	0.317365	0.333908	0.514962	0.363536	0.496733	0.349348	0.302043	0.191818		1.07731	1.19665	1.01616	0.790617	0.854494	1.56075	1.62024
O95834	Echinoderm microtubule-associated protein-like 2 OS=Homo sapiens OX=9606 GN=EML2 PE=1 SV=1	EML2	1.59	0.00153782	Up	70.678	30.4	12	11	12	9	9	9	10	8	9	10	7	11	10	3	3	5	4	3	4	6	4	2	3	4	3	1.25035	1.60494	1.26856	0.96232	1.40927	1.02896	1.01954	1.07954	1.29791	1.61504	0.677206	0.719463	0.686007	0.957115	1.17367	0.726928	0.604917
O95865	N(G),N(G)-dimethylarginine dimethylaminohydrolase 2 OS=Homo sapiens OX=9606 GN=DDAH2 PE=1 SV=1	DDAH2	0.384	8.33206e-11	Down	29.644	61.4	11	11	11	10	9	9	9	10	9	8	10	10	10	7	7	6	8	6	7	7	6	5	5	6	5	0.583184	0.66068	0.352689	0.618226	0.443004	0.59114	0.558855	0.501843	0.447703	0.580604	1.61164	1.26375	1.51677	1.259	1.59089	1.43406	1.4283
O95967	EGF-containing fibulin-like extracellular matrix protein 2 OS=Homo sapiens OX=9606 GN=EFEMP2 PE=1 SV=3	EFEMP2	0.501	2.17123e-09	Down	49.405	45.6	14	14	14	8	8	7	6	7	7	4	6	7	7	8	8	8	9	7	6	9	8	9	6	7	8	0.774787	0.576643	0.627023	0.638713	0.498036	0.671183	0.607256	0.656889	0.664	0.762011	1.58498	1.39508	1.23182	1.22049	1.84438	1.31404	1.32959
O95989	Diphosphoinositol polyphosphate phosphohydrolase 1 OS=Homo sapiens OX=9606 GN=NUDT3 PE=1 SV=1	NUDT3	1.71	0.0146896	Up	19.471	21.5	2	2	2	1	2	1	1	1	2	1	2	2	1	1	2	1	1	1	2	1	1	1	1	1	1		1.28411				0.898761		1.24305	1.2166			0.642276				0.715207
P00325	Alcohol dehydrogenase 1B OS=Homo sapiens OX=9606 GN=ADH1B PE=1 SV=2	ADH1B	0.316	0.00273465	Down	39.854	46.9	10	10	10	3	0	2	4	6	2	6	1	4	4	8	8	6	9	7	8	9	7	8	5	9	5	0.13952		0.067209	0.387169	1.28309	0.076832	0.378167		0.906745	0.245567	2.40922	0.996379	0.427402	1.52126	0.671147	1.99519	3.06179
P00338	L-lactate dehydrogenase A chain OS=Homo sapiens OX=9606 GN=LDHA PE=1 SV=2	LDHA	0.546	0.000185241	Down	36.688	75.6	22	21	22	19	19	20	18	17	17	20	19	19	20	12	13	11	12	12	11	13	12	11	10	11	11	0.776207	0.495737	0.670666	0.510355	0.67129	0.521773	0.644384	0.674204	1.31198	0.601554	1.46139	1.21804	2.1037	1.15226	0.716046	0.986404	0.862284
P00352	Retinal dehydrogenase 1 OS=Homo sapiens OX=9606 GN=ALDH1A1 PE=1 SV=2	ALDH1A1	2.729	3.82874e-08	Up	54.861	82.6	39	37	39	34	35	35	33	36	33	33	35	35	33	25	26	28	30	27	23	26	26	26	23	22	22	1.77143	1.57897	1.3063	1.61226	1.46519	1.22203	1.73341	1.80577	1.10797	1.6778	0.714967	0.55237	0.417975	1.05529	0.540869	0.306828	0.570907
P00367	Glutamate dehydrogenase 1, mitochondrial OS=Homo sapiens OX=9606 GN=GLUD1 PE=1 SV=2	GLUD1	2.089	4.71839e-07	Up	61.397	46.4	22	8	22	15	16	17	16	16	15	14	16	17	14	10	12	11	12	11	10	12	9	11	6	10	7	1.74798	1.37277	1.14784	1.62902	1.45269	1.29635	1.0714	1.31644	1.55856	1.38083	0.849881	0.646864	0.744773	0.671613	0.433985	0.734806	1.09187
P00390	Glutathione reductase, mitochondrial OS=Homo sapiens OX=9606 GN=GSR PE=1 SV=2	GSR	4.675	2.07313e-14	Up	56.256	46.2	14	14	14	9	11	10	10	10	9	10	9	9	9	4	7	7	8	6	7	9	6	6	4	6	6	1.67287	1.81391	1.22108	1.50114	1.62654	1.55742	2.01342	2.16935	1.76917	2.16113	0.334474	0.272141	0.326957	0.360145	0.446777	0.339391	0.42165
P00403	Cytochrome c oxidase subunit 2 OS=Homo sapiens OX=9606 GN=MT-CO2 PE=1 SV=1	MT-CO2	2.629	0.000110478	Up	25.565	33	4	4	4	3	3	4	3	4	2	3	3	4	4	2	2	2	2	2	2	2	1	2	2	2	2	1.43942	0.987552	1.31142	1.95934	1.13732	1.88351	2.50827	1.06764	0.993484	1.51681	0.404205	0.24698	0.750449	0.221128	0.922061	1.01788	0.328265
P00441	Superoxide dismutase [Cu-Zn] OS=Homo sapiens OX=9606 GN=SOD1 PE=1 SV=2	SOD1	5.928	5.49778e-10	Up	15.936	80.5	10	10	10	7	7	7	7	5	7	7	7	7	7	7	5	5	7	7	6	7	6	7	7	6	6	2.00436	2.1208	1.48678	1.66475	1.50234	1.34183	2.90946	2.21937	1.31975	1.7267	0.685309	0.383782	0.184044	0.239293	0.332129	0.404898	0.372394
P00450	Ceruloplasmin OS=Homo sapiens OX=9606 GN=CP PE=1 SV=1	CP	0.197	2.19708e-11	Down	122.2	52.8	47	41	47	23	22	19	21	14	15	14	18	14	19	33	38	33	35	32	38	37	35	29	34	33	33	0.616331	0.298986	0.271801	0.327654	0.156583	0.229945	0.310536	0.283644	0.311467	0.294452	1.36161	1.42058	1.03388	1.26838	1.50746	1.57774	1.46043
P00488	Coagulation factor XIII A chain OS=Homo sapiens OX=9606 GN=F13A1 PE=1 SV=4	F13A1	0.324	4.49522e-08	Down	83.266	30.2	20	20	20	14	12	13	12	11	11	9	8	13	10	8	11	10	11	12	14	11	13	13	14	10	12	0.289114	0.446521	0.610786	0.480338	0.286087	0.570557	0.511334	0.248536	0.758388	0.480624	1.43119	1.27304	1.18491	1.1616	1.72436	1.1199	0.999789
P00491	Purine nucleoside phosphorylase OS=Homo sapiens OX=9606 GN=PNP PE=1 SV=2	PNP	0.108	1.55196e-09	Down	32.118	68.9	16	16	16	12	10	7	10	10	8	8	8	10	11	11	11	11	11	10	11	11	10	11	11	10	10	0.231534	0.21191	0.132478	0.381287	0.126255	0.125511	0.09025	0.186247	0.235911	0.094502	1.43724	1.07549	1.6186	1.55609	1.60208	1.0639	1.47879
P00505	Aspartate aminotransferase, mitochondrial OS=Homo sapiens OX=9606 GN=GOT2 PE=1 SV=3	GOT2	3.663	1.9598e-10	Up	47.517	63.5	20	20	20	17	18	17	16	17	15	14	18	18	17	12	11	11	9	11	7	8	7	8	6	9	7	1.22814	1.5149	1.44038	1.25122	1.54633	1.9408	1.80056	2.09006	1.81946	1.93959	0.721443	0.580472	0.548169	0.495148	0.536024	0.402515	0.368751
P00533	Epidermal growth factor receptor OS=Homo sapiens OX=9606 GN=EGFR PE=1 SV=2	EGFR	2.394	2.31283e-05	Up	134.28	16.4	13	13	13	9	8	12	9	10	9	11	9	10	10	5	4	4	5	5	2	3	2	3	2	4	4	1.29515	0.904676	2.56118	1.48148	1.51183	0.80611	1.636	0.912336	1.12545	2.15451	0.819826	0.624555	0.413386	0.912336	0.591322	0.761314	0.448245
P00558	Phosphoglycerate kinase 1 OS=Homo sapiens OX=9606 GN=PGK1 PE=1 SV=3	PGK1	0.66	3.94802e-07	Down	44.614	76.7	35	34	35	22	22	21	22	21	24	18	22	21	22	19	20	21	26	22	20	22	24	21	18	22	20	0.905665	0.899328	0.706559	0.786189	0.799212	0.68929	0.578496	0.680417	1.04518	0.719678	1.26785	1.17009	1.0294	1.08031	1.23868	1.0555	1.39434
P00734	Prothrombin OS=Homo sapiens OX=9606 GN=F2 PE=1 SV=2	F2	0.095	8.77739e-14	Down	70.036	61.4	36	36	36	15	15	17	16	11	15	19	12	13	15	30	34	34	33	33	32	31	33	31	33	31	30	0.160732	0.148107	0.147701	0.16866	0.099564	0.216742	0.287224	0.170254	0.111263	0.103713	1.06555	1.45227	1.2188	1.18188	1.48652	1.78503	1.66633
P00736	Complement C1r subcomponent OS=Homo sapiens OX=9606 GN=C1R PE=1 SV=2	C1R	0.081	7.48809e-11	Down	80.118	43.3	18	17	18	6	5	8	6	6	5	4	4	6	5	17	14	16	14	11	13	13	15	14	15	17	12	0.196425	0.067304	0.192055	0.164213	0.114701	0.056677	0.077502	0.062005	0.253878	0.203699	1.03991	1.39447	1.56345	2.30617	1.71276	1.4354	0.991668
P00738	Haptoglobin OS=Homo sapiens OX=9606 GN=HP PE=1 SV=1	HP	0.215	6.74863e-05	Down	45.205	66	37	22	37	16	19	15	18	15	14	18	17	15	18	23	23	31	17	19	27	23	28	23	21	21	26	0.24346	0.398456	0.229696	0.439815	0.284746	0.126493	0.696163	0.358204	0.180134	0.383741	0.942484	1.03977	1.33611	0.270823	0.380783	1.50464	0.906175
P00739	Haptoglobin-related protein OS=Homo sapiens OX=9606 GN=HPR PE=2 SV=2	HPR	0.017	5.8513e-07	Down	39.029	60.1	22	7	7	2	2	2	1	1	2	1	1	1	2	5	5	6	5	3	6	7	6	7	7	6	6	0.028495	0.028302	0.017362			0.016659				0.031974	0.631645	0.836854	0.521032	0.411174	0.10895	1.06388	1.71549
P00740	Coagulation factor IX OS=Homo sapiens OX=9606 GN=F9 PE=1 SV=2	F9	0.53	0.00214078	Down	51.778	23	9	9	9	2	2	2	2	0	1	3	1	0	1	7	8	7	5	8	8	7	8	7	7	6	7	0.322741		0.820652				0.612811				0.710865	0.973804	1.06788	0.908911	0.932685	1.17389	1.08461
P00742	Coagulation factor X OS=Homo sapiens OX=9606 GN=F10 PE=1 SV=2	F10	0.294	0.00323716	Down	54.731	13.9	5	5	5	1	1	1	1	1	2	1	2	2	1	3	3	5	2	4	4	4	4	4	4	4	5						0.380531		0.33203	0.314326		0.605118	0.607555	0.854457	0.529857	0.639188	0.963501	1.1803
P00746	Complement factor D OS=Homo sapiens OX=9606 GN=CFD PE=1 SV=5	CFD	0.257	1.06646e-05	Down	27.033	40.7	7	7	7	2	1	0	1	0	2	1	2	0	0	6	6	6	6	5	6	6	6	5	7	6	7	0.431396					0.159019		0.31512			1.10852	1.42273	0.97894	1.16329	1.31391	1.09858	1.54052
P00747	Plasminogen OS=Homo sapiens OX=9606 GN=PLG PE=1 SV=2	PLG	0.155	7.19573e-12	Down	90.568	65.2	46	44	46	25	21	28	26	25	22	19	21	22	25	37	38	36	40	35	37	38	39	36	36	38	35	0.40918	0.209849	0.283406	0.25656	0.253077	0.303837	0.303243	0.151596	0.137538	0.214105	0.981216	1.23166	1.22767	1.20513	1.54397	1.56054	1.58585
P00748	Coagulation factor XII OS=Homo sapiens OX=9606 GN=F12 PE=1 SV=3	F12	0.085	7.03032e-07	Down	67.791	30.2	11	11	11	3	4	3	1	2	0	1	1	3	1	8	8	8	9	9	9	9	10	8	8	10	9	0.08933	0.070563	0.164391		0.234749				0.020296		1.62403	0.947084	0.84394	0.727375	1.07859	1.95545	1.95423
P00751	Complement factor B OS=Homo sapiens OX=9606 GN=CFB PE=1 SV=2	CFB	0.096	1.66821e-12	Down	85.532	42.4	27	27	27	10	11	10	9	8	11	10	7	7	12	20	22	20	21	20	19	21	21	20	19	22	24	0.359853	0.174691	0.139797	0.182032	0.105367	0.124033	0.167332	0.084796	0.076121	0.214912	1.98094	1.55854	1.03342	1.27632	1.32021	1.27678	1.74565
P00915	Carbonic anhydrase 1 OS=Homo sapiens OX=9606 GN=CA1 PE=1 SV=2	CA1	0.067	1.1294e-10	Down	28.87	80.8	23	23	23	14	12	13	17	15	14	15	14	14	13	20	20	22	22	21	18	22	23	21	22	19	21	0.1343	0.026284	0.059377	0.174315	0.109123	0.192673	0.157114	0.088896	0.097488	0.119877	2.16327	0.942378	1.56794	1.03078	0.724906	0.902009	1.55284
P00966	Argininosuccinate synthase OS=Homo sapiens OX=9606 GN=ASS1 PE=1 SV=2	ASS1	2.516	5.58817e-06	Up	46.53	48.1	15	15	15	14	14	13	13	12	12	9	11	12	11	7	6	4	5	2	8	6	2	4	4	5	2	2.25627	1.37408	1.2718	1.50369	1.50102	1.65026	1.28101	1.06164	1.72435	1.27109	0.481267	0.909641	0.421337	0.851756	0.517964	0.229165	1.33908
P01008	Antithrombin-III OS=Homo sapiens OX=9606 GN=SERPINC1 PE=1 SV=1	SERPINC1	0.519	0.000458363	Down	52.602	45.5	21	18	21	14	12	13	11	10	12	10	11	12	13	15	17	14	14	14	17	17	14	15	14	13	14	1.15252	0.886733	0.784095	0.610494	0.631067	0.698233	0.697528	0.316942	0.491663	0.369292	1.12172	2.12377	1.06652	1.00653	0.718402	1.40108	1.80292
P01009	Alpha-1-antitrypsin OS=Homo sapiens OX=9606 GN=SERPINA1 PE=1 SV=3	SERPINA1	0.323	2.30772e-07	Down	46.736	66.5	35	34	35	22	23	19	18	18	19	19	17	19	18	27	31	28	31	28	31	30	32	29	29	30	27	0.98469	0.709191	0.393288	0.52953	0.265818	0.374169	0.368276	0.379441	0.291391	0.365019	1.5524	1.68208	0.941952	1.35742	0.803226	2.1296	1.17218
P01011	Alpha-1-antichymotrypsin OS=Homo sapiens OX=9606 GN=SERPINA3 PE=1 SV=2	SERPINA3	0.057	1.88082e-15	Down	47.65	44.4	16	16	16	6	7	6	7	7	8	6	5	6	8	11	13	11	12	13	12	13	12	11	10	12	11	0.140193	0.096967	0.160044	0.107872	0.067793	0.102717	0.097557	0.073463	0.064642	0.082783	1.52311	1.7043	1.10139	1.42738	1.63702	1.81601	1.94267
P01019	Angiotensinogen OS=Homo sapiens OX=9606 GN=AGT PE=1 SV=1	AGT	0.157	3.34008e-11	Down	53.154	34.2	12	12	12	3	4	4	4	3	3	2	3	3	3	11	11	10	9	9	11	10	9	9	9	10	10	0.347161	0.29708	0.320368	0.243012	0.134996	0.192328	0.24276	0.284188	0.273924	0.2113	2.08354	1.45698	1.10777	1.41765	0.801693	2.10194	1.66806
P01023	Alpha-2-macroglobulin OS=Homo sapiens OX=9606 GN=A2M PE=1 SV=3	A2M	0.104	1.78296e-11	Down	163.29	64.8	75	64	75	37	39	36	39	35	38	34	27	30	38	64	59	60	61	56	59	57	66	54	61	67	62	0.193861	0.221285	0.148527	0.255495	0.249312	0.143505	0.146618	0.112203	0.102393	0.185622	1.11395	1.18591	1.02826	0.931488	1.15676	1.39687	1.39708
P01024	Complement C3 OS=Homo sapiens OX=9606 GN=C3 PE=1 SV=2	C3	0.233	5.54223e-13	Down	187.15	68.7	116	108	116	61	62	56	59	57	50	50	48	51	50	97	96	96	98	92	92	94	93	91	90	93	100	0.459398	0.303827	0.275018	0.428037	0.398447	0.272076	0.510979	0.293425	0.298797	0.342307	1.6295	1.44185	1.40569	1.16465	1.41487	1.25347	1.34149
P01031	Complement C5 OS=Homo sapiens OX=9606 GN=C5 PE=1 SV=4	C5	0.077	3.41422e-08	Down	188.3	26.4	31	29	31	8	11	9	10	7	8	7	7	5	6	25	22	26	21	20	26	24	25	23	24	27	20	0.079356	0.274611	0.225645	0.262946	0.080037	0.124193	0.094121	0.061425	0.046283	0.069887	1.59945	1.63539	1.23796	1.45263	1.03903	1.49393	1.3502
P01042	Kininogen-1 OS=Homo sapiens OX=9606 GN=KNG1 PE=1 SV=2	KNG1	0.126	4.0614e-09	Down	71.957	34.6	22	22	22	11	10	8	6	8	7	9	10	9	9	17	18	19	18	17	19	20	18	15	17	18	17	0.451435	0.184845	0.140538	0.090228	0.139661	0.218096	0.453461	0.112252	0.126241	0.17214	1.46596	1.27061	0.728107	1.02786	0.774104	2.29623	1.89088
P01591	Immunoglobulin J chain OS=Homo sapiens OX=9606 GN=JCHAIN PE=1 SV=4	JCHAIN	0.05	2.20279e-06	Down	18.098	27	6	6	6	0	1	0	2	2	0	2	0	1	2	4	5	6	5	4	4	4	6	4	5	5	4				0.03863			0.043998			0.10288	0.897183	0.971655	0.601579	0.44485	1.13998	0.79705	0.919957
P01834	Immunoglobulin kappa constant OS=Homo sapiens OX=9606 GN=IGKC PE=1 SV=2	IGKC	0.342	0.000190369	Down	11.765	100	18	3	18	7	7	7	7	6	7	6	7	6	7	17	18	17	17	16	17	17	16	16	17	16	17	0.779291	0.826659	0.645408	0.91677	0.501674	0.158905	0.170292	0.197737	0.313788	0.369755	1.41779	1.31924	1.39718	1.18688	1.36615	0.899999	1.52035
P01859	Immunoglobulin heavy constant gamma 2 OS=Homo sapiens OX=9606 GN=IGHG2 PE=1 SV=2	IGHG2	0.045	4.95607e-08	Down	35.9	62.3	20	11	12	6	6	6	6	5	6	4	5	6	6	10	9	10	10	10	11	8	9	8	7	11	9	0.154471	0.096126	0.158561	0.031657	0.153245	0.059577	0.023904	0.027885	0.050325	0.046937	1.70675	1.90966	1.03613	1.69252	2.09756	1.80013	2.12125
P01860	Immunoglobulin heavy constant gamma 3 OS=Homo sapiens OX=9606 GN=IGHG3 PE=1 SV=2	IGHG3	0.091	5.99842e-09	Down	41.287	55.2	20	8	11	5	7	7	6	6	6	7	5	5	5	7	10	9	9	11	11	10	9	10	7	11	9	0.372674	0.149994	0.210846	0.216657	0.057941	0.057476	0.112383	0.110293	0.094134	0.174989	0.647589	1.89044	1.17544	1.41745	4.28636	1.95832	1.42887
P01861	Immunoglobulin heavy constant gamma 4 OS=Homo sapiens OX=9606 GN=IGHG4 PE=1 SV=1	IGHG4	0.183	0.000114573	Down	35.94	57.2	14	7	7	5	4	4	2	1	3	2	3	3	3	5	4	5	4	3	3	4	3	3	2	3	3	0.376277	0.459964	0.274491	0.312887		0.313143	0.094336	0.173923	0.239134	0.288937	5.08059	0.816915	2.02456	0.605353	1.83069	1.47578	1.68521
P01871	Immunoglobulin heavy constant mu OS=Homo sapiens OX=9606 GN=IGHM PE=1 SV=4	IGHM	0.419	0.00584803	Down	49.439	55.4	22	8	22	8	11	6	10	9	7	8	7	6	6	15	17	16	15	20	17	15	16	14	15	20	18	0.549872	0.843351	0.281813	1.42131	0.71892	0.231671	0.446309	0.41787	0.356201	0.426614	0.703538	0.847405	0.420811	0.420433	1.75316	0.706956	0.863463
P01876	Immunoglobulin heavy constant alpha 1 OS=Homo sapiens OX=9606 GN=IGHA1 PE=1 SV=2	IGHA1	0.02	8.23037e-13	Down	37.654	59.8	21	14	21	8	9	6	8	8	7	7	8	8	7	19	19	20	21	19	20	17	19	17	19	20	20	0.044733	0.034892	0.021334	0.079557	0.010759	0.030207	0.064816	0.007023	0.019431	0.047064	1.66526	1.2334	1.32136	2.06053	1.26426	0.896114	1.61527
P02008	Hemoglobin subunit zeta OS=Homo sapiens OX=9606 GN=HBZ PE=1 SV=2	HBZ	0.221	0.0473876	Down	15.637	76.1	10	10	10	2	2	2	2	1	1	5	1	0	2	5	6	6	6	2	5	7	6	9	8	8	8	0.105053	0.091708	0.051732				0.843357			0.339374	0.897886	0.734727	1.03161	0.670522	0.033995	0.308291	0.609447
P02042	Hemoglobin subunit delta OS=Homo sapiens OX=9606 GN=HBD PE=1 SV=2	HBD	0.277	9.78161e-07	Down	16.055	100	30	21	21	12	12	13	12	12	12	13	12	11	11	19	18	19	20	16	17	20	19	20	19	18	17	0.317023	0.41735	0.189743	0.603407	0.37481	0.397233	0.507432	0.506961	0.458591	0.358881	1.16255	1.01501	1.16518	0.521899	0.95331	0.906239	1.43249
P02452	Collagen alpha-1(I) chain OS=Homo sapiens OX=9606 GN=COL1A1 PE=1 SV=5	COL1A1	0.032	4.74102e-08	Down	138.94	21.8	21	21	21	7	5	7	6	7	6	8	7	6	5	16	17	16	16	18	15	15	12	15	16	15	14	0.071266	0.039729	0.036939	0.015804	0.011143	0.017103	0.128228	0.026973	0.099978	0.124338	1.49318	2.60638	3.23156	1.62027	1.84525	2.03348	1.39565
P02462	Collagen alpha-1(IV) chain OS=Homo sapiens OX=9606 GN=COL4A1 PE=1 SV=4	COL4A1	2.076	0.00298568	Up	160.61	8.9	10	7	10	9	8	8	9	8	9	9	9	9	9	5	4	5	2	0	2	2	2	2	2	3	0	1.18986	0.933523	1.67105	1.2871	1.29623	0.731254	1.98928	1.41896	1.94057	1.03996	0.23971	0.683059	0.124107	0.988759		1.80468	0.590556
P02511	Alpha-crystallin B chain OS=Homo sapiens OX=9606 GN=CRYAB PE=1 SV=2	CRYAB	6.307	1.39384e-11	Up	20.159	66.3	14	14	14	12	12	13	13	13	10	9	12	13	9	8	7	9	8	6	8	7	7	5	7	7	6	1.08811	1.78938	0.855831	2.15388	1.94022	1.78763	2.01029	2.50471	2.09365	2.2595	0.326614	0.168186	0.321101	0.361577	0.477303	0.220172	0.259158
P02549	Spectrin alpha chain, erythrocytic 1 OS=Homo sapiens OX=9606 GN=SPTA1 PE=1 SV=5	SPTA1	0.171	2.28904e-10	Down	280.01	55.5	111	111	111	50	47	41	62	48	56	53	49	44	56	88	84	97	92	95	83	89	93	90	93	96	90	0.288588	0.14677	0.161695	0.403059	0.195816	0.260337	0.445789	0.275655	0.222495	0.34543	1.14145	0.91646	1.78218	1.05343	1.77825	0.963357	1.29381
P02647	Apolipoprotein A-I OS=Homo sapiens OX=9606 GN=APOA1 PE=1 SV=1	APOA1	0.103	4.68493e-11	Down	30.777	86.1	41	41	41	24	23	22	24	21	21	17	18	20	20	25	22	26	31	26	26	25	34	24	24	26	25	0.360127	0.142214	0.177501	0.202906	0.126344	0.242227	0.115791	0.135078	0.119333	0.113924	1.53944	1.53901	0.819133	0.995591	0.87303	2.22139	1.4799
P02649	Apolipoprotein E OS=Homo sapiens OX=9606 GN=APOE PE=1 SV=1	APOE	0.168	1.27543e-09	Down	36.154	60.6	19	19	19	10	10	10	10	6	10	7	8	7	10	17	18	18	18	16	16	12	16	14	12	14	15	0.418133	0.248205	0.329629	0.162513	0.166709	0.20397	0.45747	0.284958	0.254377	0.174257	2.19335	1.29066	2.47108	2.23406	0.659724	1.25573	1.1135
P02652	Apolipoprotein A-II OS=Homo sapiens OX=9606 GN=APOA2 PE=1 SV=1	APOA2	0.15	1.31669e-11	Down	11.175	74	9	9	9	5	4	3	5	4	5	4	5	4	5	4	5	4	7	2	4	6	6	4	4	4	6	0.288471	0.230421	0.158506	0.195428	0.240075	0.299646	0.317465	0.245082	0.327091	0.139841	2.74667	2.40273	1.05896	1.37613	1.17083	1.59602	1.30333
P02671	Fibrinogen alpha chain OS=Homo sapiens OX=9606 GN=FGA PE=1 SV=2	FGA	0.219	6.88639e-05	Down	94.972	63.3	63	62	63	27	28	30	27	24	28	25	23	22	27	46	51	48	50	44	49	51	48	51	55	49	57	0.189079	0.288316	0.279479	0.393239	0.18794	0.366204	0.897426	0.440948	0.131936	0.21445	0.743351	0.588392	0.558107	0.630613	0.471642	1.12246	1.22608
P02675	Fibrinogen beta chain OS=Homo sapiens OX=9606 GN=FGB PE=1 SV=2	FGB	0.094	1.93092e-08	Down	55.928	80.4	54	54	54	35	32	29	28	27	29	28	28	24	33	42	44	42	47	40	46	47	52	47	47	46	51	0.266076	0.124955	0.154668	0.239439	0.138207	0.178008	0.173992	0.127626	0.05702	0.132059	0.605392	0.70239	0.779165	0.967655	0.606262	1.12016	1.51713
P02679	Fibrinogen gamma chain OS=Homo sapiens OX=9606 GN=FGG PE=1 SV=3	FGG	0.142	3.6169e-07	Down	51.511	81.9	45	44	45	26	26	24	23	24	26	23	21	19	27	32	37	35	35	31	37	40	41	40	40	39	40	0.38038	0.210336	0.204169	0.225452	0.149214	0.302037	0.300836	0.224442	0.103285	0.230418	0.712445	0.778278	0.544844	0.857321	0.62631	1.05002	1.52074
P02730	Band 3 anion transport protein OS=Homo sapiens OX=9606 GN=SLC4A1 PE=1 SV=3	SLC4A1	0.121	1.06829e-10	Down	101.79	47.4	32	32	32	23	20	18	21	20	20	22	19	17	17	27	30	29	28	29	29	28	28	29	26	30	28	0.128073	0.120816	0.129445	0.220885	0.149811	0.201801	0.378602	0.219635	0.221802	0.236827	1.16214	0.91781	2.09464	0.909774	1.58829	0.775922	1.21815
P02743	Serum amyloid P-component OS=Homo sapiens OX=9606 GN=APCS PE=1 SV=2	APCS	0.028	1.90079e-09	Down	25.387	36.3	8	8	8	2	1	2	2	1	2	1	1	0	1	7	6	8	8	7	7	8	6	6	7	7	8	0.047112		0.02334	0.032376		0.043357					0.941256	1.89055	1.67318	1.86072	0.933352	1.79343	0.510144
P02748	Complement component C9 OS=Homo sapiens OX=9606 GN=C9 PE=1 SV=2	C9	0.093	1.32706e-14	Down	63.173	42.4	21	21	21	8	10	9	8	5	8	8	7	7	10	15	14	12	13	12	13	11	10	11	12	12	13	0.225662	0.197755	0.162644	0.136771	0.120352	0.175784	0.200292	0.110505	0.070985	0.185609	1.50449	1.77112	1.5301	1.85884	1.44849	1.771	1.69489
P02749	Beta-2-glycoprotein 1 OS=Homo sapiens OX=9606 GN=APOH PE=1 SV=3	APOH	0.184	2.28073e-07	Down	38.298	50.7	16	14	16	11	12	12	8	8	9	8	10	7	8	14	15	14	15	14	14	14	14	13	15	13	15	0.480978	0.310409	0.567502	0.18944	0.134867	0.311902	0.178562	0.255994	0.134531	0.364881	1.73281	1.74042	1.35923	1.18618	1.12002	1.99295	1.74847
P02750	Leucine-rich alpha-2-glycoprotein OS=Homo sapiens OX=9606 GN=LRG1 PE=1 SV=2	LRG1	0.14	0.000311424	Down	38.177	30	7	7	7	2	3	2	2	1	1	0	1	1	2	4	6	4	4	6	6	6	6	6	6	7	6	0.200598	0.118328									0.482596	1.01412	0.554508	0.655377	1.18253	1.06769	0.718118
P02751	Fibronectin OS=Homo sapiens OX=9606 GN=FN1 PE=1 SV=4	FN1	0.093	2.04491e-11	Down	262.62	49.6	82	82	82	34	27	27	33	33	35	40	33	24	33	65	68	67	69	64	68	64	71	68	66	72	64	0.115531	0.083178	0.097946	0.165491	0.128695	0.261152	0.291506	0.164156	0.109954	0.157338	0.775821	0.943353	1.36585	1.0529	1.35851	1.30952	1.48762
P02760	Protein AMBP OS=Homo sapiens OX=9606 GN=AMBP PE=1 SV=1	AMBP	0.022	3.53003e-06	Down	38.999	56	19	19	19	3	7	3	2	4	3	3	0	2	2	16	17	16	14	17	16	12	14	11	8	13	14	0.084239	0.081227	0.041878	0.028294	0.029127	0.044164	0.020947		0.002484	0.004758	2.09483	1.16235	1.43095	1.10846	1.329	2.25695	1.44248
P02763	Alpha-1-acid glycoprotein 1 OS=Homo sapiens OX=9606 GN=ORM1 PE=1 SV=1	ORM1	0.1	5.40429e-11	Down	23.511	42.8	9	7	9	5	5	5	3	2	3	2	2	4	4	8	9	7	7	6	6	7	6	6	6	6	7	0.3507	0.234366	0.135579	0.254275	0.072668	0.164434	0.069319	0.112907	0.12528	0.17235	1.82417	1.83876	1.28981	2.11081	0.800842	2.02022	1.58484
P02765	Alpha-2-HS-glycoprotein OS=Homo sapiens OX=9606 GN=AHSG PE=1 SV=2	AHSG	0.185	4.66655e-11	Down	39.34	54.2	12	11	12	9	10	9	9	9	9	9	9	9	9	7	7	8	9	8	7	6	8	7	8	8	6	0.334994	0.336326	0.261755	0.163134	0.343674	0.263761	0.499047	0.250549	0.308617	0.183357	1.29169	1.44484	1.2991	0.741421	1.67084	1.54331	1.57745
P02766	Transthyretin OS=Homo sapiens OX=9606 GN=TTR PE=1 SV=1	TTR	0.538	0.00985942	Down	15.887	68.7	8	8	8	8	7	8	8	7	7	8	8	8	7	7	7	7	7	6	7	7	7	6	6	7	4	1.39582	0.725231	0.879501	0.63637	0.673334	0.724203	0.219136	0.653212	0.560386	0.346816	1.5546	1.17967	0.594706	1.20131	0.406517	1.7428	1.46711
P02774	Vitamin D-binding protein OS=Homo sapiens OX=9606 GN=GC PE=1 SV=2	GC	0.05	1.17982e-13	Down	52.917	63.1	28	28	28	16	14	11	11	11	9	14	12	11	7	22	24	22	25	19	22	20	22	18	20	19	20	0.199688	0.142241	0.076547	0.093137	0.058097	0.073382	0.100505	0.046437	0.038671	0.043872	2.0204	1.93023	1.16976	1.53973	1.24096	2.52947	1.97836
P02775	Platelet basic protein OS=Homo sapiens OX=9606 GN=PPBP PE=1 SV=3	PPBP	0.442	0.000357738	Down	13.894	30.5	4	4	4	3	3	3	3	3	3	4	3	3	3	4	4	3	4	4	4	4	4	4	4	3	4	0.815408	0.426852	0.45963	0.636619	0.518134	0.451221	0.79865	0.750265	0.584753	0.483173	1.03881	0.826354	0.53737	0.91386	0.558229	1.35248	1.31271
P02776	Platelet factor 4 OS=Homo sapiens OX=9606 GN=PF4 PE=1 SV=2	PF4	0.194	4.54003e-06	Down	10.845	36.6	5	3	5	3	3	1	4	3	3	3	3	3	3	3	4	3	4	3	5	5	5	5	5	4	4	0.27264	0.184913		0.41053	0.17831	0.558694	0.431721	0.220826	0.095843	0.317577	0.755196	0.749526	0.862038	0.621179	0.92017	1.23337	1.64581
P02787	Serotransferrin OS=Homo sapiens OX=9606 GN=TF PE=1 SV=3	TF	0.542	1.87571e-05	Down	77.063	81.2	86	86	86	45	38	40	37	38	34	31	29	37	37	67	66	70	66	63	70	57	67	66	60	64	68	1.22617	1.2201	0.466857	0.654148	0.535548	0.494259	0.499763	0.527336	0.675658	0.543725	1.3906	1.4159	1.04046	0.952414	1.54971	1.27568	1.01393
P02790	Hemopexin OS=Homo sapiens OX=9606 GN=HPX PE=1 SV=2	HPX	0.045	1.35531e-15	Down	51.676	65.8	24	24	24	10	12	12	10	14	9	11	8	10	9	22	23	22	23	20	19	23	21	19	22	21	22	0.166092	0.110904	0.079228	0.052738	0.049424	0.065258	0.075011	0.061748	0.063704	0.072836	1.79563	1.722	1.2402	1.44161	0.959145	2.26505	1.7447
P03952	Plasma kallikrein OS=Homo sapiens OX=9606 GN=KLKB1 PE=1 SV=1	KLKB1	0.145	3.89856e-05	Down	71.369	33.2	15	14	15	2	2	1	0	0	0	2	1	1	1	13	12	13	12	11	14	13	14	14	14	14	13		0.051985					0.278757				1.25805	1.21769	0.623673	0.895448	0.685413	1.33778	1.14521
P04003	C4b-binding protein alpha chain OS=Homo sapiens OX=9606 GN=C4BPA PE=1 SV=2	C4BPA	0.197	7.17264e-09	Down	67.033	47.9	25	25	25	9	10	11	12	10	11	12	10	9	10	20	18	20	21	21	21	21	23	22	21	23	20	0.265969	0.238644	0.230392	0.435795	0.248428	0.271035	0.529595	0.353168	0.188982	0.340566	0.964718	0.975681	1.50832	0.955733	1.47171	0.820614	0.927633
P04004	Vitronectin OS=Homo sapiens OX=9606 GN=VTN PE=1 SV=1	VTN	0.09	2.81973e-12	Down	54.305	63	25	25	25	10	10	13	10	9	11	11	10	9	11	16	22	19	21	18	18	19	19	15	15	16	19	0.250272	0.171858	0.271718	0.124643	0.089743	0.141449	0.195239	0.077548	0.11488	0.10509	1.22475	1.62687	3.69496	1.90234	1.33399	1.98357	1.0996
P04040	Catalase OS=Homo sapiens OX=9606 GN=CAT PE=1 SV=3	CAT	0.241	1.43665e-09	Down	59.755	56.9	30	30	30	17	16	13	18	15	17	13	13	16	15	28	24	27	27	26	20	26	27	25	24	26	22	0.433954	0.276862	0.236544	0.438923	0.25811	0.320561	0.454427	0.450955	0.423853	0.391063	1.57347	1.06313	1.47857	1.13193	0.739385	1.19474	1.22284
P04075	Fructose-bisphosphate aldolase A OS=Homo sapiens OX=9606 GN=ALDOA PE=1 SV=2	ALDOA	2.14	9.48739e-11	Up	39.42	84.3	32	28	32	27	27	27	24	26	26	25	24	26	23	17	17	21	21	19	16	16	21	17	13	17	16	1.26296	1.1365	1.17683	1.42512	1.56452	1.26412	1.4104	1.39054	1.95265	1.51315	0.658177	0.518477	0.604481	0.603643	0.605104	0.606458	0.816687
P04080	Cystatin-B OS=Homo sapiens OX=9606 GN=CSTB PE=1 SV=2	CSTB	0.297	1.26425e-08	Down	11.139	70.4	5	5	5	4	4	4	5	4	5	3	4	4	5	3	4	4	4	4	4	4	4	4	4	4	4	0.497389	0.368306	0.174846	0.276651	0.312978	0.513919	0.51749	0.522875	0.390971	0.786835	1.61429	0.923609	1.33332	1.77	1.88976	1.69086	1.50343
P04083	Annexin A1 OS=Homo sapiens OX=9606 GN=ANXA1 PE=1 SV=2	ANXA1	0.393	1.52258e-06	Down	38.714	67.9	26	26	26	18	17	17	16	19	17	14	18	16	16	17	21	21	22	22	18	21	22	18	15	16	17	0.454399	0.358096	0.507091	0.604055	0.793651	0.892059	0.628724	0.440009	0.366221	0.381223	1.56838	1.39049	1.63211	1.5572	1.51819	1.15946	1.35191
P04114	Apolipoprotein B-100 OS=Homo sapiens OX=9606 GN=APOB PE=1 SV=2	APOB	0.086	1.06557e-11	Down	515.6	44	154	154	154	58	49	42	60	43	50	57	42	45	51	129	124	123	128	105	124	127	131	124	127	137	131	0.221419	0.113755	0.058075	0.228121	0.096797	0.154785	0.234166	0.097976	0.098839	0.160876	1.53391	1.20789	1.1335	1.14204	0.94728	1.15788	1.49073
P04179	Superoxide dismutase [Mn], mitochondrial OS=Homo sapiens OX=9606 GN=SOD2 PE=1 SV=3	SOD2	2.905	4.74731e-08	Up	24.75	84.2	11	11	11	11	11	11	10	11	11	9	9	10	10	4	3	5	4	5	4	4	3	4	4	4	3	1.49043	0.85193	2.1032	2.39717	1.48667	1.47123	0.968382	1.0197	1.63954	2.14064	0.648038	0.758476	0.477532	0.397151	0.642361	0.506224	0.487689
P04181	Ornithine aminotransferase, mitochondrial OS=Homo sapiens OX=9606 GN=OAT PE=1 SV=1	OAT	4.223	7.64862e-08	Up	48.534	40.5	11	11	11	9	7	9	9	9	9	8	8	6	10	5	6	5	5	5	5	4	2	3	2	3	2	1.8347	1.64916	1.58422	1.62044	1.66583	1.17128	2.2178	1.32624	2.26314	1.7991	0.186281	0.244223	0.203055	0.265806	0.314322	0.275847	0.273744
P04196	Histidine-rich glycoprotein OS=Homo sapiens OX=9606 GN=HRG PE=1 SV=1	HRG	0.148	1.27366e-08	Down	59.578	53.9	21	20	21	6	6	6	5	4	5	5	2	3	4	16	18	14	16	18	14	12	18	15	16	17	15	0.454245	0.27987	0.261652	0.260659	0.166931	0.257216	0.413229	0.071079	0.086355	0.170809	3.08882	1.41558	1.03571	0.983825	0.796845	1.4924	1.39718
P04217	Alpha-1B-glycoprotein OS=Homo sapiens OX=9606 GN=A1BG PE=1 SV=4	A1BG	0.055	2.35664e-11	Down	54.253	55.8	15	14	15	9	9	10	8	5	7	8	7	8	7	15	15	13	15	11	15	13	14	14	13	14	14	0.320314	0.100428	0.045568	0.163951	0.11193	0.056835	0.054263	0.046999	0.02842	0.039538	2.03157	2.08486	0.918597	1.13369	0.981885	1.95582	1.71447
P04233	HLA class II histocompatibility antigen gamma chain OS=Homo sapiens OX=9606 GN=CD74 PE=1 SV=3	CD74	0.231	0.000250618	Down	33.515	14.9	3	3	3	3	2	3	2	2	2	1	0	1	2	3	3	3	3	2	3	3	3	2	3	2	2	0.125432	0.156785	0.67297	0.179458	0.278143	0.382397				0.460422	1.37943	1.45687	1.99518	1.72657	1.95397	1.14826	1.55216
P04275	von Willebrand factor OS=Homo sapiens OX=9606 GN=VWF PE=1 SV=4	VWF	0.144	1.49028e-09	Down	309.26	23.6	42	42	42	14	15	14	6	11	13	12	13	7	12	27	31	30	30	30	33	32	30	30	34	32	34	0.334667	0.371447	0.305553	0.10721	0.200083	0.318087	0.2403	0.14967	0.081669	0.247389	0.883819	1.13392	1.3847	0.927955	1.26225	1.60645	2.02698
P04350	Tubulin beta-4A chain OS=Homo sapiens OX=9606 GN=TUBB4A PE=1 SV=2	TUBB4A	12.403	3.00234e-09	Up	49.585	68.9	25	2	5	4	5	5	4	5	4	4	4	4	5	1	1	1	1	2	1	1	0	1	0	1	1	1.00768	1.0589	1.13527	0.957545	1.53002	1.41921	1.43295	1.33953	1.45073	1.36114	0.138726	0.104418			0.06388
P04792	Heat shock protein beta-1 OS=Homo sapiens OX=9606 GN=HSPB1 PE=1 SV=2	HSPB1	0.24	4.19459e-10	Down	22.782	82.4	18	18	18	17	15	14	12	15	15	10	16	14	16	7	9	8	10	8	8	9	9	7	7	7	6	0.441917	0.602379	0.27917	0.347189	0.367833	0.230231	0.393542	0.412942	0.360641	0.231385	1.30555	1.42298	2.04091	1.23523	2.22268	1.39699	1.47253
P04843	Dolichyl-diphosphooligosaccharide--protein glycosyltransferase subunit 1 OS=Homo sapiens OX=9606 GN=RPN1 PE=1 SV=1	RPN1	1.796	2.96093e-11	Up	68.569	50.1	26	26	26	17	18	16	16	18	15	16	15	17	15	16	16	16	19	18	15	17	18	15	17	18	14	1.17743	1.33074	1.54484	1.22347	1.22859	1.25239	1.36586	1.48656	1.22873	1.35002	0.730246	0.680422	0.751937	0.799843	0.834124	0.600939	0.698325
P04899	Guanine nucleotide-binding protein G(i) subunit alpha-2 OS=Homo sapiens OX=9606 GN=GNAI2 PE=1 SV=3	GNAI2	2.225	3.07755e-09	Up	40.45	63.1	18	10	18	16	15	14	15	15	14	14	15	15	16	12	12	15	12	13	13	10	12	10	11	13	13	1.37015	1.28309	1.54191	1.48087	1.39393	1.49914	1.67235	1.39522	1.2791	1.376	0.656553	0.632836	0.787729	0.551719	0.988989	0.584614	0.6828
P05026	Sodium/potassium-transporting ATPase subunit beta-1 OS=Homo sapiens OX=9606 GN=ATP1B1 PE=1 SV=1	ATP1B1	0.277	1.4568e-07	Down	35.061	36	10	10	10	8	7	6	8	9	8	5	8	8	8	5	5	6	5	4	4	4	5	4	5	4	5	0.314798	0.349692	0.282314	0.555734	0.566296	0.618219	0.347412	0.163462	0.667881	0.265803	2.217	1.54171	1.53067	1.89958	2.06116	2.1464	1.00251
P05067	Amyloid-beta precursor protein OS=Homo sapiens OX=9606 GN=APP PE=1 SV=3	APP	2.682	6.50789e-08	Up	86.942	23.2	14	14	14	11	10	9	7	9	11	10	9	10	9	2	4	7	6	5	3	4	3	3	3	4	2	1.33236	1.48107	1.74135	1.59719	1.22429	2.1885	1.72526	1.11315	1.42651	1.3693	0.586448	0.408863	1.16305	0.846198	0.587189	0.4423	0.329869
P05107	Integrin beta-2 OS=Homo sapiens OX=9606 GN=ITGB2 PE=1 SV=2	ITGB2	0.551	0.000137145	Down	84.781	16.6	9	9	9	4	2	4	3	3	5	1	1	2	2	7	6	8	7	7	9	6	5	6	5	8	5	1.10618	0.589683	0.501327	0.493546	0.425946	0.911355			0.83058	0.510938	0.957153	0.933142	1.91075	1.34954	1.52014	1.50168	1.19051
P05155	Plasma protease C1 inhibitor OS=Homo sapiens OX=9606 GN=SERPING1 PE=1 SV=2	SERPING1	0.075	1.32418e-15	Down	55.154	28	14	14	14	4	5	5	5	4	6	4	6	6	6	13	13	11	13	11	13	13	12	12	13	10	10	0.165448	0.129459	0.15495	0.14879	0.086761	0.155543	0.11572	0.10994	0.121898	0.10663	2.44302	1.75895	1.07231	1.43832	1.03622	1.90187	1.87068
P05156	Complement factor I OS=Homo sapiens OX=9606 GN=CFI PE=1 SV=2	CFI	0.059	4.78265e-12	Down	65.75	32.9	15	15	15	4	2	2	2	3	1	3	2	2	2	14	14	14	13	13	13	14	14	12	13	14	14	0.278977	0.073143	0.074341	0.08197	0.047714		0.120369	0.057397	0.06576	0.093922	2.24073	1.77253	1.61206	2.05811	0.780314	1.06925	1.47374
P05164	Myeloperoxidase OS=Homo sapiens OX=9606 GN=MPO PE=1 SV=1	MPO	0.578	0.044933	Down	83.868	24.6	13	13	13	1	2	3	2	5	4	4	2	3	6	4	4	8	6	6	7	10	6	9	5	9	9			0.438352	0.953365	0.966834	0.161552	0.986958	0.845241	0.453961	0.757294	0.653961	0.681165	1.47839	0.608018	0.613554	1.02486	1.55835
P05165	Propionyl-CoA carboxylase alpha chain, mitochondrial OS=Homo sapiens OX=9606 GN=PCCA PE=1 SV=4	PCCA	5.884	1.06177e-09	Up	80.058	30.8	15	15	15	12	13	13	13	12	11	10	13	13	13	2	4	4	3	3	2	1	1	0	0	1	1	1.51401	1.82443	1.24678	1.74433	1.94636	1.19389	1.1096	1.33269	1.12496	1.48235	0.150908	0.215897	0.338619	0.200092	0.258639	0.316467
P05166	Propionyl-CoA carboxylase beta chain, mitochondrial OS=Homo sapiens OX=9606 GN=PCCB PE=1 SV=3	PCCB	1.882	0.00591774	Up	58.215	38.6	13	13	13	9	8	8	9	8	9	3	8	8	9	3	3	3	6	4	4	3	1	1	0	2	1	1.57077	1.26327	1.27475	1.44125	1.18376	1.40168	1.17437	1.40758	0.852436	1.06087	0.595535	0.788268	0.464202	0.286926	1.58988	0.457077	0.319183
P05362	Intercellular adhesion molecule 1 OS=Homo sapiens OX=9606 GN=ICAM1 PE=1 SV=2	ICAM1	2.337	9.69935e-06	Up	57.825	14.1	4	4	4	3	3	3	3	2	3	2	3	2	2	3	3	2	3	3	3	3	3	1	2	3	3	1.81686	1.31414	2.05244	1.09918	1.00034	1.39236	1.64383	1.17801	1.45038	1.33189	0.468536	0.507726	1.78425	0.36292	0.534997	0.573734	0.478946
P05413	Fatty acid-binding protein, heart OS=Homo sapiens OX=9606 GN=FABP3 PE=1 SV=4	FABP3	2.064	0.000233903	Up	14.858	39.1	5	5	5	4	3	2	3	3	5	4	4	3	5	2	1	2	2	2	1	1	2	2	0	1	1	1.40046	0.950853	0.964867	1.24678	0.951942	1.08147	1.16671	1.27297	1.2861	2.07484	0.60203		0.778806	0.329067	0.950377
P05452	Tetranectin OS=Homo sapiens OX=9606 GN=CLEC3B PE=1 SV=3	CLEC3B	0.194	2.4314e-05	Down	22.537	55.4	11	11	11	4	4	3	2	4	3	2	2	3	2	4	9	9	8	5	7	6	6	6	6	7	8	0.62219	0.245239	0.270864	0.160687	0.030307	0.178806	0.218724	0.577074	0.359353		0.87307	2.66282	4.69614	1.12618	0.767116	1.44955	1.07005
P05546	Heparin cofactor 2 OS=Homo sapiens OX=9606 GN=SERPIND1 PE=1 SV=3	SERPIND1	0.092	1.32688e-09	Down	57.07	26.7	11	11	11	5	4	4	5	2	3	5	3	2	5	7	8	9	8	6	8	9	9	7	10	7	8	0.108088	0.118638	0.079405	0.117718	0.135382	0.199393	0.319556	0.207529		0.067611	1.35197	2.01258	0.938577	1.67794	0.397306	1.65222	1.55299
P05783	Keratin, type I cytoskeletal 18 OS=Homo sapiens OX=9606 GN=KRT18 PE=1 SV=2	KRT18	1.956	0.00146614	Up	48.057	68.6	25	22	24	14	17	16	20	18	16	14	15	15	14	10	10	8	13	12	8	9	8	7	7	8	6	1.02568	1.20406	1.52181	1.49829	1.33287	1.96027	0.914175	0.805905	0.919877	2.45108	1.12819	0.6338	0.75245	1.26944	0.889683	0.593485	0.617394
P06396	Gelsolin OS=Homo sapiens OX=9606 GN=GSN PE=1 SV=1	GSN	1.685	9.92532e-07	Up	85.696	61.9	40	40	40	34	34	34	35	37	33	31	34	33	34	20	22	23	23	20	22	21	22	20	19	19	20	1.52093	1.56283	1.1154	1.44859	1.29573	1.1215	1.26284	1.21674	1.16897	1.13516	0.569109	0.805567	0.708916	0.947739	0.784199	1.00513	0.852576
P06681	Complement C2 OS=Homo sapiens OX=9606 GN=C2 PE=1 SV=2	C2	0.027	2.31482e-11	Down	83.267	27.9	16	16	16	5	2	3	2	1	4	2	1	0	2	15	14	12	14	12	15	14	14	13	14	14	13	0.146027	0.027442	0.018091	0.031873		0.026347	0.020863			0.018898	2.53422	1.49522	0.952635	1.5519	0.552465	1.79131	1.49352
P06702	Protein S100-A9 OS=Homo sapiens OX=9606 GN=S100A9 PE=1 SV=1	S100A9	0.589	0.0109943	Down	13.242	56.1	5	5	5	2	3	4	4	2	5	5	5	5	4	3	4	4	4	4	3	4	4	4	4	4	4	0.524753	0.440767	0.902939	0.502921	0.180044	0.665097	0.886156	0.767092	1.00593	1.36723	0.929429	1.47105	1.52201	0.604632	1.09984	1.06535	1.0612
P06703	Protein S100-A6 OS=Homo sapiens OX=9606 GN=S100A6 PE=1 SV=1	S100A6	0.59	0.0238685	Down	10.18	35.6	6	6	6	3	3	2	2	3	2	1	2	3	2	4	4	3	4	3	3	1	4	5	3	4	2	1.09847	0.425491	0.759253	0.413084	0.417929			0.807815	0.920026	0.861451	2.20469	0.584212	1.36286	1.28776	1.20918	0.626371
P06727	Apolipoprotein A-IV OS=Homo sapiens OX=9606 GN=APOA4 PE=1 SV=3	APOA4	0.219	4.8459e-09	Down	45.398	63.4	24	24	24	11	10	11	13	13	12	12	11	10	12	19	21	17	20	16	20	17	17	15	15	16	15	0.406514	0.226139	0.33754	0.241612	0.462086	0.304211	0.512142	0.315296	0.213556	0.375415	1.61536	1.87759	1.27554	1.98884	1.85715	1.52676	1.29325
P06730	Eukaryotic translation initiation factor 4E OS=Homo sapiens OX=9606 GN=EIF4E PE=1 SV=2	EIF4E	3.169	0.0122044	Up	25.097	13.4	2	2	2	2	2	1	1	1	1	2	2	2	2	1	1	2	2	1	2	0	2	0	0	1	0	0.774912	0.850322					3.66868	1.05277	1.06912	0.845985			0.337217	0.449894		0.499115
P06737	Glycogen phosphorylase, liver form OS=Homo sapiens OX=9606 GN=PYGL PE=1 SV=4	PYGL	2.876	1.35864e-09	Up	97.147	44.4	30	25	26	22	21	19	22	17	19	17	16	22	20	15	15	16	14	16	15	14	13	15	10	9	11	1.66111	1.11609	1.53785	1.70232	2.25526	1.42175	0.81611	1.72312	1.56723	1.72283	0.447446	0.486359	0.48842	0.60497	0.711475	0.514436	0.577676
P06744	Glucose-6-phosphate isomerase OS=Homo sapiens OX=9606 GN=GPI PE=1 SV=4	GPI	2.991	2.87357e-12	Up	63.146	50.4	19	12	19	16	17	16	16	15	17	14	14	15	16	11	12	11	11	11	11	12	12	11	9	11	10	2.27142	1.31138	1.3358	1.55309	1.74257	1.50469	1.29576	1.34831	1.83492	1.50354	0.602612	0.5212	0.58546	0.509924	0.366722	0.557319	0.558752
P07108	Acyl-CoA-binding protein OS=Homo sapiens OX=9606 GN=DBI PE=1 SV=2	DBI	1.757	0.00056501	Up	10.044	90.8	11	11	11	11	11	11	10	11	11	9	11	11	11	3	4	3	4	3	5	3	4	3	4	3	2	1.81841	1.57189	0.978402	1.6537	1.4844	0.673555	1.58944	0.980745	1.15313	1.16749	0.83054	0.666326	0.940514	0.861149	0.616723	0.773658	1.17308
P07196	Neurofilament light polypeptide OS=Homo sapiens OX=9606 GN=NEFL PE=1 SV=3	NEFL	312.135	1.89045e-10	Up	61.516	65.9	34	31	31	24	22	27	25	30	29	25	28	26	28	2	2	2	2	3	1	2	1	2	1	3	1	0.663913	0.133769	1.01146	1.49706	1.92111	5.71259	1.14664	3.66433	1.04293	1.16018	0.00493	0.005528	0.007857	0.00401	0.003021		0.006427
P07197	Neurofilament medium polypeptide OS=Homo sapiens OX=9606 GN=NEFM PE=1 SV=3	NEFM	423.878	4.73539e-11	Up	102.47	54.4	45	41	43	30	29	32	38	38	36	35	35	31	37	1	4	4	4	2	3	1	3	2	3	1	2	0.557514	0.244647	0.647731	2.3619	3.13165	1.14282	1.66561	2.88899	1.92113	3.4041		0.001608	0.003552	0.001269	0.002188	0.003489
P07203	Glutathione peroxidase 1 OS=Homo sapiens OX=9606 GN=GPX1 PE=1 SV=4	GPX1	0.247	1.74165e-11	Down	22.088	55.2	9	9	9	6	5	6	5	6	5	5	5	6	6	5	5	5	6	4	6	7	5	5	5	5	5	0.355858	0.392227	0.419272	0.436428	0.355815	0.388333	0.434525	0.35125	0.310013	0.309732	1.26245	1.07885	1.519	1.17121	1.26939	1.19576	1.17476
P07225	Vitamin K-dependent protein S OS=Homo sapiens OX=9606 GN=PROS1 PE=1 SV=1	PROS1	0.207	3.26308e-08	Down	75.122	26.3	11	11	11	5	4	5	5	2	5	5	4	3	5	8	9	10	10	10	9	11	11	10	9	11	10	0.297264	0.260812	0.482535	0.164505	0.095816	0.352129	0.72572	0.279815	0.215546	0.365722	1.51618	1.33573	1.2547	0.747399	1.57284	1.06373	1.39081
P07237	Protein disulfide-isomerase OS=Homo sapiens OX=9606 GN=P4HB PE=1 SV=3	P4HB	1.956	2.73667e-10	Up	57.116	57.7	30	30	30	22	24	22	20	23	20	20	21	21	20	18	18	19	18	16	16	16	17	15	16	17	17	1.20803	1.08282	1.45111	1.3967	1.31277	1.24358	1.27204	1.66133	1.57282	1.43357	0.8902	0.598604	0.680118	0.758859	0.76686	0.67048	0.781272
P07339	Cathepsin D OS=Homo sapiens OX=9606 GN=CTSD PE=1 SV=1	CTSD	1.511	1.83623e-05	Up	44.552	36.9	11	11	11	10	11	10	10	8	8	11	8	9	9	8	8	8	9	6	6	7	8	8	6	8	6	1.31425	1.08606	1.13592	1.09811	1.49449	1.40118	1.07501	1.24172	0.99684	1.41748	0.929693	0.850049	0.730755	0.92328	0.810044	0.556313	1.03792
P07355	Annexin A2 OS=Homo sapiens OX=9606 GN=ANXA2 PE=1 SV=2	ANXA2	0.483	5.72605e-10	Down	38.604	82.3	39	39	39	24	25	25	24	26	25	23	24	26	26	25	30	32	34	30	28	29	34	23	22	30	26	0.641759	0.591953	0.791657	0.669872	0.532439	0.611737	0.535303	0.618633	0.671304	0.645472	1.63174	1.54475	1.58416	1.28378	1.15929	1.27355	1.1202
P07357	Complement component C8 alpha chain OS=Homo sapiens OX=9606 GN=C8A PE=1 SV=2	C8A	0.081	1.64117e-06	Down	65.163	30.7	12	12	12	4	4	3	3	2	2	3	1	2	3	12	11	12	11	9	11	11	11	9	10	11	11	0.386483	0.202404	0.040255	0.045754	0.096165	0.099479	0.203547		0.090518	0.03831	2.53475	1.83727	2.36546	1.50557	0.709253	1.71774	0.876202
P07358	Complement component C8 beta chain OS=Homo sapiens OX=9606 GN=C8B PE=1 SV=3	C8B	0.062	5.43985e-11	Down	67.046	34	13	13	13	3	4	4	3	4	2	3	1	1	2	12	10	12	10	7	11	10	12	10	11	10	9	0.166322	0.205539	0.104019	0.077841	0.060894	0.063715	0.087591			0.028233	2.18192	1.64162	0.894916	1.81397	0.770677	1.59173	1.23316
P07384	Calpain-1 catalytic subunit OS=Homo sapiens OX=9606 GN=CAPN1 PE=1 SV=1	CAPN1	0.584	0.000287622	Down	81.889	41.2	25	25	25	11	16	12	12	7	12	10	10	12	13	17	17	16	18	14	15	15	13	16	15	18	13	0.639245	0.480089	0.810696	0.586721	0.609032	0.828135	1.03688	0.905561	0.357553	0.947003	0.979173	1.3798	0.827666	1.91374	1.37442	0.844499	1.08197
P07451	Carbonic anhydrase 3 OS=Homo sapiens OX=9606 GN=CA3 PE=1 SV=3	CA3	4.258	2.27687e-07	Up	29.557	58.8	10	10	10	8	9	8	8	9	8	8	8	8	9	5	6	6	7	7	8	5	8	6	6	6	5	1.36665	1.52256	1.2697	1.06019	2.05838	0.738921	1.73429	2.24853	2.99791	2.16587	0.323892	0.225097	0.363889	0.19748	0.230071	0.334368	0.293875
P07585	Decorin OS=Homo sapiens OX=9606 GN=DCN PE=1 SV=1	DCN	0.337	0.00144563	Down	39.746	59.1	16	15	15	7	9	8	8	9	9	7	6	6	7	15	14	13	15	12	12	13	15	10	10	13	7	0.386367	0.739595	0.419165	0.437388	0.859312	0.611421	0.092112	0.456147	0.17866	0.644193	1.8117	1.97537	1.95079	2.20439	2.32335	1.00093	0.517666
P07737	Profilin-1 OS=Homo sapiens OX=9606 GN=PFN1 PE=1 SV=2	PFN1	0.441	0.000418474	Down	15.054	91.4	10	10	10	8	6	6	8	7	7	7	8	7	7	5	6	6	6	6	4	5	7	5	6	6	5	1.44029	0.776549	0.58324	0.542444	0.529824	0.483975	0.393453	0.274775	0.65697	0.227585	0.900006	0.954135	1.61744	0.836443	0.904409	0.615021	2.09496
P07738	Bisphosphoglycerate mutase OS=Homo sapiens OX=9606 GN=BPGM PE=1 SV=2	BPGM	0.281	7.8775e-06	Down	30.005	42.1	10	10	10	4	4	6	5	6	4	4	4	4	3	8	6	8	8	9	6	8	8	9	8	8	8	0.386212	0.318212	0.182896	0.678307	0.336404	0.448376	0.156176	0.322272	0.71533	0.631342	1.32079	0.731178	1.35177	0.920154	1.06177	0.582717	1.51524
P07814	Bifunctional glutamate/proline--tRNA ligase OS=Homo sapiens OX=9606 GN=EPRS PE=1 SV=5	EPRS	14.138	9.19751e-07	Up	170.59	36.9	31	31	31	23	27	23	23	24	25	12	21	24	24	2	5	4	6	4	8	6	8	2	1	3	4	1.58466	1.9357	2.16837	1.83659	2.21409	1.87588	0.241444	1.19617	2.71587	2.09409		0.020625	0.016043	0.031605	0.029382	0.089628	0.089492
P07900	Heat shock protein HSP 90-alpha OS=Homo sapiens OX=9606 GN=HSP90AA1 PE=1 SV=5	HSP90AA1	2.454	1.96029e-10	Up	84.659	49.2	49	30	49	37	42	39	37	37	41	32	40	38	38	27	24	24	26	23	24	23	24	22	21	24	22	1.18684	1.34977	1.16542	1.9202	2.18214	1.3356	1.57378	1.5645	1.32275	1.1732	0.610563	0.686497	0.538297	0.622207	0.684975	0.599848	0.629421
P07910	Heterogeneous nuclear ribonucleoproteins C1/C2 OS=Homo sapiens OX=9606 GN=HNRNPC PE=1 SV=4	HNRNPC	0.404	7.01832e-06	Down	33.67	23.5	8	8	8	6	5	6	4	7	6	8	5	4	7	6	7	5	6	6	6	6	6	7	4	7	6	0.706342	0.408624	0.545655	0.924713	0.266138	0.461009	0.550952	0.493631	0.305619	0.878349	0.909273	1.4547	1.47908	1.67174	0.868569	1.17571	1.4446
P07942	Laminin subunit beta-1 OS=Homo sapiens OX=9606 GN=LAMB1 PE=1 SV=2	LAMB1	8.772	4.2076e-10	Up	198.04	32	40	40	40	33	28	31	30	34	30	28	27	33	31	6	9	8	7	12	5	10	6	6	5	7	6	2.6245	1.13053	2.11034	1.54835	2.35397	1.7599	2.09401	1.55578	2.47369	1.70142	0.286373	0.33998	0.213029	0.301993	0.328537	0.27003	0.319109
P07954	Fumarate hydratase, mitochondrial OS=Homo sapiens OX=9606 GN=FH PE=1 SV=3	FH	2.646	3.00508e-08	Up	54.636	50.2	16	16	16	11	10	12	12	12	12	10	12	9	13	8	6	6	9	8	7	6	6	7	7	9	8	1.63015	1.55117	2.02304	1.49257	2.34561	1.26338	1.23509	1.60058	0.9463	1.0486	0.610028	0.466351	0.745355	0.354198	0.545102	0.711566	0.706692
P08123	Collagen alpha-2(I) chain OS=Homo sapiens OX=9606 GN=COL1A2 PE=1 SV=7	COL1A2	0.064	4.07757e-08	Down	129.31	22.2	20	20	20	7	7	5	5	4	5	6	5	5	5	15	16	18	16	15	15	14	11	14	17	15	16	0.063971	0.050303	0.051051	0.052772	0.330922	0.150552	0.202558	0.074334	0.095839	0.034487	1.23764	2.02196	2.3191	1.56109	1.43091	1.30203	1.21044
P08185	Corticosteroid-binding globulin OS=Homo sapiens OX=9606 GN=SERPINA6 PE=1 SV=1	SERPINA6	0.028	9.00952e-11	Down	45.14	30.6	8	8	8	4	3	4	1	2	2	0	0	1	2	6	7	6	5	4	7	6	6	4	6	6	5	0.093485	0.056082	0.036957		0.027891	0.024116				0.010475	1.38555	1.5311	0.983053	0.687358	1.06397	1.87114	1.68802
P08195	4F2 cell-surface antigen heavy chain OS=Homo sapiens OX=9606 GN=SLC3A2 PE=1 SV=3	SLC3A2	2.525	1.11539e-05	Up	67.993	22.2	9	9	9	9	8	9	9	9	9	7	8	8	9	2	2	2	3	3	2	2	1	0	1	0	2	1.42995	1.12119	1.56202	2.19407	1.71012	1.47604	0.899631	1.16199	1.02109	1.0925	0.564683	0.380513	0.336691	0.666002	1.02544	0.525484	0.338942
P08237	ATP-dependent 6-phosphofructokinase, muscle type OS=Homo sapiens OX=9606 GN=PFKM PE=1 SV=2	PFKM	3.243	9.0572e-13	Up	85.182	47.1	23	22	22	21	17	16	18	17	19	17	16	20	19	10	10	12	11	10	12	11	11	11	7	12	11	0.995775	1.44877	1.32627	2.18672	1.75944	1.58718	2.02213	1.61299	1.39697	1.72222	0.505313	0.490257	0.445377	0.477351	0.607182	0.533153	0.497476
P08238	Heat shock protein HSP 90-beta OS=Homo sapiens OX=9606 GN=HSP90AB1 PE=1 SV=4	HSP90AB1	1.535	7.72957e-05	Up	83.263	54.6	40	19	19	16	15	15	13	14	15	13	13	14	13	13	14	13	13	11	14	13	13	12	10	14	10	0.763837	1.11637	1.43808	1.15339	1.19055	1.16781	1.7837	1.40302	1.20899	1.12136	0.920376	0.969817	0.715236	0.85889	1.01179	0.830038	0.793202
P08253	72 kDa type IV collagenase OS=Homo sapiens OX=9606 GN=MMP2 PE=1 SV=2	MMP2	0.244	0.000736778	Down	73.881	18.8	7	7	7	1	1	1	2	1	1	2	1	2	2	4	6	3	5	5	6	6	3	3	3	3	4				0.227925			0.306316		0.295103	0.372814	1.1674	2.56933	0.747024	1.43702	0.398658	1.77282	2.54492
P08294	Extracellular superoxide dismutase [Cu-Zn] OS=Homo sapiens OX=9606 GN=SOD3 PE=1 SV=2	SOD3	0.175	5.31431e-11	Down	25.851	60.4	10	10	10	6	6	7	5	5	6	6	6	6	7	9	9	9	9	6	9	9	8	7	8	9	8	0.241117	0.24846	0.245497	0.211918	0.168387	0.232711	0.447188	0.45851	0.212001	0.336872	2.51532	2.38419	2.24912	1.42576	2.05079	1.31648	1.37828
P08397	Porphobilinogen deaminase OS=Homo sapiens OX=9606 GN=HMBS PE=1 SV=2	HMBS	0.538	0.000711061	Down	39.33	34.3	7	6	7	1	2	1	2	3	4	3	3	3	3	5	6	5	5	4	3	6	5	7	6	6	5	0.594513	0.352582	0.891001	1.08966	0.485426	0.645546	0.628318	0.535346	0.769324	0.819391	1.42234	0.884491	1.02509	0.747848	0.896504	0.790666	1.14429
P08473	Neprilysin OS=Homo sapiens OX=9606 GN=MME PE=1 SV=2	MME	2.084	2.45025e-05	Up	85.513	30.1	16	16	16	8	10	11	12	13	11	10	11	8	11	7	4	7	9	8	5	6	6	8	5	8	7	1.14532	0.737635	1.45092	1.73109	1.75106	1.34681	1.73578	1.01505	1.53758	1.51027	0.713256	0.738547	0.627729	0.597294	1.20234	0.521397	0.271988
P08514	Integrin alpha-IIb OS=Homo sapiens OX=9606 GN=ITGA2B PE=1 SV=3	ITGA2B	0.094	1.45203e-06	Down	113.38	31.8	23	23	23	5	3	5	4	2	4	4	3	2	4	11	13	12	9	12	17	16	12	17	19	15	14	0.192043	0.227605	0.099708	0.330453	0.063539	0.103041	0.311585	0.129784	0.031478	0.115575	0.522109	0.431326	0.796259	0.396021	0.73168	1.87164	1.97217
P08572	Collagen alpha-2(IV) chain OS=Homo sapiens OX=9606 GN=COL4A2 PE=1 SV=4	COL4A2	2.266	5.22932e-06	Up	167.55	13.4	13	13	13	8	7	9	9	8	9	8	8	9	9	9	10	11	11	7	9	8	8	7	7	7	6	2.153	1.12417	1.4194	1.25876	1.70759	1.20237	2.08002	1.13234	0.87053	1.43438	0.598862	0.844724	0.516868	0.278996	0.815231	0.965721	0.523669
P08574	Cytochrome c1, heme protein, mitochondrial OS=Homo sapiens OX=9606 GN=CYC1 PE=1 SV=3	CYC1	4.528	2.37835e-08	Up	35.422	16	4	3	4	3	4	4	2	2	2	2	4	3	4	2	2	2	2	2	2	2	2	2	2	2	2	1.47845	1.11127	1.61653	1.54249	1.54146	1.72594	2.85045	1.95206	1.70749	1.86476	0.12999	0.417214	0.307147	0.302049	0.456997	0.580039	0.484349
P08575	Receptor-type tyrosine-protein phosphatase C OS=Homo sapiens OX=9606 GN=PTPRC PE=1 SV=3	PTPRC	0.485	0.0178214	Down	147.48	6.2	5	5	5	2	2	2	0	1	0	0	2	0	0	2	3	4	2	3	3	3	1	3	1	2	1		0.649533	0.420744								1.06869	1.22427	1.71383	1.05925	0.559215	1.17326	1.26377
P08603	Complement factor H OS=Homo sapiens OX=9606 GN=CFH PE=1 SV=4	CFH	0.102	2.9027e-15	Down	139.09	59.3	52	47	52	31	30	23	24	22	25	21	20	20	23	45	45	46	46	42	44	45	46	39	41	48	44	0.276276	0.208207	0.143429	0.195137	0.157546	0.174719	0.170971	0.119326	0.11536	0.166376	1.82714	1.73691	1.42633	1.60486	1.15933	1.30409	1.56947
P08670	Vimentin OS=Homo sapiens OX=9606 GN=VIM PE=1 SV=4	VIM	0.633	0.000236768	Down	53.651	95.5	84	70	84	66	69	72	63	69	66	58	64	60	64	53	58	56	66	57	52	55	62	47	42	49	48	0.803978	1.00394	1.16545	0.70135	0.767564	0.729147	0.73887	0.736103	0.532744	0.414887	1.14472	1.25391	1.75632	1.57947	1.25473	1.02976	0.893247
P08697	Alpha-2-antiplasmin OS=Homo sapiens OX=9606 GN=SERPINF2 PE=1 SV=3	SERPINF2	0.089	2.71815e-11	Down	54.565	25.3	8	8	8	4	3	3	3	3	4	4	3	4	3	6	7	6	6	6	6	5	6	5	7	6	7	0.285016	0.073601	0.229651	0.14855	0.302226	0.12734	0.098271	0.061107	0.070771	0.129891	2.114	2.07172	1.38346	1.58011	0.790677	1.99615	1.11572
P08708	40S ribosomal protein S17 OS=Homo sapiens OX=9606 GN=RPS17 PE=1 SV=2	RPS17	5.557	1.07635e-06	Up	15.55	56.3	5	5	5	5	4	4	4	4	4	3	4	4	5	1	1	2	1	2	1	2	1	1	1	1	0	1.34175	1.44336	1.21012	1.2179	1.24996	1.4412	0.653647	1.14251	1.02496	1.60871			0.141619		0.254656		0.269609
P09104	Gamma-enolase OS=Homo sapiens OX=9606 GN=ENO2 PE=1 SV=3	ENO2	6.639	5.8998e-11	Up	47.268	65	17	14	14	13	13	12	13	12	14	12	14	13	13	9	7	8	6	7	7	7	5	5	7	5	5	2.10511	1.69954	1.3043	2.70912	2.69441	2.29572	1.88292	0.974786	1.71972	1.24673	0.388393	0.218593	0.316976	0.309	0.344299	0.378209	0.2876
P09105	Hemoglobin subunit theta-1 OS=Homo sapiens OX=9606 GN=HBQ1 PE=1 SV=2	HBQ1	0.243	0.00204076	Down	15.508	59.2	5	5	5	2	0	0	2	1	0	0	0	0	0	5	5	5	5	3	4	4	4	5	5	5	3	0.084778			0.460676							1.09071	0.72273	1.21275	0.749603	0.780055	0.585183	1.36143
P09211	Glutathione S-transferase P OS=Homo sapiens OX=9606 GN=GSTP1 PE=1 SV=2	GSTP1	0.211	3.85452e-14	Down	23.356	71.9	17	16	17	13	13	12	13	12	12	12	13	13	12	13	14	14	13	14	14	14	14	12	13	14	13	0.262053	0.391279	0.265221	0.326203	0.443852	0.303128	0.25314	0.325863	0.295182	0.421354	1.41999	1.44196	1.45441	1.77721	1.79696	1.73181	1.93216
P09417	Dihydropteridine reductase OS=Homo sapiens OX=9606 GN=QDPR PE=1 SV=2	QDPR	5.09	3.46769e-14	Up	25.789	45.5	7	7	7	6	6	7	7	6	7	5	6	6	6	5	6	4	4	4	5	4	4	4	4	4	4	1.93783	2.02515	1.43608	1.66962	2.01107	1.5058	1.39681	1.98291	1.93526	1.90209	0.282937	0.235388	0.358647	0.335861	0.428643	0.293849	0.440368
P09429	High mobility group protein B1 OS=Homo sapiens OX=9606 GN=HMGB1 PE=1 SV=3	HMGB1	1.594	0.00207775	Up	24.893	35.3	9	8	9	5	4	5	4	4	4	4	4	4	3	6	7	4	8	5	8	8	8	5	4	7	5	0.847453	1.01449	1.19864	0.955902	1.41114	0.793339	1.26037	2.21475	1.08235	1.77304	0.629646	0.594759	0.507479	0.818417	0.705297	1.02619	1.03032
P09455	Retinol-binding protein 1 OS=Homo sapiens OX=9606 GN=RBP1 PE=1 SV=2	RBP1	5.819	1.41601e-10	Up	15.85	80	15	15	15	12	12	13	13	13	12	10	11	13	10	6	5	6	5	6	6	6	5	5	4	5	3	3.37455	1.93169	2.01298	1.45837	2.05768	1.17081	1.22396	1.35076	2.19474	1.46312	0.304923	0.327964	0.336868	0.361522	0.352993	0.445507	0.447639
P09467	Fructose-1,6-bisphosphatase 1 OS=Homo sapiens OX=9606 GN=FBP1 PE=1 SV=5	FBP1	2.208	1.13322e-05	Up	36.842	29.6	7	6	7	6	6	6	6	3	5	4	5	6	5	4	4	4	4	5	4	4	5	5	2	3	4	1.76771	1.14032	1.30993	0.755181	0.834253	1.75661	2.25153	1.38439	1.09305	1.96083	0.591018	0.558901	0.473069	0.490922	0.909019	0.78185	0.430497
P09471	Guanine nucleotide-binding protein G(o) subunit alpha OS=Homo sapiens OX=9606 GN=GNAO1 PE=1 SV=4	GNAO1	2.322	0.00039573	Up	40.05	31.6	8	6	6	4	4	5	6	3	5	5	5	5	5	2	2	1	1	2	2	2	1	2	1	1	1	0.555778	1.2523	1.35528	1.67668	1.3797	1.55989	1.50884	1.20414	0.937308	1.28507	0.908056	0.357514			0.323074	0.36849	0.477062
P09486	SPARC OS=Homo sapiens OX=9606 GN=SPARC PE=1 SV=1	SPARC	1.979	1.3078e-05	Up	34.632	40.6	9	9	9	6	6	6	6	5	6	6	5	5	5	5	7	7	6	7	6	5	4	6	6	7	5	1.86941	1.2835	1.16354	1.09025	1.45475	1.28515	1.41628	1.33518	1.13343	1.66393	0.453551	0.400395	0.607481	1.08286	0.560049	0.716569	0.841199
P09525	Annexin A4 OS=Homo sapiens OX=9606 GN=ANXA4 PE=1 SV=4	ANXA4	0.575	0.000506547	Down	35.882	53.6	16	16	16	12	11	9	10	10	10	10	8	11	12	11	13	10	13	12	10	12	11	9	10	11	10	0.626949	0.801505	0.855289	0.929996	1.14146	0.579492	0.392246	0.494004	0.388052	0.920854	1.5117	1.29233	1.6605	0.7198	0.931563	1.55989	1.62068
P09543	2',3'-cyclic-nucleotide 3'-phosphodiesterase OS=Homo sapiens OX=9606 GN=CNP PE=1 SV=2	CNP	9.625	1.56964e-13	Up	47.578	53.4	23	23	23	19	18	18	22	22	21	16	20	19	21	6	7	4	7	6	6	6	5	4	4	4	5	1.53517	0.888723	1.76427	2.40373	2.72048	2.25267	1.15305	2.09121	2.19174	2.5601	0.20971	0.164932	0.135915	0.232627	0.206012	0.262278	0.303941
P09622	Dihydrolipoyl dehydrogenase, mitochondrial OS=Homo sapiens OX=9606 GN=DLD PE=1 SV=2	DLD	6.139	2.10526e-12	Up	54.177	28.1	9	9	9	8	8	9	7	7	8	7	7	8	8	5	4	5	3	4	3	4	4	4	3	5	2	2.16556	2.20916	1.88847	1.28902	2.06241	1.67824	1.66319	2.1387	1.82634	1.48172	0.240871	0.504754	0.185521	0.330952	0.461764	0.269681	0.244265
P09651	Heterogeneous nuclear ribonucleoprotein A1 OS=Homo sapiens OX=9606 GN=HNRNPA1 PE=1 SV=5	HNRNPA1	4.813	5.87886e-17	Up	38.746	51.3	21	20	20	17	17	17	18	17	19	13	17	18	15	4	6	5	7	5	5	7	7	6	3	4	3	2.08755	2.15878	2.09542	1.51264	1.56222	1.62156	1.68492	1.56324	1.70703	1.61629	0.464763	0.398858	0.414449	0.433023	0.319889	0.322227	0.369495
P09874	Poly [ADP-ribose] polymerase 1 OS=Homo sapiens OX=9606 GN=PARP1 PE=1 SV=4	PARP1	10.389	1.56595e-08	Up	113.08	30.9	23	23	23	18	20	20	20	16	20	11	19	18	19	3	5	2	6	5	4	4	4	3	4	3	5	1.94986	2.16984	2.05419	1.93486	1.87743	2.82785	0.185521	2.37299	1.80222	2.54718	0.150365	0.143289	0.381323	0.188656	0.150508	0.244194	0.202767
P09914	Interferon-induced protein with tetratricopeptide repeats 1 OS=Homo sapiens OX=9606 GN=IFIT1 PE=1 SV=2	IFIT1	1.717	0.0396926	Up	55.36	38.5	14	14	14	11	10	11	9	10	8	9	10	8	10	2	4	5	7	4	3	5	6	5	2	3	2	2.54876	1.47115	2.86323	0.604052	0.776235	0.85555	1.1132	0.930863	0.830749	0.805887	0.979132	0.160122	0.979253	1.71195	0.626821	0.471041	0.94002
P09936	Ubiquitin carboxyl-terminal hydrolase isozyme L1 OS=Homo sapiens OX=9606 GN=UCHL1 PE=1 SV=2	UCHL1	4.378	0.00153324	Up	24.824	61.4	14	14	14	12	13	11	12	12	11	7	11	11	12	6	7	6	6	5	6	4	6	4	5	5	5	1.67421	1.22796	0.744308	1.156	1.86702	0.977952	0.728141	0.739764	1.48784	0.872616		0.459784		0.064411
P09960	Leukotriene A-4 hydrolase OS=Homo sapiens OX=9606 GN=LTA4H PE=1 SV=2	LTA4H	1.623	8.32281e-10	Up	69.284	42.7	18	18	18	15	15	14	14	15	15	14	13	14	15	11	12	12	14	13	13	13	11	13	10	10	11	1.14893	1.14479	1.22276	1.15466	1.27057	1.08919	1.62308	1.32411	1.37924	1.29237	0.767187	0.731825	0.821563	0.853066	0.81671	0.759963	0.842326
P09972	Fructose-bisphosphate aldolase C OS=Homo sapiens OX=9606 GN=ALDOC PE=1 SV=2	ALDOC	1.944	5.77775e-07	Up	39.455	76.1	23	19	19	15	15	13	17	16	16	13	15	16	15	6	4	7	6	6	7	7	6	7	4	5	6	1.22193	1.04442	1.23885	1.11749	1.39836	1.2823	2.02043	1.38754	1.64778	1.2436	0.936133	0.659804	0.348453	0.707067	0.724474	0.713308	0.737581
P0C0L5	Complement C4-B OS=Homo sapiens OX=9606 GN=C4B PE=1 SV=2	C4B	0.213	3.00683e-11	Down	192.75	51.7	77	4	77	31	34	32	35	31	32	34	30	30	27	58	62	59	67	55	64	62	61	61	61	56	63	0.553144	0.354976	0.364061	0.343885	0.285881	0.286559	0.390929	0.164205	0.291347	0.287367	1.45991	1.62042	0.996049	1.72368	0.960947	1.45602	1.39019
P0DMV9	Heat shock 70 kDa protein 1B OS=Homo sapiens OX=9606 GN=HSPA1B PE=1 SV=1	HSPA1B	1.61	2.57155e-07	Up	70.051	58.3	38	24	38	29	30	26	30	28	29	26	27	30	27	22	24	22	28	24	23	24	27	23	20	23	22	1.00818	1.19395	1.57773	1.33784	1.21292	1.16991	1.27453	1.40718	1.20817	1.21583	0.830746	0.724284	0.998427	0.791899	1.0855	0.81772	0.703484
P0DOX2	Immunoglobulin alpha-2 heavy chain OS=Homo sapiens OX=9606 PE=1 SV=2	--	0.58	0.0287111	Down	48.934	49.5	16	3	10	3	1	1	3	2	4	1	1	3	1	6	8	7	8	9	6	5	5	7	6	8	6	0.711387					0.620427			0.568152		1.09807	0.962276	0.669932	1.12039	0.914972	0.698834	1.58891
P0DOX5	Immunoglobulin gamma-1 heavy chain OS=Homo sapiens OX=9606 PE=1 SV=2	--	0.16	2.99223e-08	Down	49.328	57	27	14	27	13	14	12	12	14	12	10	12	12	13	23	23	24	23	25	25	24	25	23	23	23	24	0.548421	0.443697	0.400148	0.194794	0.191736	0.194141	0.062248	0.087912	0.220107	0.250326	1.39844	1.69238	0.879979	1.03179	1.40556	1.72126	1.81834
P10253	Lysosomal alpha-glucosidase OS=Homo sapiens OX=9606 GN=GAA PE=1 SV=4	GAA	2.269	0.00424883	Up	105.32	30.1	19	19	19	10	12	7	12	11	10	10	9	8	10	7	6	6	9	7	7	5	6	3	1	3	1	2.16383	1.28819	0.469353	1.95152	1.61815	1.3013	0.911062	0.937054	1.85388	1.38847	0.291449	0.848433	0.544178	1.14428	1.74422	0.46389	0.595476
P10412	Histone H1.4 OS=Homo sapiens OX=9606 GN=HIST1H1E PE=1 SV=2	HIST1H1E	0.326	0.000364038	Down	21.865	26.5	8	2	8	6	6	6	6	7	6	4	6	6	6	4	4	4	5	4	3	4	5	3	3	4	4	0.271128	0.326883	0.413971	0.404494	0.394595	0.731557	0.210448	0.75239	0.464428	0.733966	0.53562	0.668457	0.842826	1.35726	0.767202	1.40333	2.12073
P10515	Dihydrolipoyllysine-residue acetyltransferase component of pyruvate dehydrogenase complex, mitochondrial OS=Homo sapiens OX=9606 GN=DLAT PE=1 SV=3	DLAT	5.451	1.59677e-07	Up	68.996	16.8	7	7	7	6	6	6	6	6	6	5	6	6	7	3	2	2	3	4	3	3	2	3	1	3	2	2.02107	2.07862	1.93432	1.94209	1.6283	2.05942	1.08672	1.75614	1.65467	1.31261	0.161693	0.113116	0.821037	0.344294	0.281464	0.182551	0.208035
P10586	Receptor-type tyrosine-protein phosphatase F OS=Homo sapiens OX=9606 GN=PTPRF PE=1 SV=2	PTPRF	2.386	0.00285708	Up	212.88	8.1	8	7	8	4	5	5	4	3	5	6	4	5	5	0	2	1	3	1	2	2	1	2	0	2	0	0.67758	0.911801	1.23297	1.03787	0.895268	0.746329	1.60654	1.28412	1.19548	1.48385		0.523809
P10599	Thioredoxin OS=Homo sapiens OX=9606 GN=TXN PE=1 SV=3	TXN	2.529	2.89129e-05	Up	11.737	51.4	7	7	7	3	5	4	4	5	5	3	4	6	4	6	5	5	6	4	6	6	6	5	5	6	5	2.82942	1.67969	1.96632	1.21603	1.28242	0.677811	1.7165	1.32708	0.875899	1.34915	1.02555	0.426983	0.866693	0.368867	0.550446	0.386471	0.474941
P10643	Complement component C7 OS=Homo sapiens OX=9606 GN=C7 PE=1 SV=2	C7	0.114	2.13881e-06	Down	93.517	45.7	24	24	24	12	10	9	7	6	6	5	6	6	7	17	19	16	18	16	16	19	15	15	14	15	13	0.121807	0.286111	0.240344	0.127479	0.083153	0.036431	0.087348	0.067094	0.677305	0.176065	2.66162	2.08402	1.29219	1.94043	1.06279	2.08378	2.54656
P10768	S-formylglutathione hydrolase OS=Homo sapiens OX=9606 GN=ESD PE=1 SV=2	ESD	3.425	7.63586e-12	Up	31.462	70.2	14	14	14	10	11	11	11	10	12	12	11	11	12	11	8	10	12	8	11	12	10	11	8	10	10	1.56541	1.54263	1.57458	1.67176	2.24164	1.25813	1.36765	1.63041	1.58953	1.85015	0.525812	0.4835	0.491407	0.330138	0.593427	0.539033	0.34441
P10809	60 kDa heat shock protein, mitochondrial OS=Homo sapiens OX=9606 GN=HSPD1 PE=1 SV=2	HSPD1	2.645	1.23696e-08	Up	61.054	59	29	29	29	23	24	24	23	23	24	19	22	23	22	14	12	12	17	14	13	14	11	11	10	13	9	1.47508	1.57609	1.82271	1.65155	1.20378	1.50638	1.22047	1.58574	1.44935	1.64277	0.469664	0.575029	0.935085	0.424748	0.681673	0.357709	0.486397
P10909	Clusterin OS=Homo sapiens OX=9606 GN=CLU PE=1 SV=1	CLU	0.557	1.13175e-05	Down	52.494	43.9	25	25	25	21	18	21	20	20	19	17	19	20	18	19	21	22	19	18	20	19	19	16	16	19	19	0.742592	0.7396	0.707471	0.991481	0.592374	0.613018	0.493772	0.651214	0.59023	0.855092	1.09971	1.71439	1.97557	1.23824	1.25725	1.64807	1.08667
P10915	Hyaluronan and proteoglycan link protein 1 OS=Homo sapiens OX=9606 GN=HAPLN1 PE=2 SV=2	HAPLN1	0.213	0.00105226	Down	40.165	29.4	7	7	7	1	1	3	3	2	1	2	1	1	3	5	6	6	6	5	6	4	2	3	4	5	2			0.109822	0.203942	0.206365		0.725373			0.138498	1.32094	3.03406	2.00862	1.62354	1.29487	0.956678	0.877509
P11021	Endoplasmic reticulum chaperone BiP OS=Homo sapiens OX=9606 GN=HSPA5 PE=1 SV=2	HSPA5	1.759	8.30881e-12	Up	72.332	48.9	33	31	32	25	26	27	26	26	24	22	24	26	25	19	19	19	20	19	17	18	17	15	17	20	19	1.55055	1.23732	1.15502	1.3968	1.38176	1.14696	1.33518	1.32237	1.38836	1.16232	0.718708	0.683004	0.655232	0.66461	0.772174	0.899867	0.807571
P11142	Heat shock cognate 71 kDa protein OS=Homo sapiens OX=9606 GN=HSPA8 PE=1 SV=1	HSPA8	1.53	3.6931e-08	Up	70.897	63.5	37	27	35	29	29	30	26	27	26	24	28	26	26	22	23	23	26	23	21	22	25	22	23	23	21	1.28192	1.18371	1.061	1.15953	1.2309	1.2461	1.03246	1.39554	1.28554	1.45256	0.798963	0.91739	0.782911	0.728413	0.944342	0.632908	0.852058
P11166	Solute carrier family 2, facilitated glucose transporter member 1 OS=Homo sapiens OX=9606 GN=SLC2A1 PE=1 SV=2	SLC2A1	0.248	9.08276e-10	Down	54.083	14.4	9	9	9	4	4	4	4	4	4	3	4	4	4	7	8	9	9	9	8	8	9	9	8	9	9	0.311033	0.257446	0.275619	0.427415	0.277618	0.365814	0.741563	0.314585	0.42564	0.37539	1.38232	0.936642	1.37397	1.04535	1.43306	1.11928	1.63157
P11171	Protein 4.1 OS=Homo sapiens OX=9606 GN=EPB41 PE=1 SV=4	EPB41	0.117	4.14389e-13	Down	97.016	36.5	23	21	21	10	6	9	10	7	7	8	7	5	9	18	17	20	16	16	16	15	18	18	17	16	16	0.305404	0.142681	0.12327	0.157164	0.153913	0.214618	0.13431	0.224946	0.289755	0.201402	1.4051	1.01826	1.88903	1.19353	1.76579	1.10055	1.28336
P11177	Pyruvate dehydrogenase E1 component subunit beta, mitochondrial OS=Homo sapiens OX=9606 GN=PDHB PE=1 SV=3	PDHB	2.65	4.68947e-10	Up	39.233	40.4	11	11	11	8	10	9	8	8	10	6	8	8	9	5	4	4	3	6	5	4	1	4	2	3	3	1.68713	1.38227	1.60625	1.86524	1.57371	1.73113	1.3574	1.3033	1.10135	1.23269	0.633266	0.591706	0.543036	0.579034	0.703186	0.712095	0.517165
P11182	Lipoamide acyltransferase component of branched-chain alpha-keto acid dehydrogenase complex, mitochondrial OS=Homo sapiens OX=9606 GN=DBT PE=1 SV=3	DBT	14.38	7.34518e-05	Up	53.486	21	7	7	7	7	7	6	6	5	5	4	5	6	6	2	3	1	4	3	3	1	2	1	0	1	1	1.32621	1.65139	1.50333	1.30418	1.98611	1.99921	1.41191	1.47827	1.06765	1.6309	0.086063	0.256492		0.049979	0.041908	0.113009
P11215	Integrin alpha-M OS=Homo sapiens OX=9606 GN=ITGAM PE=1 SV=2	ITGAM	0.361	1.65575e-06	Down	127.18	20.5	17	17	17	6	7	5	6	4	4	4	5	6	7	13	12	13	13	9	13	10	12	10	10	14	8	0.441525	0.296687	0.753499	0.3813	0.537407	0.491472	0.217931	0.501906	0.947281	0.520945	1.16478	1.35303	2.26969	1.17565	2.04958	1.32157	1.37528
P11216	Glycogen phosphorylase, brain form OS=Homo sapiens OX=9606 GN=PYGB PE=1 SV=5	PYGB	1.986	3.20179e-08	Up	96.695	56.2	39	33	39	33	34	33	35	33	32	28	34	33	35	19	20	17	21	16	21	22	17	19	12	15	17	1.38897	1.00969	1.08695	1.51112	1.51903	1.1441	1.69099	1.24344	1.67661	1.44162	0.769537	0.642818	0.782536	0.788055	0.798149	0.719888	0.819208
P11277	Spectrin beta chain, erythrocytic OS=Homo sapiens OX=9606 GN=SPTB PE=1 SV=5	SPTB	0.185	2.61686e-11	Down	246.47	61.5	111	104	104	50	40	44	55	43	52	49	45	39	50	80	73	90	85	87	70	76	92	79	78	85	79	0.310414	0.213637	0.208756	0.39429	0.263532	0.305911	0.376025	0.289629	0.264078	0.30568	0.978115	0.974168	1.59763	1.06446	1.8564	0.91133	1.44195
P11279	Lysosome-associated membrane glycoprotein 1 OS=Homo sapiens OX=9606 GN=LAMP1 PE=1 SV=3	LAMP1	0.625	0.0141227	Down	44.882	9.6	4	4	4	2	0	2	1	2	2	1	1	2	1	4	1	4	2	1	0	2	0	1	1	2	1	1.18015		0.670981		0.688895	0.730922			0.574577		1.74276		1.05384	1.11731			1.04142
P11498	Pyruvate carboxylase, mitochondrial OS=Homo sapiens OX=9606 GN=PC PE=1 SV=2	PC	4.123	4.98188e-05	Up	129.63	37.2	25	25	25	18	16	21	22	16	16	19	18	16	20	6	7	7	7	9	6	4	3	3	0	2	3	1.78012	2.00167	1.77868	1.34787	1.32189	1.82534	1.69585	1.59231	1.13357	1.61883	0.267413	0.187913	0.566711	0.353944	0.321669	0.376629	0.84286
P11532	Dystrophin OS=Homo sapiens OX=9606 GN=DMD PE=1 SV=3	DMD	2.048	0.00197608	Up	426.74	11.8	29	28	28	17	11	17	17	17	18	13	18	15	18	9	5	7	8	10	6	5	6	2	3	1	5	1.27389	0.569383	1.23789	1.97352	1.10993	1.16879	1.11005	1.77091	1.4788	1.96816	0.309678	0.393879	0.762286	0.75921	1.03696	0.864076	0.591708
P11940	Polyadenylate-binding protein 1 OS=Homo sapiens OX=9606 GN=PABPC1 PE=1 SV=2	PABPC1	2.182	1.03214e-10	Up	70.67	33.8	15	10	15	11	10	11	11	11	11	8	10	11	12	8	7	9	9	10	8	8	10	8	5	6	6	1.539	1.48941	1.34702	1.13605	1.22435	1.32589	1.49572	1.50328	1.53448	1.5997	0.550123	0.48579	0.615607	0.839728	0.78854	0.728048	0.779112
P12004	Proliferating cell nuclear antigen OS=Homo sapiens OX=9606 GN=PCNA PE=1 SV=1	PCNA	5.389	2.68865e-05	Up	28.768	21.1	3	3	3	3	2	2	1	1	2	2	3	2	1	1	0	2	2	2	0	1	1	1	1	1	1	1.50119	1.34845	1.49386			1.49838	1.2552	1.526	0.640249				0.209647	0.247401	0.279614
P12074	Cytochrome c oxidase subunit 6A1, mitochondrial OS=Homo sapiens OX=9606 GN=COX6A1 PE=1 SV=4	COX6A1	3.091	1.4354e-07	Up	12.155	43.1	3	3	3	3	3	3	3	3	3	3	3	3	3	2	1	2	2	2	2	2	2	2	2	2	0	2.43842	0.750219	1.90535	2.10169	1.32794	1.54375	1.35371	1.0717	1.50634	1.48866	0.736629	0.438415	0.657793	0.431384	0.564921	0.496342	0.29058
P12109	Collagen alpha-1(VI) chain OS=Homo sapiens OX=9606 GN=COL6A1 PE=1 SV=3	COL6A1	0.052	5.54586e-17	Down	108.53	45.2	42	42	42	16	20	20	15	18	18	18	19	17	20	35	38	35	39	32	33	32	35	31	26	35	28	0.051037	0.089984	0.091376	0.052612	0.097369	0.090059	0.115518	0.091233	0.06408	0.176451	2.08069	1.95889	1.74335	1.81166	2.03347	1.58324	1.50369
P12110	Collagen alpha-2(VI) chain OS=Homo sapiens OX=9606 GN=COL6A2 PE=1 SV=4	COL6A2	0.064	1.77637e-16	Down	108.58	34.1	40	40	40	13	14	15	13	17	15	12	13	14	18	31	36	33	35	33	32	33	33	32	23	32	29	0.09086	0.12473	0.12243	0.059639	0.112606	0.118155	0.100402	0.129539	0.066139	0.192498	1.95874	2.10186	1.72613	1.97588	2.1903	1.64397	1.64331
P12111	Collagen alpha-3(VI) chain OS=Homo sapiens OX=9606 GN=COL6A3 PE=1 SV=5	COL6A3	0.076	1.74296e-15	Down	343.67	51.8	152	151	152	49	49	48	41	46	46	36	43	42	50	136	128	134	135	128	121	122	126	123	107	128	117	0.10186	0.143105	0.161082	0.078789	0.152269	0.122196	0.119976	0.117539	0.074237	0.233675	2.37094	2.20782	1.86139	1.87414	1.71538	1.41681	1.38404
P12235	ADP/ATP translocase 1 OS=Homo sapiens OX=9606 GN=SLC25A4 PE=1 SV=4	SLC25A4	2.084	3.87627e-05	Up	33.064	39.6	11	3	11	9	8	8	5	8	9	8	8	9	8	6	7	7	5	7	7	7	5	6	6	6	4	1.07638	0.898416	1.12618	2.07992	1.03143	1.30887	1.73902	1.10955	1.64726	1.94324	0.505849	0.609309	0.473682	1.09709	0.453246	0.669577	0.613626
P12268	Inosine-5'-monophosphate dehydrogenase 2 OS=Homo sapiens OX=9606 GN=IMPDH2 PE=1 SV=2	IMPDH2	2.099	0.00168609	Up	55.804	36.4	11	11	11	7	10	8	8	10	9	8	9	10	10	4	4	4	5	4	5	4	5	3	3	4	4	0.467758	1.76375	1.98489	0.88394	1.37348	1.28641	1.04687	1.43845	2.57114	1.18126	0.557285	0.808828	0.348719	1.13544	1.03973	1.19759	0.820971
P12277	Creatine kinase B-type OS=Homo sapiens OX=9606 GN=CKB PE=1 SV=1	CKB	2.436	6.93963e-06	Up	42.644	69.3	20	18	20	15	15	16	16	14	16	13	16	15	15	13	11	12	12	11	12	10	10	10	11	10	10	1.36186	1.63585	0.717383	1.47984	1.79262	1.50989	1.79139	1.60518	1.03614	1.80979	0.778788	0.376094	0.708867	0.641827	0.98715	0.915396	0.408429
P12429	Annexin A3 OS=Homo sapiens OX=9606 GN=ANXA3 PE=1 SV=3	ANXA3	2.221	2.12837e-05	Up	36.375	57.9	18	18	18	16	15	15	15	14	15	12	14	14	14	9	8	9	10	7	5	9	6	8	5	7	6	1.18944	1.58245	1.215	2.22296	2.04526	1.549	0.892373	1.11342	1.28712	1.18563	0.70822	0.573962	0.835448	0.954916	0.829561	0.468202	0.930736
P12694	2-oxoisovalerate dehydrogenase subunit alpha, mitochondrial OS=Homo sapiens OX=9606 GN=BCKDHA PE=1 SV=2	BCKDHA	13.278	2.42817e-07	Up	50.47	38.9	10	10	10	8	9	10	9	7	7	6	7	9	8	0	2	0	1	1	1	3	0	0	0	0	0	1.37685	1.1601	1.00058	1.24122	0.685013	1.29506	0.82904	0.997254	1.7307	1.50611		0.098048					0.080024
P12882	Myosin-1 OS=Homo sapiens OX=9606 GN=MYH1 PE=1 SV=3	MYH1	0.16	0.0106781	Down	223.14	31.4	53	8	52	9	15	13	3	5	11	31	18	9	10	19	7	17	26	9	36	22	29	19	24	22	42	0.025452	0.224886	0.060249	0.15462	0.011902	0.169409	1.30411	0.467697	0.075137	0.095444	0.542604	0.059504	0.24438	1.0991	0.078413	2.84514	0.437897
P13073	Cytochrome c oxidase subunit 4 isoform 1, mitochondrial OS=Homo sapiens OX=9606 GN=COX4I1 PE=1 SV=1	COX4I1	4.079	0.00024431	Up	19.576	29	5	5	5	3	4	4	3	4	4	4	4	3	4	1	1	1	3	1	2	1	2	3	0	1	0	0.579899	0.82145	1.02623	0.823855	1.37258	1.48015	2.3205	1.17448	0.817308	1.69301				0.271456		0.349452
P13489	Ribonuclease inhibitor OS=Homo sapiens OX=9606 GN=RNH1 PE=1 SV=2	RNH1	0.587	0.000154433	Down	49.973	77.4	22	22	22	15	15	15	15	16	15	12	14	18	15	16	16	17	15	16	15	17	17	19	13	16	16	0.491197	0.506129	0.676778	0.750079	0.910312	0.952309	1.08561	0.509531	0.545063	0.797008	1.06329	1.0168	0.843161	0.983337	1.54404	0.83762	1.21615
P13611	Versican core protein OS=Homo sapiens OX=9606 GN=VCAN PE=1 SV=3	VCAN	0.526	0.010567	Down	372.82	5.6	12	12	12	3	4	3	4	0	3	4	2	3	3	9	8	11	9	7	10	8	4	8	5	9	9	0.291306	0.481651	0.457702	0.953026		0.746722	1.08899		0.727763	0.443054	1.03072	1.46645	3.09101	1.34295	0.470754	0.82622	0.787741
P13667	Protein disulfide-isomerase A4 OS=Homo sapiens OX=9606 GN=PDIA4 PE=1 SV=2	PDIA4	1.918	1.79857e-05	Up	72.932	44.8	28	28	28	21	21	21	23	19	20	20	17	18	18	13	11	12	11	12	11	12	12	12	8	12	10	1.21865	1.28364	1.68438	1.21366	1.66935	1.20182	1.15665	1.28411	1.62298	1.19789	0.782452	0.675216	0.617839	0.858223	0.770411	0.703754	0.74134
P13671	Complement component C6 OS=Homo sapiens OX=9606 GN=C6 PE=1 SV=3	C6	0.248	0.00230026	Down	104.79	25.5	16	15	16	3	5	4	1	2	5	4	2	0	2	14	12	13	12	9	12	12	11	12	12	9	13	0.78023	0.072706	0.212796			0.097185	0.437137	0.593183		0.211823	1.23197	1.6323	1.29891	1.20346	0.943195	1.53488	1.15448
P13674	Prolyl 4-hydroxylase subunit alpha-1 OS=Homo sapiens OX=9606 GN=P4HA1 PE=1 SV=2	P4HA1	2.118	0.00191984	Up	61.049	17.8	8	8	8	8	7	6	6	5	6	5	6	7	6	2	1	3	2	3	1	2	0	2	1	1	1	1.29201	1.34085	1.33757	1.12173	0.998998	0.794828	0.90033	1.10414	1.64419	0.852705			0.297058	0.848362	0.467222
P13693	Translationally-controlled tumor protein OS=Homo sapiens OX=9606 GN=TPT1 PE=1 SV=1	TPT1	5.795	7.67428e-08	Up	19.595	24.4	5	5	5	4	4	5	4	4	4	4	4	5	4	2	3	2	3	2	2	3	1	1	2	2	1	1.57227	1.37961	1.29941	1.57905	1.74769	1.585	1.68522	1.51026	2.10655	1.98089	0.322317	0.408961	0.186685	0.407693	0.23845	0.373986	0.395083
P13716	Delta-aminolevulinic acid dehydratase OS=Homo sapiens OX=9606 GN=ALAD PE=1 SV=1	ALAD	0.58	9.42159e-05	Down	36.294	63.9	18	18	18	12	9	12	14	13	13	14	13	12	11	14	14	14	15	13	13	15	13	15	15	14	13	0.481326	0.793114	0.756927	0.707836	0.728064	0.62154	0.720012	0.846474	0.92564	0.585207	1.28703	0.860105	1.12239	0.951107	1.46661	0.7074	0.86447
P13796	Plastin-2 OS=Homo sapiens OX=9606 GN=LCP1 PE=1 SV=6	LCP1	0.219	1.42865e-11	Down	70.288	42.1	19	15	15	7	3	5	6	6	6	5	3	4	4	12	12	13	13	11	12	12	10	11	11	13	10	0.327155	0.224898	0.391404	0.404132	0.240094	0.440593	0.435561	0.149951	0.434034	0.346365	1.33841	1.55435	1.85874	1.32944	1.23977	1.7304	2.01439
P13798	Acylamino-acid-releasing enzyme OS=Homo sapiens OX=9606 GN=APEH PE=1 SV=4	APEH	0.395	6.03312e-06	Down	81.224	43.2	17	17	17	8	9	8	11	9	9	8	10	9	11	12	10	11	12	8	11	10	10	9	10	11	7	0.54163	0.488211	0.352684	0.708634	0.701232	0.35508	0.41897	0.448216	0.779204	0.651013	1.39116	0.81201	1.30744	0.755604	1.19568	0.759001	1.12422
P13804	Electron transfer flavoprotein subunit alpha, mitochondrial OS=Homo sapiens OX=9606 GN=ETFA PE=1 SV=1	ETFA	2.579	1.11973e-06	Up	35.079	56.5	12	12	12	11	11	10	10	11	10	10	9	10	12	5	3	5	4	5	4	5	3	5	3	3	4	1.34306	1.75786	1.85694	1.26256	1.19055	1.52328	2.278	1.38649	1.29486	1.11989	0.461471	0.558621	0.589538	0.885229	0.712721	0.859219	0.660495
P13807	Glycogen [starch] synthase, muscle OS=Homo sapiens OX=9606 GN=GYS1 PE=1 SV=2	GYS1	1.923	0.0197779	Up	83.785	15.6	7	7	7	7	7	6	6	6	6	5	7	7	7	1	0	1	1	1	2	2	1	1	0	1	1	1.67964	1.06933	1.11307	0.910955	1.15375	0.754833	0.713417	0.82872	1.67738	0.96854						0.463131	0.66723
P13861	cAMP-dependent protein kinase type II-alpha regulatory subunit OS=Homo sapiens OX=9606 GN=PRKAR2A PE=1 SV=2	PRKAR2A	5.394	2.13719e-13	Up	45.518	38.4	12	10	12	8	9	9	11	10	10	10	8	9	11	9	8	9	9	4	8	8	6	6	6	7	4	1.55534	0.932926	1.75833	1.72484	2.13557	1.82753	2.14647	2.12428	1.89722	1.89364	0.454962	0.331136	0.368033	0.363323	0.366087	0.320511	0.312668
P13987	CD59 glycoprotein OS=Homo sapiens OX=9606 GN=CD59 PE=1 SV=1	CD59	1.625	0.000422682	Up	14.177	28.1	8	8	8	3	3	4	3	3	3	3	2	3	3	7	5	7	5	6	5	7	7	4	5	6	5	0.961029	1.10766	1.20166	1.46435	1.62265	1.14389	0.928724		1.98021	1.12438	0.756702	0.9345	0.906472	0.930848	1.13832	1.01106	0.591852
P14136	Glial fibrillary acidic protein OS=Homo sapiens OX=9606 GN=GFAP PE=1 SV=1	GFAP	212.116	1.24679e-07	Up	49.88	68.8	37	36	36	24	33	31	31	34	33	25	29	25	27	1	1	1	3	3	3	1	1	1	0	3	0	0.377447	1.96719	1.06229	1.21678	3.18479	1.74823	0.820607	0.927917	0.32235	2.34605				0.001999	0.001365	0.00257
P14174	Macrophage migration inhibitory factor OS=Homo sapiens OX=9606 GN=MIF PE=1 SV=4	MIF	0.572	0.000127916	Down	12.476	36.5	4	4	4	3	3	3	3	3	3	3	3	3	4	2	2	2	2	2	2	2	2	2	2	2	2	0.892177	0.686838	0.614587	0.694647	0.898893	0.656598	0.53276	0.704149	0.74903	0.674193	1.19697	1.32877	1.09838	1.42863	0.572596	1.35631	1.99842
P14314	Glucosidase 2 subunit beta OS=Homo sapiens OX=9606 GN=PRKCSH PE=1 SV=2	PRKCSH	0.633	0.00395816	Down	59.425	33.3	14	14	14	7	9	10	9	8	10	9	7	10	8	7	6	8	10	7	9	7	7	7	7	8	8	0.824575	0.884262	0.764987	0.873358	0.985473	0.662165	0.422527	1.1909	0.289396	0.699269	1.22843	1.08906	1.10423	0.998439	2.1591	0.746809	1.04176
P14543	Nidogen-1 OS=Homo sapiens OX=9606 GN=NID1 PE=1 SV=3	NID1	6.097	1.20985e-10	Up	136.38	43.3	30	30	30	23	21	22	21	20	24	22	24	22	24	7	10	10	8	7	10	8	5	6	7	4	6	2.88945	1.43488	1.66996	1.66965	2.23132	1.56718	1.64081	1.79247	1.68417	1.80194	0.242471	0.480364	0.430428	0.240298	0.478528	0.33635	0.228152
P14618	Pyruvate kinase PKM OS=Homo sapiens OX=9606 GN=PKM PE=1 SV=4	PKM	0.569	1.58837e-06	Down	57.936	81	45	43	45	36	32	33	34	34	32	30	30	35	32	32	34	34	38	32	32	35	34	30	26	30	29	0.842122	0.742845	0.578237	0.609657	0.655231	0.569953	0.619603	0.836185	0.894207	0.726742	1.61141	1.1992	1.15114	1.30696	1.12998	1.43765	1.71286
P14625	Endoplasmin OS=Homo sapiens OX=9606 GN=HSP90B1 PE=1 SV=1	HSP90B1	2.04	2.37009e-09	Up	92.468	55.9	45	43	45	26	27	34	31	35	35	29	34	34	33	24	23	25	25	20	23	20	26	22	21	23	19	1.39467	1.30272	1.38816	1.34239	1.54889	1.30776	1.18911	1.40721	1.40521	1.56518	0.614365	0.551194	0.644366	0.65965	1.08483	0.704718	0.783634
P63162	Small nuclear ribonucleoprotein-associated protein N OS=Homo sapiens OX=9606 GN=SNRPN PE=1 SV=1	SNRPN	2.569	0.000209651	Up	24.614	19.2	5	5	5	5	4	4	4	4	4	4	4	4	4	3	3	3	3	3	2	3	2	2	1	1	1	1.25724	1.42174	1.39022	1.1474	1.25871	1.31292	1.41521	1.54786	1.74236	1.57648	0.441513	0.449211	0.466674	0.330007	0.648521	0.688599	0.179298
P14866	Heterogeneous nuclear ribonucleoprotein L OS=Homo sapiens OX=9606 GN=HNRNPL PE=1 SV=2	HNRNPL	4.063	2.02295e-11	Up	64.132	47.5	20	20	20	13	11	12	11	12	12	11	11	12	13	7	9	8	7	7	8	7	7	6	4	6	5	1.24369	1.19491	2.13417	1.87818	1.63497	1.48925	1.69336	1.97378	2.23261	1.50911	0.424793	0.436695	0.376485	0.410296	0.379379	0.499426	0.525976
P14868	Aspartate--tRNA ligase, cytoplasmic OS=Homo sapiens OX=9606 GN=DARS PE=1 SV=2	DARS	3.45	2.1054e-11	Up	57.136	37.7	14	14	14	10	9	9	8	8	10	11	9	7	10	8	7	7	8	8	9	9	8	7	4	9	8	1.03128	1.83545	1.63551	1.84306	1.86847	1.35407	1.23099	1.30912	2.3383	1.87663	0.559437	0.403169	0.386373	0.430067	0.356207	0.482743	0.466655
P14927	Cytochrome b-c1 complex subunit 7 OS=Homo sapiens OX=9606 GN=UQCRB PE=1 SV=2	UQCRB	2.76	0.000449959	Up	13.53	48.6	7	7	7	5	5	4	4	4	5	3	4	5	5	2	4	3	4	5	4	4	2	3	2	2	2	1.82583	0.943667	0.750072	2.31035	1.45353	1.14326	2.30416	1.81347	0.838344	1.95002	0.466929	0.500823	0.508495	0.409606	0.092757	0.298543	0.115936
P15104	Glutamine synthetase OS=Homo sapiens OX=9606 GN=GLUL PE=1 SV=4	GLUL	6.547	1.21855e-07	Up	42.064	51.7	16	16	16	12	15	14	14	14	14	12	14	13	13	6	7	6	7	6	6	7	4	4	4	4	4	3.81566	1.87388	2.43598	1.307	1.62966	1.15345	1.20125	2.24556	1.35545	1.57439	0.66951	0.545739	0.39312	0.321442	0.256878	0.369525	0.255306
P15121	Aldo-keto reductase family 1 member B1 OS=Homo sapiens OX=9606 GN=AKR1B1 PE=1 SV=3	AKR1B1	2.685	7.22234e-10	Up	35.853	56.6	13	12	13	12	12	11	12	12	12	12	12	12	12	7	6	7	7	5	7	7	7	6	6	5	5	1.99707	1.60234	1.43258	1.6359	1.4709	1.17902	1.63837	1.24079	1.77449	1.23279	0.676959	0.738432	0.556931	0.658944	0.440983	0.734619	0.350981
P15144	Aminopeptidase N OS=Homo sapiens OX=9606 GN=ANPEP PE=1 SV=4	ANPEP	0.298	5.35803e-08	Down	109.54	31.1	23	23	23	9	14	16	10	10	11	10	12	13	9	13	14	14	14	12	13	12	10	9	11	11	10	0.29526	0.494536	0.693231	0.340591	0.477352	0.710622	0.492606	0.270243	0.176881	0.426605	1.93917	1.91555	1.85643	1.51663	1.26299	1.8542	1.46614
P15289	Arylsulfatase A OS=Homo sapiens OX=9606 GN=ARSA PE=1 SV=3	ARSA	2.276	1.32667e-05	Up	53.588	25.2	7	7	7	4	5	4	5	4	4	3	4	3	3	1	2	1	3	3	2	1	1	2	1	1	2	0.998009	0.870015	1.15728	1.32289	1.18816	1.13235	1.33434	1.08995	0.96893	0.968852				0.481745	0.487483
P15311	Ezrin OS=Homo sapiens OX=9606 GN=EZR PE=1 SV=4	EZR	2.628	0.000887169	Up	69.412	43.5	22	15	15	14	13	13	13	13	13	9	13	12	11	2	4	3	3	3	4	3	3	1	2	2	2	1.65505	2.4593	1.7643	1.87781	1.65874	1.8157	0.29744	1.15964	0.791007	1.32516	0.279639	0.808989	0.56836	0.905252	0.545074	1.0195	0.414266
P15531	Nucleoside diphosphate kinase A OS=Homo sapiens OX=9606 GN=NME1 PE=1 SV=1	NME1	1.536	0.010007	Up	17.149	70.4	9	4	4	4	3	4	4	4	4	3	4	4	4	2	1	2	2	1	1	1	1	1	1	3	1	1.67068	0.837594	0.853784	1.2683	1.42015	1.14105	1.66814	0.973861	1.38609	1.13133	0.443522	0.974918	0.527594	0.598195	0.248622	0.85041	1.16444
P15880	40S ribosomal protein S2 OS=Homo sapiens OX=9606 GN=RPS2 PE=1 SV=2	RPS2	2.077	0.0052167	Up	31.324	36.2	8	8	8	6	6	6	5	4	5	4	6	6	6	4	3	3	2	4	3	3	2	1	2	3	1	0.590973	1.15299	1.51174	1.57598	0.934569	1.68771	0.821833	1.76815	1.54989	1.90663	0.739375	1.27844	0.357871	0.655482	0.176858	0.418031	0.739026
P15924	Desmoplakin OS=Homo sapiens OX=9606 GN=DSP PE=1 SV=3	DSP	1.741	0.000103099	Up	331.77	29.5	57	56	57	40	45	42	37	39	31	27	36	36	37	23	23	17	28	25	22	22	13	17	12	21	12	1.57184	1.42804	1.78578	1.06017	1.24719	1.13972	1.13132	1.17018	1.05005	1.43968	0.880989	0.782521	0.656678	1.1385	1.09883	0.76562	0.807892
P16112	Aggrecan core protein OS=Homo sapiens OX=9606 GN=ACAN PE=1 SV=3	ACAN	0.048	6.48846e-07	Down	261.33	9.7	16	16	16	4	2	4	2	3	1	1	2	0	1	8	14	14	12	11	13	13	6	8	8	7	12	0.030296	0.101714	0.073697	0.035147	0.040844			0.138704			0.675242	2.74581	4.24328	1.19287	1.42879	1.92958	1.48439
P16152	Carbonyl reductase [NADPH] 1 OS=Homo sapiens OX=9606 GN=CBR1 PE=1 SV=3	CBR1	3.087	4.00956e-14	Up	30.375	66.1	14	12	14	10	8	6	8	7	9	8	8	8	9	8	9	13	10	11	9	11	9	8	10	10	9	1.4308	1.81127	1.40409	1.23411	2.09765	1.5926	1.69799	1.39803	1.47348	1.70153	0.506611	0.510197	0.493941	0.573624	0.476251	0.57226	0.595743
P16157	Ankyrin-1 OS=Homo sapiens OX=9606 GN=ANK1 PE=1 SV=3	ANK1	0.119	4.91808e-11	Down	206.26	59.5	72	68	72	37	22	27	35	28	29	32	26	28	34	56	52	60	55	58	54	57	59	57	54	60	53	0.214411	0.090145	0.100557	0.374483	0.127308	0.197645	0.322277	0.175318	0.141997	0.236973	1.19918	0.918194	1.68149	1.05455	1.69482	1.11074	1.43527
P16219	Short-chain specific acyl-CoA dehydrogenase, mitochondrial OS=Homo sapiens OX=9606 GN=ACADS PE=1 SV=1	ACADS	11.151	5.87901e-10	Up	44.297	18.2	3	3	3	2	3	3	2	2	2	2	2	2	3	2	2	1	2	1	2	2	2	1	1	2	2	2.10653	1.62137	2.18839	1.38609	0.816266	0.811906	2.24875	2.17661	1.3675	2.07171	0.128913	0.196696		0.136797		0.127163	0.281032
P16452	Erythrocyte membrane protein band 4.2 OS=Homo sapiens OX=9606 GN=EPB42 PE=1 SV=3	EPB42	0.096	1.9557e-09	Down	77.008	48.5	22	21	22	7	3	6	8	6	8	4	4	3	8	19	18	17	18	16	18	20	20	18	18	18	18	0.125445	0.045207	0.065463	0.283138	0.099099	0.188021	0.330429	0.145897	0.068245	0.279473	1.15444	0.796796	1.80808	0.88697	1.92237	0.91335	1.5028
P16455	Methylated-DNA--protein-cysteine methyltransferase OS=Homo sapiens OX=9606 GN=MGMT PE=1 SV=1	MGMT	1.8	0.0425881	Up	21.646	24.2	3	3	3	3	3	3	3	2	3	1	2	1	3	1	1	0	2	2	2	1	1	1	1	1	0	2.06391	1.51111	0.958918	0.901206	1.16473	1.09082		0.670824		0.74236				0.640424	0.523311	0.732396
P16615	Sarcoplasmic/endoplasmic reticulum calcium ATPase 2 OS=Homo sapiens OX=9606 GN=ATP2A2 PE=1 SV=1	ATP2A2	2.252	5.9569e-08	Up	114.76	32.1	27	18	27	19	18	16	20	19	17	19	16	16	19	11	12	13	14	7	10	13	11	10	10	11	9	1.50144	1.40316	1.23365	0.933832	1.20807	1.42863	2.17595	1.5129	1.46727	1.48786	0.542115	0.399677	0.523435	0.663666	0.528094	0.898657	0.633363
P16930	Fumarylacetoacetase OS=Homo sapiens OX=9606 GN=FAH PE=1 SV=2	FAH	0.64	0.000137444	Down	46.374	21	6	6	6	3	3	3	3	3	3	3	3	3	3	4	5	4	4	4	5	5	5	5	4	5	3	0.53793	0.699002	0.547968	0.986124	0.759939	0.894665	0.821745	0.713325	0.74007	0.948587	1.14135	1.16673	1.11758	1.0582	1.21735	0.940049	0.872666
P17174	Aspartate aminotransferase, cytoplasmic OS=Homo sapiens OX=9606 GN=GOT1 PE=1 SV=3	GOT1	2.133	1.0885e-08	Up	46.247	52.3	14	14	14	13	10	11	11	12	11	9	9	10	11	10	8	9	9	5	10	9	9	9	9	10	7	1.36896	1.18301	0.909772	1.26397	1.60399	1.47041	1.3187	1.63705	1.67407	1.64945	0.660411	0.806769	0.536047	0.544691	0.530625	0.560082	0.542524
P17252	Protein kinase C alpha type OS=Homo sapiens OX=9606 GN=PRKCA PE=1 SV=4	PRKCA	85.54	6.08565e-11	Up	76.749	41.2	24	24	24	19	19	21	18	22	21	19	18	21	21	4	3	5	5	3	2	4	3	2	1	4	2	2.49502	2.16749	2.58756	1.64225	2.52743	2.4513	0.867974	1.21475	2.60753	2.17207	0.019335	0.012945	0.026714	0.052185	0.007517	0.030716	0.069062
P17661	Desmin OS=Homo sapiens OX=9606 GN=DES PE=1 SV=3	DES	1.713	0.0321339	Up	53.535	29.8	15	8	8	2	3	3	3	4	3	3	2	4	2	0	0	6	4	4	7	4	2	4	1	1	4	0.782925	0.934278	2.53518	0.859178	0.798229	1.19291	0.772525	1.0103	2.61529	0.769551			0.862018	0.341516	0.328066	1.76422	0.64072
P17813	Endoglin OS=Homo sapiens OX=9606 GN=ENG PE=1 SV=2	ENG	0.14	1.99687e-09	Down	70.577	16.1	7	7	7	3	2	3	1	1	3	2	1	3	3	6	5	6	5	6	5	4	5	3	5	4	3	0.347868	0.140688	0.188613			0.15348	0.133999		0.289558	0.178198	1.54537	1.91797	0.897227	2.10608	2.12806	1.88874	1.08544
P17858	ATP-dependent 6-phosphofructokinase, liver type OS=Homo sapiens OX=9606 GN=PFKL PE=1 SV=6	PFKL	1.713	7.56674e-06	Up	85.018	52.8	26	23	26	17	14	18	16	18	16	14	16	18	16	15	14	13	15	13	14	14	13	11	11	15	9	0.99777	1.1996	1.10095	1.12921	1.55822	1.35476	0.845912	2.02046	1.3194	1.4106	0.741374	0.733445	0.809048	0.548226	0.84849	0.550238	0.835543
P17987	T-complex protein 1 subunit alpha OS=Homo sapiens OX=9606 GN=TCP1 PE=1 SV=1	TCP1	2.346	9.31039e-09	Up	60.343	57	22	22	22	15	16	14	17	15	16	10	14	16	15	11	11	15	11	15	11	14	10	11	8	13	11	1.3165	1.28187	1.41847	0.99144	1.48809	1.53526	1.73551	1.67091	1.64297	1.47317	0.452016	0.750828	0.627227	0.554828	0.811226	0.40369	0.720737
P18084	Integrin beta-5 OS=Homo sapiens OX=9606 GN=ITGB5 PE=1 SV=1	ITGB5	2.657	7.51885e-06	Up	88.053	26.5	16	15	16	10	10	12	10	9	9	8	8	8	11	7	6	8	7	6	5	5	6	5	5	6	4	0.931873	1.15333	1.65456	1.26452	1.011	1.00937	2.46297	1.88954	1.47821	2.30014	0.402965	1.27451	1.07316	0.489793	0.488723	0.516542	0.472648
P18206	Vinculin OS=Homo sapiens OX=9606 GN=VCL PE=1 SV=4	VCL	0.596	0.000109158	Down	123.8	46.9	44	44	44	19	26	23	24	22	23	19	20	21	20	31	31	32	33	32	36	33	34	36	30	30	30	1.03612	0.711129	0.615385	0.822245	0.64613	0.650897	0.661101	0.923372	0.636676	0.598164	1.28897	1.03186	1.31106	0.870854	0.914052	1.25527	1.12774
P18428	Lipopolysaccharide-binding protein OS=Homo sapiens OX=9606 GN=LBP PE=1 SV=3	LBP	0.221	0.00756885	Down	53.383	15	5	5	5	1	3	3	2	1	3	1	0	1	2	4	5	4	5	4	4	3	3	3	3	4	3		0.09208	0.313812	0.51513		0.10386				0.408329	1.23745	1.77951	1.60863	0.814807	1.49586	1.24997	0.947565
P18669	Phosphoglycerate mutase 1 OS=Homo sapiens OX=9606 GN=PGAM1 PE=1 SV=2	PGAM1	2.784	4.17196e-10	Up	28.804	73.6	20	13	20	16	18	18	18	19	18	18	18	17	18	9	9	8	9	9	8	7	10	9	8	8	8	1.69494	1.57519	1.09792	1.48894	1.67263	1.26695	1.75633	1.50036	1.72906	1.59101	0.566373	0.613383	0.490085	0.583543	0.694024	0.686149	0.618813
P19338	Nucleolin OS=Homo sapiens OX=9606 GN=NCL PE=1 SV=3	NCL	2.028	0.00012733	Up	76.613	17.9	10	10	10	8	7	6	7	5	7	6	5	6	6	8	7	8	7	5	6	7	7	6	7	7	6	0.863303	1.12005	1.50791	1.18302	1.51589	1.07076	2.57349	1.27481	0.828832	1.88267	0.776158	0.801419	0.598411	0.831563	0.589781	0.624954	0.737432
P19367	Hexokinase-1 OS=Homo sapiens OX=9606 GN=HK1 PE=1 SV=3	HK1	4.703	2.13232e-13	Up	102.48	31.6	21	20	21	16	15	17	15	13	18	14	17	17	16	8	10	13	9	9	11	10	9	9	8	8	10	2.45188	1.75455	2.25714	1.82989	2.19185	1.17423	1.5734	1.3305	1.33164	1.63264	0.403738	0.336094	0.359038	0.338823	0.487568	0.465686	0.373866
P19823	Inter-alpha-trypsin inhibitor heavy chain H2 OS=Homo sapiens OX=9606 GN=ITIH2 PE=1 SV=2	ITIH2	0.195	1.62669e-11	Down	106.46	32.5	22	18	22	9	11	8	9	7	9	12	8	7	8	16	17	13	14	12	17	15	19	14	14	15	14	0.529044	0.323287	0.209649	0.388683	0.168602	0.332907	0.361864	0.254993	0.279547	0.222354	1.71838	1.64551	1.04455	1.06711	1.27911	1.74805	1.60354
P19827	Inter-alpha-trypsin inhibitor heavy chain H1 OS=Homo sapiens OX=9606 GN=ITIH1 PE=1 SV=3	ITIH1	0.136	2.07698e-13	Down	101.39	38.2	23	22	23	9	10	7	8	8	8	7	10	9	8	16	16	16	18	14	17	17	18	17	17	16	16	0.304082	0.230358	0.131061	0.215722	0.166986	0.210013	0.357106	0.190115	0.207509	0.220119	1.38979	1.72091	0.890233	1.58331	1.11375	1.56634	2.12157
P19971	Thymidine phosphorylase OS=Homo sapiens OX=9606 GN=TYMP PE=1 SV=2	TYMP	1.665	0.0443742	Up	49.955	18.5	6	6	6	3	4	4	3	3	4	3	3	4	4	4	4	4	3	4	4	4	3	3	3	3	3	1.45166	1.2054	1.99777	0.547515	0.609237	0.965905	1.28744	0.984546	3.07049	0.664901	0.344033	0.349025	1.22639	1.00869	0.81368	0.527574	0.84484
P20020	Plasma membrane calcium-transporting ATPase 1 OS=Homo sapiens OX=9606 GN=ATP2B1 PE=1 SV=4	ATP2B1	5.382	1.04404e-09	Up	134.68	23.7	21	9	10	8	10	7	8	5	8	8	8	7	8	6	4	3	6	4	2	5	4	3	1	3	3	1.26586	2.23189	1.49602	1.58807	1.50134	2.09008	2.37546	1.55193	1.72983	1.60555	0.266988	0.263599	0.264292	0.393589	0.317467	0.868163	0.276164
P20061	Transcobalamin-1 OS=Homo sapiens OX=9606 GN=TCN1 PE=1 SV=2	TCN1	0.071	0.020709	Down	48.206	17.3	5	5	5	2	2	0	0	0	0	1	1	1	0	4	4	5	5	5	5	5	5	4	2	5	0	0.092898	0.073254									0.475658	0.583353	1.00451	4.36048	2.17611	0.253042	2.43772
P20073	Annexin A7 OS=Homo sapiens OX=9606 GN=ANXA7 PE=1 SV=3	ANXA7	0.234	1.9416e-09	Down	52.739	30.1	15	15	15	9	8	7	7	6	8	7	6	7	8	12	9	11	9	8	9	9	9	9	8	11	6	0.301388	0.340797	0.212473	0.564105	0.45308	0.308512	0.508923	0.331283	0.295931	0.278931	1.35765	1.26116	1.88821	1.52263	0.610497	0.923585	1.7146
P20700	Lamin-B1 OS=Homo sapiens OX=9606 GN=LMNB1 PE=1 SV=2	LMNB1	1.728	0.00049422	Up	66.408	50.9	24	21	21	15	15	15	15	14	14	15	14	16	14	7	7	8	8	10	7	6	9	6	5	7	4	1.17061	1.48089	1.29119	1.32033	1.09436	1.14523	1.23047	1.37934	1.41835	1.4521	0.876275	1.44627	1.08914	1.19562	0.501541	0.550186	0.968113
P20810	Calpastatin OS=Homo sapiens OX=9606 GN=CAST PE=1 SV=4	CAST	0.509	5.43758e-05	Down	76.572	39.4	20	20	20	9	14	12	13	10	11	10	9	11	8	14	14	15	11	11	12	12	14	13	10	13	13	0.577027	0.504276	0.363696	0.811285	0.560924	0.391121	1.03072	0.870867	0.921155	0.518293	1.13984	1.04739	1.15871	1.13824	1.62185	0.996262	0.773127
P20936	Ras GTPase-activating protein 1 OS=Homo sapiens OX=9606 GN=RASA1 PE=1 SV=1	RASA1	4.004	1.31662e-06	Up	116.4	4.5	3	3	3	2	3	3	3	3	2	3	3	3	3	2	2	0	2	1	2	2	2	1	0	1	0	1.68788	1.63675	1.4632	1.22174	1.42837	1.27445	0.461663	1.69443	1.50394	1.54238	0.294855	0.300598		0.303497		0.427182	0.340476
P21246	Pleiotrophin OS=Homo sapiens OX=9606 GN=PTN PE=1 SV=1	PTN	1.895	0.00034851	Up	18.942	30.4	4	4	4	2	2	2	2	3	2	0	2	1	1	2	2	3	2	3	3	3	2	1	2	2	3	1.45769	1.60571	1.32082	1.75392	1.08154	1.10221		1.51908			0.373002	0.593407	0.402367	0.502353	0.472148	1.17763	1.15928
P21266	Glutathione S-transferase Mu 3 OS=Homo sapiens OX=9606 GN=GSTM3 PE=1 SV=3	GSTM3	2.006	0.00100538	Up	26.559	70.7	17	16	17	10	11	12	13	12	13	12	12	13	12	8	7	6	9	6	6	8	5	7	5	6	4	0.789351	1.1014	0.912835	1.42593	1.48897	1.05102	2.92373	1.72134	1.63198	0.717834	0.64885	0.719044	1.29781	1.00321	0.854594	0.56121	0.808547
P21281	V-type proton ATPase subunit B, brain isoform OS=Homo sapiens OX=9606 GN=ATP6V1B2 PE=1 SV=3	ATP6V1B2	2.591	3.62927e-09	Up	56.5	50.1	17	17	17	13	15	14	16	14	14	12	13	12	13	7	9	7	9	7	6	6	5	5	7	7	6	1.7197	0.909116	1.51969	1.1081	1.69271	1.63784	1.38159	1.53094	1.6125	1.92345	0.514065	0.381572	0.56906	0.79361	0.743339	0.615313	0.648718
P21333	Filamin-A OS=Homo sapiens OX=9606 GN=FLNA PE=1 SV=4	FLNA	0.406	8.18254e-09	Down	280.74	60.4	114	106	109	72	74	73	74	70	76	63	68	66	69	75	82	86	87	83	89	86	83	87	81	82	82	0.388071	0.431172	0.549402	0.490326	0.509957	0.620675	0.735525	0.664798	0.607068	0.56908	1.04741	0.994458	1.33499	1.15847	1.15325	1.66033	1.49497
P21397	Amine oxidase [flavin-containing] A OS=Homo sapiens OX=9606 GN=MAOA PE=1 SV=1	MAOA	1.982	0.000150827	Up	59.681	27.1	9	8	8	6	6	6	5	7	6	6	5	5	6	5	6	6	6	3	6	6	5	5	2	2	3	1.29525	0.913981	1.48356	1.06372	1.26048	1.74867	1.65735	1.5122	1.39695	1.37137	1.05175	0.53219	0.449702	1.21823	1.0171	1.09974	0.531702
P21810	Biglycan OS=Homo sapiens OX=9606 GN=BGN PE=1 SV=2	BGN	0.017	7.73136e-08	Down	41.654	68.2	34	33	34	11	14	16	13	17	14	11	10	13	14	28	28	28	29	26	30	27	29	26	25	30	29	0.060188	0.01074	0.045556	0.011991	0.031399	0.046802	0.001805	0.076888	0.015756	0.007058	1.43104	1.58087	1.83846	2.72671	1.30267	1.76376	1.4431
P21912	Succinate dehydrogenase [ubiquinone] iron-sulfur subunit, mitochondrial OS=Homo sapiens OX=9606 GN=SDHB PE=1 SV=3	SDHB	1.555	1.83636e-05	Up	31.629	52.5	11	11	11	9	10	8	7	6	7	7	7	6	7	5	2	5	4	1	4	4	3	4	2	4	1	1.30052	0.860664	1.14632	1.25319	1.07149	1.599	1.14968	1.10812	1.52081	1.16195	0.835459	0.628611	0.668099	0.720301		0.971566	0.961204
P21964	Catechol O-methyltransferase OS=Homo sapiens OX=9606 GN=COMT PE=1 SV=2	COMT	3.57	1.27671e-07	Up	30.037	63.8	16	16	16	16	14	15	13	13	11	10	12	13	13	8	9	7	6	5	6	6	5	7	5	6	3	2.06939	1.60138	1.74349	1.67689	1.49465	1.04303	1.43565	2.05586	1.71196	1.63306	0.483566	0.607299	0.575508	0.786492	0.258555	0.671357	0.367492
P22033	Methylmalonyl-CoA mutase, mitochondrial OS=Homo sapiens OX=9606 GN=MMUT PE=1 SV=4	MMUT	2.603	8.01594e-05	Up	83.134	18	9	9	9	3	5	2	4	5	3	4	2	3	4	3	6	3	6	3	5	3	7	3	1	5	1	1.61248	1.91549	1.81019	1.24168	1.32754	1.33085	1.17597	0.548981	1.11191	2.37331	0.227427	0.502026	0.363795	0.320258	1.07952	0.594619	0.713843
P22059	Oxysterol-binding protein 1 OS=Homo sapiens OX=9606 GN=OSBP PE=1 SV=1	OSBP	2.137	6.92777e-10	Up	89.42	22.6	12	11	12	6	6	8	9	8	9	9	7	8	7	6	6	7	8	6	7	7	3	6	1	5	4	1.2837	1.17493	1.36845	1.05434	1.40384	1.24803	1.95356	1.4344	1.58708	1.3563	0.713421	0.682294	0.658892	0.67491	0.764144	0.706435	0.610327
P22061	Protein-L-isoaspartate(D-aspartate) O-methyltransferase OS=Homo sapiens OX=9606 GN=PCMT1 PE=1 SV=4	PCMT1	1.529	1.06912e-05	Up	24.636	65.6	12	12	12	8	11	10	11	10	11	11	10	11	9	7	7	9	7	7	8	8	7	8	7	7	7	1.0208	1.14565	0.902157	1.27694	1.40407	1.18572	1.33747	1.39658	1.10662	1.5508	0.64387	0.791126	0.535984	0.799102	0.787924	0.788559	0.902224
P22102	Trifunctional purine biosynthetic protein adenosine-3 OS=Homo sapiens OX=9606 GN=GART PE=1 SV=1	GART	1.851	1.35455e-05	Up	107.77	18.2	12	12	12	9	9	9	8	9	9	7	8	9	8	5	4	3	6	5	5	5	4	4	2	3	3	1.55345	1.2808	1.32613	1.57831	1.403	1.15558	1.08292	1.15604	1.39276	1.41781	0.458612	0.823868	0.594086	0.759055	0.904483	0.740876	1.505
P22105	Tenascin-X OS=Homo sapiens OX=9606 GN=TNXB PE=1 SV=5	TNXB	0.011	9.7568e-14	Down	458.38	31.4	78	77	78	6	9	10	4	6	8	7	5	11	11	68	67	64	64	62	48	54	51	44	27	64	50	0.015349	0.038382	0.022893	0.005851	0.004762	0.018812	0.0177	0.010238	0.042867	0.031247	2.6909	2.5063	2.13912	1.62701	3.19064	1.38067	1.20472
P22234	Multifunctional protein ADE2 OS=Homo sapiens OX=9606 GN=PAICS PE=1 SV=3	PAICS	1.588	0.000583593	Up	47.079	36.5	9	9	9	5	6	7	6	6	5	5	5	5	6	5	6	5	5	6	4	5	7	5	6	5	5	1.45159	1.30621	0.556441	1.0011	1.26368	1.20341	1.51468	1.56069	1.50065	1.1715	0.825978	0.67976	0.666315	1.07375	0.759336	0.579559	0.805059
P22307	Non-specific lipid-transfer protein OS=Homo sapiens OX=9606 GN=SCP2 PE=1 SV=2	SCP2	1.839	0.0167302	Up	58.993	19.9	8	8	8	4	4	4	3	5	4	3	5	4	5	1	2	1	1	4	4	2	1	1	1	1	1	1.63285	1.49988	1.479	1.00203	1.22174	1.29655	0.472159	1.19601	0.800591	0.897938		0.751153			0.406904	0.54148	0.801716
P22413	Ectonucleotide pyrophosphatase/phosphodiesterase family member 1 OS=Homo sapiens OX=9606 GN=ENPP1 PE=1 SV=2	ENPP1	2.942	3.03367e-06	Up	104.92	17	9	9	9	7	7	4	4	4	7	5	5	6	6	5	3	6	5	3	5	3	3	2	2	3	3	2.23219	2.14651	1.51247	0.901616	1.3625	1.8007	1.84369	1.18747	1.29445	1.34415	0.598746	0.817819	0.707228	0.708304	0.363023	0.344768	0.780615
P22570	NADPH:adrenodoxin oxidoreductase, mitochondrial OS=Homo sapiens OX=9606 GN=FDXR PE=1 SV=3	FDXR	11.023	2.83803e-08	Up	53.836	35.2	10	10	10	9	9	9	6	9	7	6	8	7	8	3	1	2	2	1	3	0	0	0	0	2	1	1.03552	1.28791	2.34159	1.03084	2.23209	0.797737	1.5464	1.41491	0.853586	1.80853	0.170144		0.080117	0.141571		0.090253
P22626	Heterogeneous nuclear ribonucleoproteins A2/B1 OS=Homo sapiens OX=9606 GN=HNRNPA2B1 PE=1 SV=2	HNRNPA2B1	6.424	4.21145e-14	Up	37.429	67.7	28	26	28	19	20	22	23	19	21	17	21	20	24	13	12	11	17	11	12	12	13	10	6	11	6	2.01792	2.00449	1.89169	1.7184	1.77051	1.66611	1.87804	2.13204	1.87777	1.58027	0.321164	0.353751	0.284406	0.427532	0.2607	0.296727	0.314677
P22695	Cytochrome b-c1 complex subunit 2, mitochondrial OS=Homo sapiens OX=9606 GN=UQCRC2 PE=1 SV=3	UQCRC2	6.153	4.14622e-15	Up	48.442	59.4	16	15	16	12	14	13	10	12	10	11	13	11	10	9	9	9	9	9	10	9	9	7	6	8	8	1.69183	1.55405	1.33422	1.9973	1.98451	1.77668	2.70571	1.81272	1.4885	2.06425	0.368944	0.226836	0.320226	0.258893	0.35605	0.319769	0.321908
P22830	Ferrochelatase, mitochondrial OS=Homo sapiens OX=9606 GN=FECH PE=1 SV=2	FECH	2.794	2.64525e-07	Up	47.862	35.7	10	10	10	7	9	9	8	7	7	9	8	7	6	1	3	2	2	3	2	3	1	2	1	2	1	0.938099	1.26794	2.04437	1.53212	1.0277	1.53953	1.3424	1.61522	1.09533	1.59087		0.487907	0.547548	0.884538	0.371727	0.467931	0.372245
P23142	Fibulin-1 OS=Homo sapiens OX=9606 GN=FBLN1 PE=1 SV=4	FBLN1	0.145	1.92529e-06	Down	77.213	46.8	27	26	27	17	14	14	18	13	11	15	10	12	12	24	24	22	22	21	21	20	22	17	19	21	17	0.129963	0.204908	0.181057	0.856373	0.067814	0.107955	0.329087	0.114421	0.160384	0.219812	2.16039	1.52629	1.81761	1.69829	1.19619	1.51814	1.19222
P23229	Integrin alpha-6 OS=Homo sapiens OX=9606 GN=ITGA6 PE=1 SV=5	ITGA6	2.192	0.00013513	Up	126.6	20.8	14	14	14	11	6	8	11	10	10	10	9	10	10	4	4	4	5	4	3	4	3	4	4	3	2	1.23412	0.507337	1.54744	2.05935	1.47538	1.37787	2.16623	1.16569	1.47327	1.2103	0.333524	0.635442	0.38343	0.439215	0.577813	0.425993	0.62243
P23246	Splicing factor, proline- and glutamine-rich OS=Homo sapiens OX=9606 GN=SFPQ PE=1 SV=2	SFPQ	2.571	3.24808e-09	Up	76.149	33	19	19	19	16	14	16	16	16	16	12	17	17	17	8	5	6	5	4	5	4	3	5	4	4	6	1.23657	1.54282	1.48383	1.50949	1.46813	1.87623	1.19114	1.69332	1.63525	1.36288	0.60907	0.454215	0.629982	0.839302	0.795344	0.542177	0.579912
P23284	Peptidyl-prolyl cis-trans isomerase B OS=Homo sapiens OX=9606 GN=PPIB PE=1 SV=2	PPIB	2.77	0.00530194	Up	23.742	42.1	10	10	10	8	8	9	7	6	8	4	8	8	7	4	4	3	5	3	5	3	4	6	3	4	4	2.97794	1.73435	1.0314	1.25727	1.56657	1.7181	0.155306	1.38222	1.469	1.40262	0.623624	0.726943	0.266043	0.522926	0.167902	0.234533
P23297	Protein S100-A1 OS=Homo sapiens OX=9606 GN=S100A1 PE=1 SV=2	S100A1	3.253	2.6479e-06	Up	10.546	94.7	10	10	10	9	8	9	10	9	10	5	10	10	10	2	2	2	2	2	1	2	1	2	1	2	1	1.92531	1.81534	0.916937	1.62904	1.89073	1.37085	0.700612	1.30441	1.54329	1.3506	0.613155	0.516493	0.335481	0.763995	0.314335		0.478641
P23368	NAD-dependent malic enzyme, mitochondrial OS=Homo sapiens OX=9606 GN=ME2 PE=1 SV=1	ME2	2.616	1.00932e-06	Up	65.443	35.1	11	11	11	7	8	7	8	7	8	7	8	7	7	7	3	4	4	5	4	5	5	4	3	4	4	1.19176	1.09649	1.05267	1.44234	1.69719	1.59143	2.13087	1.61244	1.30248	1.66666	0.288475	0.53632	0.451648	0.754361	0.627994	0.272601	0.674411
P23381	Tryptophan--tRNA ligase, cytoplasmic OS=Homo sapiens OX=9606 GN=WARS PE=1 SV=2	WARS	2.981	7.98583e-12	Up	53.165	53.1	20	20	20	15	17	16	15	15	14	10	14	17	16	9	7	9	9	8	6	7	9	7	6	7	5	1.59713	1.39516	1.86271	1.40704	1.41382	1.53835	1.44866	1.42488	2.10134	1.4966	0.523626	0.661432	0.535187	0.478123	0.718244	0.519688	0.55703
P23528	Cofilin-1 OS=Homo sapiens OX=9606 GN=CFL1 PE=1 SV=3	CFL1	3.412	1.02295e-14	Up	18.502	73.5	16	12	16	14	16	16	15	15	14	11	13	16	16	10	9	10	9	11	8	8	10	9	6	8	10	1.69461	1.39934	1.34753	1.34548	1.75422	1.5429	1.79398	1.8777	1.80758	1.71198	0.539844	0.536721	0.396094	0.430565	0.392437	0.605587	0.55767
P24043	Laminin subunit alpha-2 OS=Homo sapiens OX=9606 GN=LAMA2 PE=1 SV=4	LAMA2	13.54	9.22747e-13	Up	343.9	27.5	56	55	56	47	39	45	46	47	47	40	38	42	42	2	6	5	8	8	8	7	4	3	4	2	2	2.32991	0.672513	1.82795	1.38603	3.22458	2.41332	1.99012	1.49561	2.54173	2.32721	0.127687	0.184223	0.103066	0.2023	0.165291	0.190324	0.119757
P24158	Myeloblastin OS=Homo sapiens OX=9606 GN=PRTN3 PE=1 SV=3	PRTN3	0.298	6.85924e-07	Down	27.807	34.8	6	6	6	2	2	2	2	2	2	2	2	2	2	5	6	4	5	4	4	6	6	5	5	4	2	0.278748	0.207597	0.391332	0.453343	0.330801	0.701085	0.646454	0.329859	0.454445	0.579334	1.02406	1.14177	2.38299	0.783365	0.912329	1.05265	1.63843
P24539	ATP synthase F(0) complex subunit B1, mitochondrial OS=Homo sapiens OX=9606 GN=ATP5PB PE=1 SV=2	ATP5PB	2.962	1.0445e-06	Up	28.908	40.6	13	13	13	10	12	13	11	11	10	11	12	11	9	4	5	5	4	6	5	4	5	5	4	5	3	1.36359	1.42381	1.55692	1.35208	1.13272	2.42424	2.17815	1.18132	1.52181	1.52239	0.452788	0.546879	0.66064	0.596447	0.757324	0.648108	0.547681
P24666	Low molecular weight phosphotyrosine protein phosphatase OS=Homo sapiens OX=9606 GN=ACP1 PE=1 SV=3	ACP1	0.142	1.84835e-07	Down	18.042	51.9	7	7	7	2	5	3	4	5	4	3	1	3	4	5	6	6	6	4	6	5	6	6	6	6	5		0.211002	0.054883	0.30245	0.133392	0.441981	0.246989		0.146697	0.19313	1.23506	1.10627	1.46668	0.953107	0.477968	1.33043	1.19217
P24752	Acetyl-CoA acetyltransferase, mitochondrial OS=Homo sapiens OX=9606 GN=ACAT1 PE=1 SV=1	ACAT1	5.878	6.92422e-13	Up	45.199	61.1	16	16	16	11	15	14	14	14	14	13	14	12	13	6	7	5	6	6	5	5	5	4	4	5	5	1.78564	2.27636	1.85057	1.9962	1.68233	1.85109	0.99043	1.89818	1.66382	2.27546	0.297613	0.307037	0.407765	0.258011	0.497263	0.269332	0.309576
P24821	Tenascin OS=Homo sapiens OX=9606 GN=TNC PE=1 SV=3	TNC	0.32	2.18374e-05	Down	240.85	33.8	48	48	48	15	16	16	17	16	20	17	17	15	16	29	39	35	36	33	29	30	18	27	32	27	27	0.329832	0.324792	0.273041	0.470005	0.625608	0.716317	0.498505	0.398899	0.463698	0.527121	0.815855	2.62294	2.00711	2.22237	1.78091	1.14248	1.46091
P24844	Myosin regulatory light polypeptide 9 OS=Homo sapiens OX=9606 GN=MYL9 PE=1 SV=4	MYL9	0.145	9.39993e-09	Down	19.827	62.2	10	3	3	2	2	2	2	2	2	2	2	2	2	3	3	3	3	3	3	3	3	3	3	3	3	0.111643	0.173052	0.197744	0.303139	0.289108	0.288247	0.257764	0.28576	0.202189	0.258643	0.866043	1.69081	3.33285	0.877931	1.02414	3.30603	2.35906
P25311	Zinc-alpha-2-glycoprotein OS=Homo sapiens OX=9606 GN=AZGP1 PE=1 SV=2	AZGP1	0.049	1.71631e-08	Down	34.258	46.6	12	12	12	3	0	3	2	1	2	1	2	1	1	10	11	10	12	10	11	9	10	10	11	10	11	0.129805		0.039768	0.044445		0.033875		0.092885			1.39878	0.691643	0.52407	0.760106	0.966871	2.96764	1.23541
P25325	3-mercaptopyruvate sulfurtransferase OS=Homo sapiens OX=9606 GN=MPST PE=1 SV=3	MPST	1.54	0.00446039	Up	33.178	41.1	8	8	8	6	5	6	6	6	5	7	7	6	7	4	4	3	3	5	4	3	3	4	5	5	2	0.994787	0.930081	0.930846	1.60912	1.24077	0.758622	1.79273	1.53429	1.31926	1.25366	1.04729	0.612926	0.330734	0.726268	0.502219	0.717766	1.29812
P25786	Proteasome subunit alpha type-1 OS=Homo sapiens OX=9606 GN=PSMA1 PE=1 SV=1	PSMA1	1.964	1.07859e-07	Up	29.555	68.4	12	12	12	8	9	9	8	9	9	5	7	9	7	5	7	8	8	7	8	7	6	8	7	8	5	1.35729	1.37646	0.998231	1.38236	1.63081	1.43519	1.35914	1.06774	1.60649	1.44348	0.610292	0.658399	0.637778	0.943582	0.90537	0.654779	0.946853
P25787	Proteasome subunit alpha type-2 OS=Homo sapiens OX=9606 GN=PSMA2 PE=1 SV=2	PSMA2	1.865	9.48799e-05	Up	25.898	56.4	10	10	10	7	7	8	7	6	7	6	7	7	8	6	8	8	8	7	7	8	8	7	8	8	3	1.32155	1.43804	1.25433	1.04423	1.59989	1.18109	1.76383	1.2657	1.05401	1.46478	0.981866	0.877596	0.601968	0.770366	0.508605	0.681894	0.698385
P25788	Proteasome subunit alpha type-3 OS=Homo sapiens OX=9606 GN=PSMA3 PE=1 SV=2	PSMA3	0.417	4.11982e-08	Down	28.433	33.3	8	8	8	4	6	4	5	5	4	4	4	5	4	7	7	7	7	7	7	7	7	7	7	7	7	0.526991	0.331075	0.42129	0.566946	0.605606	0.531511	0.909567	0.575571	0.600178	0.602988	1.34587	1.4179	1.31044	1.08945	2.09518	1.03965	1.10466
P26196	Probable ATP-dependent RNA helicase DDX6 OS=Homo sapiens OX=9606 GN=DDX6 PE=1 SV=2	DDX6	1.537	0.00665992	Up	54.416	31.5	10	9	10	5	8	8	8	9	8	6	7	7	6	3	3	2	3	3	3	4	3	3	0	4	2	1.03463	1.35983	1.21562	0.952627	1.48317	1.06875	1.41875	0.922626	1.56807	1.21616	0.830118	1.16332	0.669407	1.05776	1.25902	1.1698	0.476373
P26232	Catenin alpha-2 OS=Homo sapiens OX=9606 GN=CTNNA2 PE=1 SV=5	CTNNA2	2.437	1.96901e-06	Up	105.31	25.6	17	8	8	6	6	5	6	6	6	4	7	7	6	2	1	0	2	2	1	1	0	0	0	2	0	1.30408	1.43254	0.852222	1.1757	1.06141	1.13317	1.00454	1.31402	1.16259	1.13485	0.446553			0.560444
P26440	Isovaleryl-CoA dehydrogenase, mitochondrial OS=Homo sapiens OX=9606 GN=IVD PE=1 SV=2	IVD	3.004	2.99008e-07	Up	46.65	49.5	14	14	14	13	11	12	9	10	10	11	12	9	10	5	6	5	4	4	4	5	3	5	3	5	5	1.58641	1.79482	1.71985	1.76993	1.48798	1.54434	1.43719	1.61141	1.36187	1.40664	0.679151	0.57822	0.792288	0.642917	0.738242	0.500324	0.607065
P26447	Protein S100-A4 OS=Homo sapiens OX=9606 GN=S100A4 PE=1 SV=1	S100A4	0.323	0.000605383	Down	11.728	46.5	5	4	5	3	3	2	1	1	2	2	3	1	1	3	2	3	4	2	2	2	4	3	2	3	2	0.136673	0.113372	0.180699			0.644901	1.2216	0.202504			2.03384	1.31785	1.10507	1.28806	0.722972	0.555436	0.701246
P26599	Polypyrimidine tract-binding protein 1 OS=Homo sapiens OX=9606 GN=PTBP1 PE=1 SV=1	PTBP1	2.166	1.61118e-08	Up	57.221	55	17	17	17	15	15	14	14	15	15	12	11	14	13	9	9	10	10	9	9	10	9	8	5	8	6	1.35245	1.69993	1.47988	1.34937	1.35018	1.4594	1.15118	1.76191	1.39596	1.15734	0.639832	0.840611	0.800429	0.834508	0.562331	0.643834	0.854144
P26639	Threonine--tRNA ligase, cytoplasmic OS=Homo sapiens OX=9606 GN=TARS PE=1 SV=3	TARS	2.209	3.08203e-06	Up	83.434	26.3	11	11	11	3	5	7	7	6	5	1	5	5	7	2	6	3	4	5	5	5	4	3	2	2	4	1.00624	1.24393	1.5749	1.72754	1.60464	1.30532		1.08828	2.25206	1.29175	0.58731	0.55752	0.412545	0.82929	0.669909	0.805949	0.680343
P26640	Valine--tRNA ligase OS=Homo sapiens OX=9606 GN=VARS PE=1 SV=4	VARS	1.975	0.00458905	Up	140.47	16.5	12	12	12	9	11	10	10	8	10	2	7	9	8	4	3	1	1	2	2	3	3	2	1	2	2	1.07049	1.30323	1.31448	1.3187	1.29168	1.58121	0.368404	1.45561	1.8708	1.47853	0.357157	0.448048			0.962827	0.664449	0.874445
P26641	Elongation factor 1-gamma OS=Homo sapiens OX=9606 GN=EEF1G PE=1 SV=3	EEF1G	3.423	5.00355e-11	Up	50.118	56.3	16	16	16	10	11	11	8	12	10	11	8	9	9	9	8	8	9	8	9	8	9	7	4	6	7	1.62937	1.62651	1.656	1.33504	1.45094	1.30825	1.68848	1.87085	2.11954	1.60409	0.498527	0.490754	0.517906	0.676766	0.627368	0.612474	0.528315
P27105	Erythrocyte band 7 integral membrane protein OS=Homo sapiens OX=9606 GN=STOM PE=1 SV=3	STOM	0.084	6.00527e-13	Down	31.73	58	15	15	15	8	10	9	10	10	8	6	7	7	9	11	13	14	14	13	13	10	13	11	11	12	13	0.157813	0.15167	0.175714	0.108964	0.067197	0.114807	0.177906	0.149385	0.243997	0.094346	1.23601	1.07358	2.15442	1.11575	1.68432	1.22368	1.03401
P27144	Adenylate kinase 4, mitochondrial OS=Homo sapiens OX=9606 GN=AK4 PE=1 SV=1	AK4	8.082	2.88954e-12	Up	25.268	44.8	6	6	6	6	6	6	6	6	6	6	6	6	6	4	4	3	4	3	4	4	3	3	0	2	1	2.2983	2.34898	1.91519	1.89507	1.61783	1.71501	1.38016	1.21084	1.92519	1.49133	0.234574	0.232754	0.24125	0.195291	0.240862	0.233308	0.214975
P27169	Serum paraoxonase/arylesterase 1 OS=Homo sapiens OX=9606 GN=PON1 PE=1 SV=3	PON1	0.178	2.47193e-11	Down	39.731	56.3	11	11	11	7	2	4	6	5	4	5	4	6	3	6	8	5	7	6	10	7	9	7	7	7	5	0.295973		0.33217	0.36889	0.354189	0.168262	0.130024	0.279307	0.258856	0.285204	1.46345	1.35386	1.28732	1.17398	1.0917	1.72381	1.43976
P27338	Amine oxidase [flavin-containing] B OS=Homo sapiens OX=9606 GN=MAOB PE=1 SV=3	MAOB	11.543	5.15916e-15	Up	58.762	31.2	11	10	11	11	11	11	11	11	10	9	10	10	10	4	3	3	2	2	3	5	3	3	2	3	3	1.41967	1.77739	2.33718	1.43884	2.17186	2.14708	2.24218	2.18605	1.90115	2.30684	0.128854	0.099163	0.180799	0.101135	0.16679	0.207581	0.237966
P27694	Replication protein A 70 kDa DNA-binding subunit OS=Homo sapiens OX=9606 GN=RPA1 PE=1 SV=2	RPA1	4.322	2.07759e-10	Up	68.137	17.7	7	7	7	3	5	4	4	4	4	4	4	4	4	4	5	6	6	5	4	4	3	3	0	3	4	1.67087	1.61956	1.42003	1.65747	2.13572	1.92076	1.47713	1.40848	1.00396	2.42542	0.317326	0.425368	0.528015	0.473755	0.616978	0.398842	0.363465
P27695	DNA-(apurinic or apyrimidinic site) lyase OS=Homo sapiens OX=9606 GN=APEX1 PE=1 SV=2	APEX1	1.546	0.00747308	Up	35.554	44.7	11	11	11	8	8	7	7	5	6	8	6	6	6	6	6	6	5	6	6	5	5	5	6	5	5	0.637215	1.62484	0.839079	1.08244	0.801222	1.13387	1.31794	1.41366	1.6885	1.84761	0.790011	0.766889	0.62778	0.782905	0.641729	1.39936	0.973907
P27816	Microtubule-associated protein 4 OS=Homo sapiens OX=9606 GN=MAP4 PE=1 SV=3	MAP4	1.612	0.00643267	Up	121	33.3	28	28	28	10	15	15	14	16	17	12	13	13	11	13	12	14	14	10	12	12	13	11	6	10	8	0.894807	1.15402	1.46312	1.19439	1.73165	1.68198	0.467437	1.63999	1.58044	0.803106	0.862739	0.808238	0.876653	1.092	1.13917	0.642633	0.874389
P27824	Calnexin OS=Homo sapiens OX=9606 GN=CANX PE=1 SV=2	CANX	1.945	7.04798e-07	Up	67.567	47.8	37	35	37	29	33	28	28	31	29	25	30	29	33	13	16	17	14	16	17	17	17	15	14	17	13	1.40461	1.35634	1.21835	1.20849	1.34384	1.01056	1.85358	1.56941	1.38518	1.2557	0.734034	0.804779	0.421882	1.06814	0.958271	0.533778	0.531416
P28062	Proteasome subunit beta type-8 OS=Homo sapiens OX=9606 GN=PSMB8 PE=1 SV=3	PSMB8	2.209	1.05882e-07	Up	30.354	47.5	8	8	8	7	8	7	7	7	7	7	5	7	7	4	3	6	4	5	3	6	4	5	1	3	2	1.47666	1.39668	1.29289	1.03213	1.52931	1.30328	1.75697	1.17582	1.81783	1.47518	0.562447	0.606048	0.559735	1.07224	0.826202	0.447986	0.58865
P28066	Proteasome subunit alpha type-5 OS=Homo sapiens OX=9606 GN=PSMA5 PE=1 SV=3	PSMA5	0.595	0.000325857	Down	26.411	45.2	9	9	9	6	6	6	4	6	7	6	4	4	6	6	6	6	5	6	6	6	6	6	6	5	5	0.414167	0.85262	0.856824	0.911505	0.859759	0.621962	1.15648	0.579414	0.565245	0.476578	1.20946	1.28926	1.11124	1.11293	1.21583	1.12589	1.20011
P28070	Proteasome subunit beta type-4 OS=Homo sapiens OX=9606 GN=PSMB4 PE=1 SV=4	PSMB4	0.345	5.77586e-06	Down	29.204	44.7	7	7	7	5	7	4	5	5	5	6	6	5	7	5	5	4	5	5	4	5	5	5	5	3	4	0.350453	0.39067	0.625757	0.298534	0.737639	0.319997	0.533579	0.213996	0.803387	0.637561	1.58115	1.31648	0.983359	1.58698	1.28101	0.791072	1.4811
P28161	Glutathione S-transferase Mu 2 OS=Homo sapiens OX=9606 GN=GSTM2 PE=1 SV=2	GSTM2	1.554	0.000340875	Up	25.744	70.6	16	12	15	12	11	12	12	11	10	10	11	10	10	6	7	8	8	6	7	9	6	6	4	6	4	1.27383	0.95546	0.953059	1.57291	1.61133	1.37553	1.68369	1.00039	1.23748	0.748934	0.805749	0.623831	0.738301	0.808844	1.17703	0.739562	0.846512
P28289	Tropomodulin-1 OS=Homo sapiens OX=9606 GN=TMOD1 PE=1 SV=1	TMOD1	0.344	2.74611e-06	Down	40.569	55.7	18	18	18	10	12	13	12	13	11	6	10	10	9	12	11	8	13	13	10	9	11	9	8	11	8	0.544196	0.429278	0.394289	0.771734	0.606977	0.592785	0.195945	0.439736	0.326271	0.596265	1.10549	1.03353	1.73897	1.29735	1.37035	1.28503	1.495
P28331	NADH-ubiquinone oxidoreductase 75 kDa subunit, mitochondrial OS=Homo sapiens OX=9606 GN=NDUFS1 PE=1 SV=3	NDUFS1	3.729	2.37559e-15	Up	79.467	47.5	22	22	22	17	20	18	19	18	20	16	17	18	20	12	11	10	9	12	12	11	9	7	7	10	8	1.56886	1.39396	1.73297	1.4784	1.71599	1.74662	2.09852	1.63822	1.54099	1.72992	0.506705	0.449646	0.440056	0.454445	0.646559	0.480256	0.404675
P28482	Mitogen-activated protein kinase 1 OS=Homo sapiens OX=9606 GN=MAPK1 PE=1 SV=3	MAPK1	1.511	4.65808e-07	Up	41.389	67.2	17	13	17	12	11	11	10	13	12	11	12	12	12	9	12	9	9	10	9	10	5	9	5	9	8	1.37425	1.51816	1.25393	1.25393	1.12366	1.04675	1.26627	1.05468	1.1587	1.21071	0.917807	0.724186	0.745815	0.938414	0.610986	0.6839	0.946349
P28838	Cytosol aminopeptidase OS=Homo sapiens OX=9606 GN=LAP3 PE=1 SV=3	LAP3	1.739	4.81662e-07	Up	56.166	49.5	20	20	20	14	17	17	16	14	17	16	16	15	16	15	15	15	14	13	16	14	14	14	11	14	12	1.76502	1.54134	1.0211	1.53194	1.16979	1.30346	1.11682	0.897122	1.39775	1.27453	0.684067	0.827096	0.747053	0.918686	0.719869	0.68983	0.859104
P29144	Tripeptidyl-peptidase 2 OS=Homo sapiens OX=9606 GN=TPP2 PE=1 SV=4	TPP2	0.578	0.000120484	Down	138.35	14.8	12	12	12	6	5	5	4	5	5	5	6	4	6	6	5	6	5	6	8	6	6	6	7	5	6	0.661538	0.353091	0.728915	0.819278	1.16254	0.81738	0.772568	0.467758	0.913595	0.453945	1.10935	1.0203	1.33531	0.966369	1.24674	0.951396	1.1859
P29373	Cellular retinoic acid-binding protein 2 OS=Homo sapiens OX=9606 GN=CRABP2 PE=1 SV=2	CRABP2	6.802	5.7015e-08	Up	15.693	50	6	6	6	6	6	5	6	6	5	4	6	4	4	3	3	3	3	3	2	3	1	3	0	3	2	1.91497	2.07562	1.13161	1.40858	1.98561	1.75631	1.3018	2.09486	1.39844	2.3687	0.157671	0.206732	0.160256	0.195604	0.168917	0.828012	0.174673
P29401	Transketolase OS=Homo sapiens OX=9606 GN=TKT PE=1 SV=3	TKT	2.206	1.26078e-09	Up	67.877	75.3	32	32	32	27	29	28	29	28	29	27	27	28	29	19	16	20	16	18	19	12	13	17	14	15	14	1.37955	1.74126	1.30295	1.3899	1.35097	1.16077	0.928041	1.542	1.94671	1.50789	0.629736	0.612626	0.625973	0.714497	0.724606	0.644439	0.654416
P29622	Kallistatin OS=Homo sapiens OX=9606 GN=SERPINA4 PE=1 SV=3	SERPINA4	0.084	3.86571e-09	Down	48.541	43.8	12	12	12	5	4	4	3	1	4	3	3	2	4	11	10	8	9	7	9	8	10	7	9	7	7	0.484746	0.096326	0.115636	0.073737		0.10113	0.085356	0.03579		0.065563	2.37522	2.01198	1.05351	1.43932	0.9166	2.48309	2.15119
P29762	Cellular retinoic acid-binding protein 1 OS=Homo sapiens OX=9606 GN=CRABP1 PE=1 SV=2	CRABP1	2.079	0.001793	Up	15.565	60.6	10	9	10	6	7	7	7	6	6	7	6	6	7	6	5	6	6	4	6	5	5	5	3	5	6	1.52299	0.920646	1.02879	1.32737	1.97739	1.18356	0.638786	1.71358	1.11698	2.51976	0.691565	0.989447	0.384597	0.884484	0.983856	1.13999	0.701971
P29966	Myristoylated alanine-rich C-kinase substrate OS=Homo sapiens OX=9606 GN=MARCKS PE=1 SV=4	MARCKS	0.494	4.45843e-05	Down	31.554	44.3	10	10	10	8	9	7	9	7	9	5	9	6	9	4	3	4	3	4	4	3	3	3	3	3	3	0.70742	0.699459	0.509626	0.649066	0.668262	0.927461	0.460118	0.723903	0.652354	0.42186	1.35194	0.986242	1.07994	1.70401	2.00801	1.3884	1.26826
P30043	Flavin reductase (NADPH) OS=Homo sapiens OX=9606 GN=BLVRB PE=1 SV=3	BLVRB	0.261	4.98088e-08	Down	22.119	64.1	12	12	12	9	9	8	10	10	9	9	9	9	10	10	10	10	10	8	10	11	11	10	11	11	11	0.54706	0.395677	0.256362	0.631186	0.428827	0.409309	0.209309	0.34536	0.300696	0.412041	1.78118	0.755068	1.6852	0.912557	1.27577	0.767808	1.17969
P30046	D-dopachrome decarboxylase OS=Homo sapiens OX=9606 GN=DDT PE=1 SV=3	DDT	3.449	2.06917e-10	Up	12.712	56.8	9	9	9	5	5	4	6	5	5	4	5	5	5	7	7	6	5	5	6	7	7	6	6	6	6	1.45795	2.13721	1.61871	1.36875	1.55661	1.40513	1.56665	1.89398	1.82518	1.49143	0.629112	0.420157	0.332279	0.320294	0.540659	0.38243	0.412669
P30048	Thioredoxin-dependent peroxide reductase, mitochondrial OS=Homo sapiens OX=9606 GN=PRDX3 PE=1 SV=3	PRDX3	3.148	2.36959e-06	Up	27.692	53.1	9	9	9	7	7	7	6	9	8	5	7	6	9	7	7	7	7	6	7	6	6	6	6	6	5	1.63459	1.68666	2.28658	1.42379	1.22243	1.62766	1.36363	1.3729	1.9079	1.40216	0.18415	0.222295	0.355404	0.368885	0.885545	0.717418	0.902538
P30049	ATP synthase subunit delta, mitochondrial OS=Homo sapiens OX=9606 GN=ATP5F1D PE=1 SV=2	ATP5F1D	2.417	6.12015e-05	Up	17.49	32.1	4	4	4	2	2	2	2	3	3	3	3	4	4	3	4	3	4	2	3	3	2	2	1	4	3	1.68522	1.54078	0.815631	1.0914	1.14192	0.995333	2.74411	2.19111	1.36153	1.13319	0.340336	0.600851	0.448523	0.722881	1.15513	0.584709	0.413758
P30084	Enoyl-CoA hydratase, mitochondrial OS=Homo sapiens OX=9606 GN=ECHS1 PE=1 SV=4	ECHS1	3.64	2.97431e-10	Up	31.387	57.9	14	14	14	11	11	11	10	11	11	11	10	10	11	7	7	5	7	6	8	7	5	6	4	7	7	2.14625	2.23966	1.97249	1.92461	1.57964	1.74147	1.11213	1.34639	0.945094	1.53823	0.449964	0.447018	0.680883	0.4129	0.356708	0.523578	0.518176
P30085	UMP-CMP kinase OS=Homo sapiens OX=9606 GN=CMPK1 PE=1 SV=3	CMPK1	2.08	1.87358e-05	Up	22.222	41.8	9	9	9	6	5	6	5	5	6	4	6	6	5	5	6	5	6	4	4	6	5	2	3	4	3	1.38391	1.11859	0.847102	0.796898	1.04956	1.19541	2.31579	1.92163	2.18351	1.13948	0.716008	0.499829	0.807534	0.666871	0.808144	0.607595	0.563375
P30086	Phosphatidylethanolamine-binding protein 1 OS=Homo sapiens OX=9606 GN=PEBP1 PE=1 SV=3	PEBP1	2.625	8.41392e-12	Up	21.057	76.5	14	14	14	13	13	13	13	13	13	12	13	12	13	12	11	12	12	12	11	13	11	12	11	11	11	1.71005	1.66327	1.31621	1.63652	1.50303	1.34804	1.51613	1.38992	1.59574	1.41935	0.58025	0.533449	0.547601	0.445142	0.736826	0.590361	0.72582
P30101	Protein disulfide-isomerase A3 OS=Homo sapiens OX=9606 GN=PDIA3 PE=1 SV=4	PDIA3	0.594	7.85387e-06	Down	56.782	62.4	35	35	35	29	30	30	29	28	27	27	31	29	28	20	20	21	22	21	18	21	21	17	16	20	20	0.78244	0.69552	0.561852	0.62141	0.905804	0.716555	0.651529	0.621162	0.657539	1.0695	1.19049	0.969859	1.18916	1.61014	1.4536	0.770284	1.54152
P30153	Serine/threonine-protein phosphatase 2A 65 kDa regulatory subunit A alpha isoform OS=Homo sapiens OX=9606 GN=PPP2R1A PE=1 SV=4	PPP2R1A	1.776	1.15748e-09	Up	65.308	45.3	21	15	21	17	16	17	17	17	17	16	16	17	16	15	15	15	14	14	12	14	13	12	15	13	11	1.27206	1.21959	1.15445	1.08623	1.25239	1.26914	1.58395	1.52557	1.24133	1.52357	0.823124	0.730341	0.762007	0.720731	0.883274	0.619091	0.72773
P30519	Heme oxygenase 2 OS=Homo sapiens OX=9606 GN=HMOX2 PE=1 SV=2	HMOX2	5.154	5.7888e-09	Up	36.032	50.6	10	10	10	9	7	8	9	10	8	8	9	7	8	1	3	1	2	3	3	3	3	2	1	3	0	1.9988	1.71859	0.947099	1.26774	1.75015	2.21395	1.48314	1.20081	1.77793	1.22337		0.333809		0.409062	0.297495	0.362239	0.213284
P30566	Adenylosuccinate lyase OS=Homo sapiens OX=9606 GN=ADSL PE=1 SV=2	ADSL	0.61	0.00203065	Down	54.889	38.4	11	11	11	5	6	4	3	3	4	6	4	4	5	6	4	6	6	4	6	5	6	6	4	5	5	0.619437	0.450103	0.764049	0.884145	0.83719	0.389629	0.735799	0.841576	0.854024	1.03746	1.11498	1.21496	0.979216	0.973669	0.661625	0.993664	1.18942
P30622	CAP-Gly domain-containing linker protein 1 OS=Homo sapiens OX=9606 GN=CLIP1 PE=1 SV=2	CLIP1	1.809	0.00142226	Up	162.24	13.8	13	11	13	10	10	12	11	12	11	9	10	10	12	2	4	3	2	2	3	3	2	1	1	2	1	1.49245	1.18159	1.17009	1.46621	1.04205	1.09854	1.39861	1.03124	1.06995	0.801487		0.460179	0.475604			0.925575	1.02178
P30626	Sorcin OS=Homo sapiens OX=9606 GN=SRI PE=1 SV=1	SRI	0.287	4.20858e-07	Down	21.676	47.5	8	8	8	3	2	2	2	1	2	1	1	2	1	5	8	6	8	6	7	8	7	7	7	6	6	0.684344	0.298373	0.184569	0.379264		0.403048			0.308528		1.33023	1.39835	1.475	1.42861	1.23099	1.2521	0.833885
P30740	Leukocyte elastase inhibitor OS=Homo sapiens OX=9606 GN=SERPINB1 PE=1 SV=1	SERPINB1	1.739	4.01711e-06	Up	42.741	50.7	17	16	17	10	9	12	10	11	11	9	12	11	10	11	12	10	11	10	12	12	13	10	9	11	7	1.13607	1.75629	1.48801	1.33994	1.19496	1.18033	1.46938	1.22401	1.17126	1.05609	0.890398	0.928485	0.651022	0.816847	0.783002	0.931681	0.755385
P30837	Aldehyde dehydrogenase X, mitochondrial OS=Homo sapiens OX=9606 GN=ALDH1B1 PE=1 SV=3	ALDH1B1	15.605	1.15986e-09	Up	57.206	42.2	17	16	16	12	13	13	11	15	11	9	11	13	12	4	4	3	4	2	1	2	2	3	2	3	2	2.50889	5.30059	0.93864	1.0146	2.4684	1.21966	1.19108	1.76043	0.998404	2.21651	0.089904	0.171594	0.045059	0.189945	0.265552		0.091679
P30876	DNA-directed RNA polymerase II subunit RPB2 OS=Homo sapiens OX=9606 GN=POLR2B PE=1 SV=1	POLR2B	1.92	0.00197018	Up	133.9	14.7	12	12	12	8	8	10	8	8	10	8	7	9	9	1	2	1	1	2	1	2	2	0	2	0	0	1.257	1.0478	0.911546	1.00683	1.03144	1.89298	1.11572	1.00333	1.09217	1.22749		1.21179			0.396209		0.403839
P31040	Succinate dehydrogenase [ubiquinone] flavoprotein subunit, mitochondrial OS=Homo sapiens OX=9606 GN=SDHA PE=1 SV=2	SDHA	9.446	6.51555e-17	Up	72.691	58.6	24	24	24	19	19	22	21	21	22	18	20	21	21	12	12	12	12	14	9	13	10	11	6	11	8	1.93656	1.91904	1.79183	2.01416	1.69112	1.66801	2.07543	2.06616	2.27712	2.08084	0.259236	0.214504	0.230362	0.204415	0.319523	0.181448	0.21134
P31150	Rab GDP dissociation inhibitor alpha OS=Homo sapiens OX=9606 GN=GDI1 PE=1 SV=2	GDI1	1.564	0.00237882	Up	50.582	81	29	20	20	15	15	12	15	12	12	13	13	12	12	9	11	10	11	8	10	12	11	9	8	10	10	1.60753	1.00552	1.08615	1.8512	1.72201	1.44933	1.12262	0.838358	0.742299	1.02344	0.80494	0.794061	0.807926	0.852436	0.71585	0.782258	0.847956
P31323	cAMP-dependent protein kinase type II-beta regulatory subunit OS=Homo sapiens OX=9606 GN=PRKAR2B PE=1 SV=3	PRKAR2B	3.129	0.00334363	Up	46.302	37.6	10	8	8	6	6	6	6	6	6	4	7	6	6	4	4	2	4	2	4	4	2	1	2	2	3	1.02387	1.31294	1.43349	0.903015	1.29099	1.25154	1.39379	1.8439	1.08144	2.35724	0.238958	0.264254		0.094125	1.03129	0.546526	0.643004
P31689	DnaJ homolog subfamily A member 1 OS=Homo sapiens OX=9606 GN=DNAJA1 PE=1 SV=2	DNAJA1	3.047	0.000129231	Up	44.868	21.9	5	5	5	4	4	4	4	3	4	2	4	3	3	3	2	1	4	2	4	2	2	1	0	3	2	1.60807	1.74457	1.54517	1.30972	1.12628	1.26591	1.35407	1.5372	1.02866	2.14837	0.227235	0.608182		0.207397	0.232437	0.668658	1.0655
P31749	RAC-alpha serine/threonine-protein kinase OS=Homo sapiens OX=9606 GN=AKT1 PE=1 SV=2	AKT1	3.991	1.83559e-07	Up	55.686	17.5	5	3	5	5	5	5	3	4	5	2	2	3	4	2	3	3	1	3	2	3	2	2	0	1	2	0.852297	1.59182	1.42841	1.48553	1.46691	1.5202	2.4396	1.03765	1.89208	1.78934	0.730545	0.436124	0.412734		0.434959	0.307735	0.526572
P31930	Cytochrome b-c1 complex subunit 1, mitochondrial OS=Homo sapiens OX=9606 GN=UQCRC1 PE=1 SV=3	UQCRC1	5.707	1.48348e-15	Up	52.645	61	21	21	21	13	14	14	14	13	14	12	13	14	15	8	9	8	7	8	9	9	7	9	7	7	6	1.94849	1.92599	1.94154	1.95007	1.58478	1.60458	2.10343	1.80211	1.24905	2.06762	0.234224	0.257144	0.37137	0.32972	0.483055	0.362516	0.256831
P31937	3-hydroxyisobutyrate dehydrogenase, mitochondrial OS=Homo sapiens OX=9606 GN=HIBADH PE=1 SV=2	HIBADH	1.983	2.59885e-05	Up	35.329	45.5	13	13	13	10	10	10	11	11	12	10	11	11	10	7	7	4	6	3	6	6	4	6	5	6	5	1.37156	1.68674	1.3162	1.32317	1.10064	1.8092	1.60788	1.02573	0.962519	1.50286	0.851916	0.789729	1.01188	0.566847	0.563532	0.71119	0.716377
P31942	Heterogeneous nuclear ribonucleoprotein H3 OS=Homo sapiens OX=9606 GN=HNRNPH3 PE=1 SV=2	HNRNPH3	2.941	0.000204872	Up	36.926	46	9	9	9	4	6	8	9	6	7	6	6	7	4	5	4	3	4	5	3	5	4	3	2	4	1	0.697652	2.03286	1.61321	1.81995	1.37466	1.7076	1.74276	2.04251	1.39665	0.85607	0.5979	0.699083	0.206524	1.39457	1.00006	0.362763	0.527337
P31943	Heterogeneous nuclear ribonucleoprotein H OS=Homo sapiens OX=9606 GN=HNRNPH1 PE=1 SV=4	HNRNPH1	0.578	0.00188471	Down	49.229	36.7	11	5	11	8	8	8	8	8	9	8	9	9	6	6	6	7	6	6	5	4	5	7	3	7	6	0.480988	1.74526	1.09753	0.950333	0.415236	0.868442	0.412364	0.457306	0.491246	0.233566	1.02664	1.21474	1.3536	1.37316	1.02643	1.12297	1.87033
P31946	14-3-3 protein beta/alpha OS=Homo sapiens OX=9606 GN=YWHAB PE=1 SV=3	YWHAB	3.098	5.2867e-05	Up	28.082	63	14	11	11	6	6	5	7	6	6	6	5	6	6	5	4	7	4	5	5	5	5	5	4	4	4	1.65209	1.82785	1.60749	1.10554	1.75137	1.84915	1.14211	1.98854	1.46151	1.47234	0.951293	0.647731	0.279459	0.458519	0.37044	0.102872	0.610923
P32119	Peroxiredoxin-2 OS=Homo sapiens OX=9606 GN=PRDX2 PE=1 SV=5	PRDX2	0.327	1.57742e-07	Down	21.892	68.7	22	21	22	11	12	13	14	14	14	10	11	12	10	16	16	18	20	16	17	16	20	16	16	17	15	0.594726	0.426124	0.32368	0.533739	0.64139	0.352329	0.537862	0.37317	0.41923	0.506232	1.40052	0.766349	1.63203	1.35837	1.2068	0.720218	0.903817
P33121	Long-chain-fatty-acid--CoA ligase 1 OS=Homo sapiens OX=9606 GN=ACSL1 PE=1 SV=1	ACSL1	8.842	3.05183e-12	Up	77.942	19.1	9	9	9	8	9	9	9	8	9	7	9	7	8	2	2	2	2	1	3	3	4	3	1	2	2	1.36224	1.38501	1.92522	2.79121	1.66976	1.71727	0.974866	2.11254	1.57233	2.45742	0.177661	0.338067	0.216974	0.110189		0.208763	0.208639
P33176	Kinesin-1 heavy chain OS=Homo sapiens OX=9606 GN=KIF5B PE=1 SV=1	KIF5B	8.084	2.26006e-07	Up	109.68	48.3	34	29	34	18	26	17	23	22	22	15	23	20	16	9	6	4	10	9	7	7	9	8	2	6	5	2.64772	3.21647	1.43175	2.55593	1.3583	2.11748	0.638104	2.01186	1.81422	1.36465	0.072441	0.149301	0.275822	0.379681	0.351343	0.426019	0.260851
P34896	Serine hydroxymethyltransferase, cytosolic OS=Homo sapiens OX=9606 GN=SHMT1 PE=1 SV=1	SHMT1	1.727	0.000726066	Up	53.082	47.2	14	13	14	9	10	11	11	9	9	9	9	8	10	6	6	3	6	6	5	6	5	6	2	4	2	1.5304	1.36192	0.834852	1.58687	1.43515	0.908049	1.37186	1.24157	1.02527	1.53224	1.06553	0.564192	0.615026	1.11871	1.05342	0.943179	0.770036
P34913	Bifunctional epoxide hydrolase 2 OS=Homo sapiens OX=9606 GN=EPHX2 PE=1 SV=2	EPHX2	4.54	5.27245e-07	Up	62.615	47.9	16	16	16	13	14	12	12	12	11	8	7	11	12	7	9	6	7	5	9	8	5	6	1	4	4	1.68742	1.7775	1.288	1.76652	2.7052	1.86031	1.46288	0.980586	1.46261	1.91325	0.167081	0.518536	0.172343	0.391806	0.648364	0.647726	0.410984
P34932	Heat shock 70 kDa protein 4 OS=Homo sapiens OX=9606 GN=HSPA4 PE=1 SV=4	HSPA4	1.639	1.07992e-06	Up	94.33	54.3	36	34	36	27	26	25	27	27	24	19	24	26	22	19	17	20	18	19	18	16	17	20	16	20	18	1.09036	1.32865	0.983584	1.27306	1.07586	1.12292	1.80814	1.44346	1.09854	1.47509	0.726598	0.663976	0.847947	0.628709	0.987281	0.800246	0.82463
P34949	Mannose-6-phosphate isomerase OS=Homo sapiens OX=9606 GN=MPI PE=1 SV=2	MPI	4.196	6.8042e-14	Up	46.655	43	11	11	11	10	8	9	9	9	8	7	8	8	8	9	9	7	9	8	8	8	5	5	3	4	4	1.85157	2.116	1.35516	1.65041	2.14303	1.5376	1.29507	1.77071	1.62956	1.75807	0.451361	0.403135	0.317609	0.388796	0.559308	0.421458	0.474009
P35221	Catenin alpha-1 OS=Homo sapiens OX=9606 GN=CTNNA1 PE=1 SV=1	CTNNA1	2.266	3.04375e-09	Up	100.07	61.6	46	36	46	30	32	31	32	32	33	26	28	30	32	22	22	18	25	21	20	21	18	17	15	15	14	1.3151	1.56258	1.89499	1.47295	1.10972	1.50474	1.36682	1.37268	1.1989	1.58539	0.694815	0.663026	0.519343	0.894079	0.800053	0.783235	0.660351
P35222	Catenin beta-1 OS=Homo sapiens OX=9606 GN=CTNNB1 PE=1 SV=1	CTNNB1	1.708	3.18586e-06	Up	85.496	49.7	26	23	26	17	18	20	16	17	18	18	19	18	19	18	17	16	17	13	16	16	16	12	13	16	12	1.46218	1.00963	1.65173	1.60095	1.54027	1.30778	1.1181	1.07131	0.986703	1.17353	1.01289	0.870726	0.80413	0.774222	0.963906	0.627327	0.651021
P35232	Prohibitin OS=Homo sapiens OX=9606 GN=PHB PE=1 SV=1	PHB	2.272	9.22297e-06	Up	29.804	68.4	13	13	13	8	9	9	10	9	8	9	9	10	8	8	7	7	7	7	6	8	5	7	5	7	4	1.31445	1.26851	1.39494	1.24322	1.30562	1.90058	1.97297	1.13862	1.10161	1.75612	0.435362	0.461413	0.472494	0.653836	0.98593	0.282579	0.389879
P35237	Serpin B6 OS=Homo sapiens OX=9606 GN=SERPINB6 PE=1 SV=3	SERPINB6	2.207	2.95839e-05	Up	42.621	57.7	16	16	16	9	11	13	12	13	13	10	10	11	12	7	7	6	9	6	8	8	6	8	4	6	3	1.43059	1.69726	1.37097	1.44895	1.45426	0.903023	2.43805	1.34112	0.99036	1.17747	0.830621	0.905951	0.527699	0.728214	1.28313	0.8075	0.705574
P35270	Sepiapterin reductase OS=Homo sapiens OX=9606 GN=SPR PE=1 SV=1	SPR	1.955	1.4603e-05	Up	28.048	33.7	6	6	6	4	5	4	3	6	3	4	6	4	5	5	4	5	4	4	4	4	4	4	2	3	3	0.739758	1.16237	1.21656	1.80272	1.18785	1.79859	1.19468	1.39912	1.46081	1.66879	0.962303	0.690537	0.565481	0.633762	0.767816	0.662839	0.887002
P35555	Fibrillin-1 OS=Homo sapiens OX=9606 GN=FBN1 PE=1 SV=4	FBN1	0.014	5.63846e-08	Down	312.3	48.9	116	111	116	25	27	31	12	10	18	20	10	17	25	98	102	98	106	101	93	89	82	85	85	96	90	0.016376	0.050977	0.07807	0.006964	0.002949	0.015146	0.017084	0.006388	0.014292	0.037182	1.53968	2.04029	2.1871	2.35418	2.41462	1.37457	1.32875
P35573	Glycogen debranching enzyme OS=Homo sapiens OX=9606 GN=AGL PE=1 SV=3	AGL	3.374	5.15534e-06	Up	174.76	21.3	20	20	20	13	13	12	15	15	15	12	13	14	14	5	7	6	5	7	4	5	0	3	1	1	4	1.08271	1.57835	0.644906	1.22571	1.23623	1.4585	1.74724	1.39449	2.55486	2.07579	0.368874	0.316316	0.541997	0.395123	0.825317	0.293659	0.379269
P35606	Coatomer subunit beta' OS=Homo sapiens OX=9606 GN=COPB2 PE=1 SV=2	COPB2	2.171	3.43503e-06	Up	102.49	40.1	21	21	21	15	14	13	13	14	13	12	13	11	12	8	9	8	8	10	10	9	6	8	5	8	9	1.34806	1.5585	1.46001	1.20634	1.50061	1.42511	1.91528	0.907438	1.33091	1.51733	0.516528	0.615781	0.638043	0.84996	1.03553	0.703409	0.832627
P35611	Alpha-adducin OS=Homo sapiens OX=9606 GN=ADD1 PE=1 SV=2	ADD1	0.42	8.94831e-10	Down	80.954	55.2	25	23	25	16	19	19	20	19	19	18	18	18	19	16	14	14	12	16	12	13	13	11	11	15	12	0.540927	0.738246	0.601136	0.691413	0.593032	0.59916	0.346853	0.692515	0.532888	0.363792	1.24142	1.12956	1.47189	1.32725	1.38574	1.2536	1.26455
P35612	Beta-adducin OS=Homo sapiens OX=9606 GN=ADD2 PE=1 SV=3	ADD2	0.065	1.25519e-07	Down	80.853	33.2	16	14	15	3	1	1	4	3	4	1	2	2	5	12	11	13	10	13	12	12	13	13	12	12	12	0.079586			0.140908	0.060041	0.055531				0.109314	0.859243	0.507838	1.79632	0.56076	1.51227	0.523863	0.87596
P35749	Myosin-11 OS=Homo sapiens OX=9606 GN=MYH11 PE=1 SV=3	MYH11	0.357	1.18373e-05	Down	227.34	48.1	88	74	74	38	44	43	48	45	50	35	46	40	50	40	33	49	38	35	51	41	34	44	26	36	43	0.300298	0.319782	0.408769	0.869299	0.555481	0.761435	0.520585	0.497473	0.403935	0.401818	1.05775	0.792521	1.85673	0.936763	1.25919	2.62875	1.36081
P35858	Insulin-like growth factor-binding protein complex acid labile subunit OS=Homo sapiens OX=9606 GN=IGFALS PE=1 SV=1	IGFALS	0.062	1.94189e-11	Down	66.034	30.4	12	12	12	2	2	3	1	0	1	1	2	1	1	11	10	8	10	9	11	9	10	8	9	8	9	0.071974	0.073477	0.097827					0.079317			1.58687	1.05393	1.15741	0.866963	0.747616	1.67918	1.27192
P35914	Hydroxymethylglutaryl-CoA lyase, mitochondrial OS=Homo sapiens OX=9606 GN=HMGCL PE=1 SV=2	HMGCL	1.537	0.00809642	Up	34.36	24	6	6	6	3	4	4	4	4	4	3	4	3	5	2	2	3	3	2	1	3	1	1	0	2	0	0.804517	1.2631	1.62394	1.10381	1.08504	1.05045	1.36094	1.04312	0.818956	0.95478		0.475807	0.766588	0.783514			0.865441
P36507	Dual specificity mitogen-activated protein kinase kinase 2 OS=Homo sapiens OX=9606 GN=MAP2K2 PE=1 SV=1	MAP2K2	5.77	9.12749e-13	Up	44.424	46	13	7	13	10	11	10	10	10	12	10	11	10	11	8	7	7	5	7	6	5	5	5	5	7	3	1.56493	2.06048	1.3725	1.36699	1.7248	1.94611	1.76636	2.03268	2.17897	2.19859	0.330676	0.335271	0.239995	0.459539	0.41584	0.335575	0.272096
P36542	ATP synthase subunit gamma, mitochondrial OS=Homo sapiens OX=9606 GN=ATP5F1C PE=1 SV=1	ATP5F1C	1.929	1.7912e-07	Up	32.996	33.6	8	8	8	8	7	7	6	7	7	6	6	7	8	4	4	3	4	3	4	4	4	3	3	3	4	1.95334	1.46212	1.28673	1.29981	1.13202	1.63863	0.925503	1.19582	1.29752	1.37252	0.712135	0.552274	0.504354	0.66939	0.625544	0.675886	0.712796
P36543	V-type proton ATPase subunit E 1 OS=Homo sapiens OX=9606 GN=ATP6V1E1 PE=1 SV=1	ATP6V1E1	1.713	0.000893873	Up	26.145	30.1	6	6	6	5	5	5	5	5	4	4	5	5	5	2	2	2	2	2	2	3	2	3	2	1	2	1.16038	1.12406	1.21019	0.968224	1.39467	0.992664	1.45306	1.44553	1.45925	1.57947	0.675599	0.44577	1.01733	0.268817	1.31112	0.910633	0.445402
P36776	Lon protease homolog, mitochondrial OS=Homo sapiens OX=9606 GN=LONP1 PE=1 SV=2	LONP1	5.878	8.41026e-07	Up	106.49	31.3	19	19	19	13	16	15	17	18	14	12	15	15	15	3	4	2	3	1	1	3	2	2	0	1	0	1.30411	2.60251	0.754974	0.978491	1.83634	0.940129	1.22412	1.60518	1.10048	2.17162	0.229201	0.12212	0.488585	0.192912			0.206822
P36871	Phosphoglucomutase-1 OS=Homo sapiens OX=9606 GN=PGM1 PE=1 SV=3	PGM1	2.071	1.3852e-06	Up	61.448	62.5	27	27	27	23	22	21	21	21	20	18	21	20	19	18	18	18	18	17	16	18	16	18	14	19	17	1.31343	0.913264	1.68971	1.44322	1.46951	1.32138	1.75797	1.02115	1.65441	1.34404	0.806142	0.762794	0.43615	0.76203	0.802016	0.84027	0.894875
P36873	Serine/threonine-protein phosphatase PP1-gamma catalytic subunit OS=Homo sapiens OX=9606 GN=PPP1CC PE=1 SV=1	PPP1CC	6.967	1.55783e-08	Up	36.983	47.7	15	2	4	3	3	3	3	3	3	2	3	3	2	2	2	1	2	2	2	3	2	2	1	1	2	1.40186	1.06672	2.08198	1.14842	1.06681	2.52486	0.939552	2.63305	1.0847	2.19795	0.219438	0.171919		0.283369	0.410042		0.265713
P36955	Pigment epithelium-derived factor OS=Homo sapiens OX=9606 GN=SERPINF1 PE=1 SV=4	SERPINF1	0.26	3.81119e-08	Down	46.312	46.7	15	14	15	4	6	5	6	5	4	4	5	5	6	14	14	13	14	11	12	11	12	12	12	11	13	0.476687	0.557828	0.48433	0.309913	0.239934	0.386356	0.624971	0.311906	0.261032	0.269717	2.07278	2.85187	1.6371	1.99539	0.864245	0.92727	1.65235
P36957	Dihydrolipoyllysine-residue succinyltransferase component of 2-oxoglutarate dehydrogenase complex, mitochondrial OS=Homo sapiens OX=9606 GN=DLST PE=1 SV=4	DLST	27.702	1.57858e-06	Up	48.755	16.3	5	5	5	4	4	4	4	4	4	4	4	4	4	2	3	4	2	2	3	3	3	3	3	4	2	2.27617	0.964827	1.6	0.614475	0.714432	0.878377	0.874997	1.53281	0.794439	1.66346			0.049996
P36959	GMP reductase 1 OS=Homo sapiens OX=9606 GN=GMPR PE=1 SV=1	GMPR	0.662	0.0107602	Down	37.418	65.8	13	12	13	9	8	8	8	8	8	6	5	8	7	4	5	3	5	4	4	5	4	5	4	5	4	0.735591	1.28496	0.420079	0.681212	0.60901	0.507289	0.745363	1.14556	1.20212	0.49101	1.30845	0.769414	0.698174	0.805414	1.01468	0.790629	1.26698
P37108	Signal recognition particle 14 kDa protein OS=Homo sapiens OX=9606 GN=SRP14 PE=1 SV=2	SRP14	5.853	0.000395973	Up	14.57	55.1	5	5	5	3	3	3	5	3	4	2	3	4	4	2	3	1	2	1	2	2	1	1	1	1	0	1.40294	0.924116	1.31195	3.29258	0.573007	1.78659	0.260236	1.46482	1.29743	1.50576	0.211945	0.185621		0.249113		0.455262	0.078636
P37802	Transgelin-2 OS=Homo sapiens OX=9606 GN=TAGLN2 PE=1 SV=3	TAGLN2	0.446	6.57109e-05	Down	22.391	70.9	13	11	13	6	5	5	3	4	4	4	4	5	4	10	8	11	9	8	10	10	8	11	8	10	9	0.320277	0.759497	0.69133	0.65212	0.855242	0.841592	0.498314	0.178677	0.325149	0.834964	0.9963	1.4988	1.08995	1.25358	1.11597	1.73362	1.16558
P37840	Alpha-synuclein OS=Homo sapiens OX=9606 GN=SNCA PE=1 SV=1	SNCA	0.101	5.21611e-10	Down	14.46	46.4	7	7	7	7	6	5	6	7	6	5	6	6	4	4	4	4	5	4	4	4	5	4	4	4	4	0.16481	0.14264	0.12192	0.409589	0.231023	0.145028	0.099009	0.193665	0.11354	0.092031	1.57101	0.752116	1.8622	0.911234	0.867286	0.901301	1.34521
P38606	V-type proton ATPase catalytic subunit A OS=Homo sapiens OX=9606 GN=ATP6V1A PE=1 SV=2	ATP6V1A	2.306	9.45611e-09	Up	68.303	46.7	23	23	23	17	14	14	14	15	15	10	13	15	16	11	11	12	10	12	11	12	9	10	10	10	9	1.22065	1.41759	1.4155	1.71019	1.84709	1.62259	1.65086	1.17429	1.09991	1.31045	0.656221	0.555253	0.596588	0.945477	0.888336	0.484047	0.630624
P38646	Stress-70 protein, mitochondrial OS=Homo sapiens OX=9606 GN=HSPA9 PE=1 SV=2	HSPA9	2.595	3.06722e-09	Up	73.68	53.8	28	28	28	21	20	22	22	22	19	15	17	18	16	13	14	11	11	12	11	14	11	8	8	11	8	1.50282	0.840352	1.40486	1.18814	1.42348	1.54823	1.76778	1.61276	2.08662	1.66923	0.632505	0.598875	0.523696	0.675309	0.611224	0.67624	0.724499
P38919	Eukaryotic initiation factor 4A-III OS=Homo sapiens OX=9606 GN=EIF4A3 PE=1 SV=4	EIF4A3	4.531	2.05496e-09	Up	46.871	48.4	14	12	12	8	9	9	8	10	11	8	8	9	9	3	4	5	4	4	5	5	3	3	1	4	2	1.46235	1.57971	1.57956	1.35237	1.5234	1.8794	1.5496	2.15015	1.4507	1.85671	0.289755	0.274986	0.176493	0.668475	0.678786	0.29384	0.426912
P39019	40S ribosomal protein S19 OS=Homo sapiens OX=9606 GN=RPS19 PE=1 SV=2	RPS19	2.74	0.00353055	Up	16.06	31	5	5	5	4	3	5	4	3	5	2	4	3	4	2	2	2	2	2	1	1	1	1	1	1	2	0.929642	0.300584	1.02282	1.47953	1.76394	1.22684	2.12392	1.37941	1.47214	1.42697	0.114027	0.502258	0.197318	0.303184	1.24384
P39023	60S ribosomal protein L3 OS=Homo sapiens OX=9606 GN=RPL3 PE=1 SV=2	RPL3	1.785	0.0177896	Up	46.108	31	10	9	10	7	10	8	7	9	8	3	8	7	9	2	3	3	5	4	5	6	6	3	4	2	3	1.05276	0.824322	1.65089	1.53212	1.30828	1.48773	0.295188	1.6521	1.15761	2.03263	0.597579	0.818567	0.302577	0.679024	0.844108	1.35531	0.850411
P40121	Macrophage-capping protein OS=Homo sapiens OX=9606 GN=CAPG PE=1 SV=2	CAPG	0.627	0.00992012	Down	38.498	46.8	10	9	10	9	9	8	9	8	7	8	8	8	10	5	8	6	7	6	4	6	5	5	4	4	6	0.556528	0.732026	0.716357	0.803226	0.695993	0.672362	1.08869	0.796798	0.846767	0.644531	2.18947	1.27157	1.36972	1.01896	1.91155	1.08514	1.25336
P40227	T-complex protein 1 subunit zeta OS=Homo sapiens OX=9606 GN=CCT6A PE=1 SV=3	CCT6A	2.877	1.24669e-12	Up	58.024	40.9	17	17	17	13	12	11	11	10	12	9	12	13	15	9	7	7	7	7	6	7	6	7	6	6	6	1.42395	1.5309	1.45241	1.29793	1.62607	1.57352	1.42726	1.91766	1.75181	1.52256	0.507993	0.52741	0.683227	0.417656	0.514029	0.428589	0.469846
P40925	Malate dehydrogenase, cytoplasmic OS=Homo sapiens OX=9606 GN=MDH1 PE=1 SV=4	MDH1	5.318	6.68322e-13	Up	36.426	39.8	10	10	10	9	9	7	7	7	6	6	8	5	6	6	5	6	6	5	5	6	6	6	6	6	5	2.1225	2.35623	1.71851	1.30844	1.85788	1.76086	1.5364	1.78004	1.60316	1.90592	0.477611	0.350518	0.302359	0.365765	0.351782	0.369829	0.394232
P40926	Malate dehydrogenase, mitochondrial OS=Homo sapiens OX=9606 GN=MDH2 PE=1 SV=3	MDH2	3.938	1.52194e-12	Up	35.503	50	13	13	13	8	8	9	8	8	8	7	8	9	8	9	11	11	12	10	12	12	11	9	9	10	11	1.90385	1.67006	1.42717	1.48738	1.53836	1.73631	2.08997	1.63596	1.52545	1.84779	0.483607	0.604637	0.434806	0.468107	0.524132	0.409462	0.537874
P40939	Trifunctional enzyme subunit alpha, mitochondrial OS=Homo sapiens OX=9606 GN=HADHA PE=1 SV=2	HADHA	2.498	8.94764e-09	Up	82.999	46.7	26	26	26	18	23	22	21	20	21	17	19	16	21	16	15	12	12	11	12	13	10	11	7	11	12	1.50532	1.67041	1.76921	1.94797	1.535	1.46428	0.978943	1.28499	1.40983	1.29596	0.494177	0.410194	0.534331	0.568062	0.585509	0.660669	0.511617
P41091	Eukaryotic translation initiation factor 2 subunit 3 OS=Homo sapiens OX=9606 GN=EIF2S3 PE=1 SV=3	EIF2S3	4.159	4.77338e-06	Up	51.109	29.4	8	8	8	6	5	7	7	5	6	3	5	5	5	1	4	2	1	3	3	2	4	1	1	2	3	1.11717	2.47373	1.1729	1.71848	1.46154	0.997609	0.740598	1.08053	3.2528	1.0806		0.232353	0.157912		0.335122	0.461873	0.286707
P41218	Myeloid cell nuclear differentiation antigen OS=Homo sapiens OX=9606 GN=MNDA PE=1 SV=1	MNDA	0.575	0.00306051	Down	45.836	20.1	6	6	6	3	2	3	2	3	3	3	2	2	2	3	2	4	4	3	3	3	5	5	3	4	2	0.584759	0.552769	0.462002	0.735203	0.610737	0.657442	0.375482	0.911909	1.29477	0.939583	0.591855	0.569931	1.20264	0.851572	1.22974	0.981277	1.58712
P41222	Prostaglandin-H2 D-isomerase OS=Homo sapiens OX=9606 GN=PTGDS PE=1 SV=1	PTGDS	0.507	0.00398729	Down	21.029	39.5	5	5	5	4	3	3	5	4	4	4	3	4	3	3	3	3	3	2	2	2	2	2	2	2	2	1.48633	0.692467	0.361396	1.29027	0.343979	0.663685	0.662386	0.355735	0.27213	0.403661	2.71354	2.2063	2.18222	1.34583	1.21108	0.852612	0.759527
P41226	Ubiquitin-like modifier-activating enzyme 7 OS=Homo sapiens OX=9606 GN=UBA7 PE=1 SV=2	UBA7	0.54	2.62655e-06	Down	111.69	16.8	10	10	10	7	5	6	4	3	3	4	5	4	6	3	7	7	6	7	5	7	4	5	4	5	4	0.730885	0.717028	0.734373	0.643249	0.797456	0.791238	0.640204	0.432818	0.732612	0.606901	0.772353	0.960726	1.15746	1.2459	1.27343	1.1049	1.70969
P41250	Glycine--tRNA ligase OS=Homo sapiens OX=9606 GN=GARS PE=1 SV=3	GARS	2.385	3.65237e-05	Up	83.165	26.1	13	13	13	9	9	10	10	12	10	6	7	8	9	3	6	3	4	4	5	4	4	4	1	3	2	2.29302	1.21559	1.04769	1.26267	2.17292	1.3462	0.871012	1.21737	1.51282	1.43146	0.215285	0.325924	0.567114	0.807098	0.743184	0.731512	0.952322
P41252	Isoleucine--tRNA ligase, cytoplasmic OS=Homo sapiens OX=9606 GN=IARS PE=1 SV=2	IARS	2.611	9.75457e-08	Up	144.5	12.6	10	10	10	8	9	9	8	9	8	5	9	8	9	4	3	2	3	3	2	3	3	2	2	1	1	1.5963	1.61805	1.45625	1.59963	1.30166	2.06681	0.722624	1.29537	1.38108	1.42431	0.43866	0.523237	0.599854	0.476353	0.586275	0.597346	0.459108
P41567	Eukaryotic translation initiation factor 1 OS=Homo sapiens OX=9606 GN=EIF1 PE=1 SV=1	EIF1	3.76	1.16069e-09	Up	12.732	81.4	10	5	10	8	8	8	6	7	8	5	7	7	8	5	4	4	5	4	5	4	3	2	2	4	3	0.858241	1.69505	1.32181	1.48157	1.57967	1.54956	1.98048	1.99475	2.35507	1.86125	0.485686	0.578553	0.420386	0.544595	0.26304	0.684312	0.326928
P42025	Beta-centractin OS=Homo sapiens OX=9606 GN=ACTR1B PE=1 SV=1	ACTR1B	5.477	2.4274e-06	Up	42.293	42.6	11	6	6	6	6	5	5	6	5	4	4	5	4	1	2	1	1	1	2	1	1	1	0	1	1	1.1682	1.3769	1.05284	1.13084	1.47365	1.4332	1.30781	1.03682	0.767221	0.82977		0.169137				0.253609
P42167	Lamina-associated polypeptide 2, isoforms beta/gamma OS=Homo sapiens OX=9606 GN=TMPO PE=1 SV=2	TMPO	1.925	4.01008e-05	Up	50.67	45.8	14	5	14	9	12	11	10	10	11	8	9	10	8	7	8	8	8	6	8	7	7	5	3	6	4	0.83254	1.56875	1.03376	1.92242	1.26856	1.53713	1.46827	1.37699	1.30289	1.23979	0.646395	0.908471	0.687094	1.03084	1.02483	0.684995	0.571025
P42224	Signal transducer and activator of transcription 1-alpha/beta OS=Homo sapiens OX=9606 GN=STAT1 PE=1 SV=2	STAT1	1.834	5.66307e-05	Up	87.334	36.4	20	20	20	14	11	14	11	12	12	11	10	10	7	10	8	11	11	9	9	10	10	10	9	9	7	1.50705	1.5574	1.91049	1.04543	1.28627	1.54684	1.34722	1.23712	0.869622	0.990276	0.459225	0.487079	0.970823	0.901702	0.634378	0.395486	0.974971
P42345	Serine/threonine-protein kinase mTOR OS=Homo sapiens OX=9606 GN=MTOR PE=1 SV=1	MTOR	2.071	0.000397863	Up	288.89	8.7	15	13	15	8	10	12	9	10	10	9	11	12	11	2	2	3	2	4	2	1	1	2	1	0	1	0.983096	0.953694	0.932922	0.899549	1.09696	0.994322	1.98689	1.17364	1.15813	1.1757		0.46918	0.590621		0.585298
P42566	Epidermal growth factor receptor substrate 15 OS=Homo sapiens OX=9606 GN=EPS15 PE=1 SV=2	EPS15	1.543	6.1154e-08	Up	98.655	15.6	8	8	8	7	6	5	6	4	4	5	6	4	4	6	4	6	6	5	5	6	4	3	0	6	2	1.07912	1.31713	1.29995	1.22688	1.21173	1.41816	1.14312	1.05986	1.18753	1.31544	0.711655	0.886697	0.914963	0.766652	0.797245	0.827343	0.785662
P42704	Leucine-rich PPR motif-containing protein, mitochondrial OS=Homo sapiens OX=9606 GN=LRPPRC PE=1 SV=3	LRPPRC	10.883	3.36608e-08	Up	157.9	28.7	29	29	29	21	24	23	25	23	23	23	25	23	25	10	10	10	8	7	9	10	3	5	4	8	5	1.75287	1.61472	1.94141	1.67203	1.49575	2.03469	2.54074	2.14577	2.25832	2.35883	0.319322	0.223361	0.298991	0.067066	0.17064	0.289211	0.281922
P42765	3-ketoacyl-CoA thiolase, mitochondrial OS=Homo sapiens OX=9606 GN=ACAA2 PE=1 SV=2	ACAA2	4.034	6.27921e-09	Up	41.924	67.5	18	18	18	15	16	16	15	16	16	12	14	16	15	7	6	6	5	6	6	6	4	7	2	6	5	1.84075	1.83704	1.84485	1.95459	1.64114	1.68333	1.23712	1.42957	1.85424	1.63315	0.336419	0.329454	0.447046	0.179707	0.463088	0.333951	0.355181
P43034	Platelet-activating factor acetylhydrolase IB subunit alpha OS=Homo sapiens OX=9606 GN=PAFAH1B1 PE=1 SV=2	PAFAH1B1	1.854	8.05517e-09	Up	46.637	40.7	11	11	11	7	8	6	7	7	7	7	6	6	7	7	8	8	9	8	7	9	8	8	7	8	5	1.42892	1.3592	1.27587	1.42007	1.27988	1.30744	1.6238	1.23829	1.24368	1.1785	0.824365	0.637614	0.804107	0.665561	0.873323	0.60369	0.55763
P43243	Matrin-3 OS=Homo sapiens OX=9606 GN=MATR3 PE=1 SV=2	MATR3	2.702	2.12876e-12	Up	94.622	34.2	20	20	20	13	17	17	16	15	15	16	19	18	12	9	12	8	10	10	7	9	10	9	5	6	7	1.27002	1.7631	1.58586	1.52594	1.59782	1.74838	1.24714	1.5345	1.46778	1.49347	0.636875	0.559168	0.41925	0.605581	0.592363	0.685906	0.653605
P43304	Glycerol-3-phosphate dehydrogenase, mitochondrial OS=Homo sapiens OX=9606 GN=GPD2 PE=1 SV=3	GPD2	10.339	1.25023e-11	Up	80.852	46.6	21	21	21	18	18	16	15	16	15	15	13	14	18	4	6	3	4	6	5	4	3	4	3	3	3	1.46423	3.99171	2.24668	2.30342	2.00069	1.76483	1.87308	1.04533	1.62634	1.39571	0.1039	0.286569	0.238278	0.205966	0.284901	0.310364	0.199548
P43487	Ran-specific GTPase-activating protein OS=Homo sapiens OX=9606 GN=RANBP1 PE=1 SV=1	RANBP1	1.628	2.52824e-06	Up	23.31	49.8	5	5	5	3	3	3	3	3	3	3	3	3	3	4	4	4	4	3	3	5	4	3	2	3	4	1.1142	1.51406	1.17125	1.27379	1.35899	1.0714	1.14423	1.31357	1.40174	1.30237	0.496994	0.72845	0.656978	0.842426	0.920519	0.789114	0.577132
P43490	Nicotinamide phosphoribosyltransferase OS=Homo sapiens OX=9606 GN=NAMPT PE=1 SV=1	NAMPT	2.364	0.00119871	Up	55.52	47.7	14	14	14	9	7	9	7	8	8	8	9	11	8	6	6	7	6	6	7	4	5	3	3	4	3	0.981792	1.13658	1.09614	0.624919	0.988755	1.12698	1.28435	1.40442	4.76818	1.18046	0.256045	0.610411	0.536853	0.304838	1.01813	0.682271	0.577417
P43652	Afamin OS=Homo sapiens OX=9606 GN=AFM PE=1 SV=1	AFM	0.129	1.04623e-08	Down	69.068	28.7	14	14	14	7	5	3	4	4	3	2	5	1	3	9	7	7	8	5	9	8	8	7	7	9	11	0.320883	0.233504	0.097929	0.146198	0.096285	0.149315	0.417842	0.230076		0.155759	1.92311	0.780294	1.02249	1.4274	0.68989	1.50761	2.00061
P43686	26S proteasome regulatory subunit 6B OS=Homo sapiens OX=9606 GN=PSMC4 PE=1 SV=2	PSMC4	3.067	4.69704e-13	Up	47.366	63.9	21	20	21	12	16	13	12	15	12	11	15	15	13	6	5	6	5	6	7	5	6	8	8	6	7	1.27494	1.42997	1.35216	1.83925	1.60702	1.56261	1.51665	1.80132	1.79367	1.63547	0.497492	0.622415	0.391972	0.549577	0.356651	0.525846	0.670903
P45880	Voltage-dependent anion-selective channel protein 2 OS=Homo sapiens OX=9606 GN=VDAC2 PE=1 SV=2	VDAC2	0.521	0.000590633	Down	31.566	59.9	14	14	14	10	10	11	11	13	12	12	9	10	10	7	7	6	9	8	5	8	6	8	6	8	8	0.643394	1.09418	0.694223	0.423474	0.56058	0.915366	0.914413	0.460082	0.468535	0.483678	1.66422	1.35119	1.6658	1.51136	0.888657	0.985342	1.21405
P45954	Short/branched chain specific acyl-CoA dehydrogenase, mitochondrial OS=Homo sapiens OX=9606 GN=ACADSB PE=1 SV=1	ACADSB	3.274	3.97371e-07	Up	47.485	24.5	7	7	7	7	6	6	4	5	6	3	3	5	5	2	3	2	3	3	2	2	1	2	1	3	2	0.963361	2.03263	1.42245	1.24448	1.75929	1.80886	1.3301	1.58285	1.27524	1.901	0.273378	0.363143	0.200439	0.517485	0.350757	0.393968	0.870148
P46459	Vesicle-fusing ATPase OS=Homo sapiens OX=9606 GN=NSF PE=1 SV=3	NSF	2.247	3.95658e-10	Up	82.593	32.3	21	21	21	16	15	13	14	15	17	11	15	14	15	12	9	8	11	10	8	9	9	7	8	9	7	1.19893	1.08713	1.19182	1.10788	1.52914	1.39012	1.81502	1.63896	1.64437	1.73669	0.59041	0.552791	0.645461	0.684059	0.868842	0.535918	0.640629
P46777	60S ribosomal protein L5 OS=Homo sapiens OX=9606 GN=RPL5 PE=1 SV=3	RPL5	3.448	2.03935e-09	Up	34.362	35.4	10	10	10	7	7	7	6	7	6	6	6	6	8	6	7	7	7	7	7	7	6	7	4	6	6	1.2882	1.50608	1.53669	1.57511	2.03792	1.60501	1.29727	1.96086	1.64381	1.86953	0.427298	0.35747	0.265123	0.497859	0.322578	0.662085	0.710256
P46781	40S ribosomal protein S9 OS=Homo sapiens OX=9606 GN=RPS9 PE=1 SV=3	RPS9	0.597	0.00103222	Down	22.591	32.5	8	8	8	4	5	6	5	5	6	5	5	5	6	4	4	4	4	4	3	4	4	4	3	4	3	0.512141	0.876289	0.606726	0.477062	0.590302	0.943799	0.611516	0.985662	0.65808	1.05023	1.13907	0.883132	1.06775	0.956742	0.967096	1.55716	1.1574
P46821	Microtubule-associated protein 1B OS=Homo sapiens OX=9606 GN=MAP1B PE=1 SV=2	MAP1B	1.659	1.85497e-05	Up	270.63	40.2	62	60	62	28	30	31	32	30	34	26	30	33	33	38	44	36	46	44	45	45	38	30	27	37	37	1.3356	0.972221	1.12127	1.56093	1.48239	1.55184	1.26464	1.14156	1.31611	1.01827	0.770094	0.807506	0.563597	0.922104	0.897095	0.970664	1.15973
P46939	Utrophin OS=Homo sapiens OX=9606 GN=UTRN PE=1 SV=2	UTRN	2.234	1.41797e-09	Up	394.46	39.4	95	94	95	61	65	63	67	62	70	53	59	61	68	41	46	46	50	36	42	41	26	29	26	34	32	1.4427	1.35127	1.43214	1.57804	1.62173	1.26462	1.65179	1.3247	1.32442	1.3207	0.792576	0.718154	0.759951	0.773012	0.754393	0.665019	0.589152
P46952	3-hydroxyanthranilate 3,4-dioxygenase OS=Homo sapiens OX=9606 GN=HAAO PE=1 SV=2	HAAO	1.509	0.00132239	Up	32.556	22.4	4	4	4	3	3	3	2	3	3	3	3	3	2	2	3	2	2	1	2	3	2	2	0	1	1	1.21602	0.989637	1.09609	0.943173	1.05818	1.02731	1.35802	1.22112	1.65278	1.20225	0.64911	0.544621	0.646834	1.02225		1.26159	0.51148
P47756	F-actin-capping protein subunit beta OS=Homo sapiens OX=9606 GN=CAPZB PE=1 SV=4	CAPZB	1.962	9.06537e-09	Up	31.35	57.8	15	15	15	8	9	10	10	10	9	7	9	11	7	10	8	10	11	9	9	11	10	10	7	8	10	1.33684	1.22666	1.26275	1.70558	1.58173	1.15844	1.38065	1.3559	1.46725	1.17613	0.568099	0.595041	0.589284	0.721517	0.599934	0.586137	0.949064
P47897	Glutamine--tRNA ligase OS=Homo sapiens OX=9606 GN=QARS PE=1 SV=1	QARS	2.771	1.27245e-06	Up	87.798	15.2	9	9	9	7	5	8	8	7	7	4	5	8	6	3	3	5	4	4	3	3	2	2	2	4	4	1.70487	1.64338	1.65116	1.47984	1.28002	1.43407	1.25986	1.41858	1.58103	1.8994	0.515775	0.517262	0.569408	0.667051	0.920082	0.821768	0.839983
P47985	Cytochrome b-c1 complex subunit Rieske, mitochondrial OS=Homo sapiens OX=9606 GN=UQCRFS1 PE=1 SV=2	UQCRFS1	5.276	9.2416e-13	Up	29.668	30.7	7	7	7	5	7	7	6	5	7	6	5	4	5	4	4	4	3	4	3	3	3	4	4	3	3	1.27052	1.3428	1.70958	1.87651	2.17718	1.69277	2.47399	1.86712	1.42301	2.08988	0.392945	0.338345	0.392945	0.460088	0.357809	0.308851	0.302924
P48147	Prolyl endopeptidase OS=Homo sapiens OX=9606 GN=PREP PE=1 SV=2	PREP	3.941	2.83348e-12	Up	80.699	29.7	14	14	14	9	10	10	8	8	9	10	8	9	9	6	6	4	7	6	6	7	6	6	5	7	5	1.93159	1.80494	1.63748	1.47876	1.78643	1.47348	1.73029	1.72846	1.55495	1.73815	0.411519	0.387128	0.371418	0.425899	0.560316	0.508699	0.543219
P48163	NADP-dependent malic enzyme OS=Homo sapiens OX=9606 GN=ME1 PE=1 SV=1	ME1	6.832	2.47021e-06	Up	64.149	25	10	10	10	7	6	9	9	10	9	7	9	8	9	0	3	2	1	3	1	2	1	1	1	2	1	0.54279	0.712896	0.917142	1.42486	2.38159	1.45203	1.95097	1.13679	1.52291	1.93508		0.30835	0.170199		0.217077		0.127182
P48357	Leptin receptor OS=Homo sapiens OX=9606 GN=LEPR PE=1 SV=2	LEPR	0.088	2.29863e-07	Down	132.49	17.2	13	13	13	1	1	2	1	0	1	1	3	1	2	12	8	8	9	10	10	10	9	8	8	10	10			0.200989					0.065207		0.058478	0.81203	1.32907	0.961003	1.46401	1.60338	0.834159	1.78105
P48507	Glutamate--cysteine ligase regulatory subunit OS=Homo sapiens OX=9606 GN=GCLM PE=1 SV=1	GCLM	0.39	3.89941e-05	Down	30.727	25.9	5	5	5	3	2	2	2	1	2	2	3	2	2	4	4	5	4	5	5	4	4	5	4	5	5	0.529366	0.847176	0.82375	0.370181		0.34301	0.514022	0.340349	0.491878	0.495065	0.878322	0.784685	1.15207	1.0177	1.22833	0.641468	0.896623
P48643	T-complex protein 1 subunit epsilon OS=Homo sapiens OX=9606 GN=CCT5 PE=1 SV=1	CCT5	2.44	1.58725e-10	Up	59.67	54.5	21	21	21	11	14	12	13	16	13	10	15	14	13	13	14	16	14	11	14	13	13	12	12	13	11	1.40844	1.37566	1.38358	1.2778	1.72445	1.48157	1.57065	1.52885	1.34678	1.64938	0.520224	0.543903	0.600146	0.47384	0.848174	0.368423	0.553019
P48681	Nestin OS=Homo sapiens OX=9606 GN=NES PE=1 SV=2	NES	1.89	0.000565923	Up	177.44	23.3	27	27	27	18	19	16	18	19	17	18	14	14	15	7	7	7	9	3	9	5	5	3	1	6	5	1.33677	0.82715	1.17254	2.08136	1.13271	2.31246	1.33985	1.39358	0.949135	0.729749	0.654398	0.647419	0.716844	0.837063	0.672574	0.611581	0.750203
P48735	Isocitrate dehydrogenase [NADP], mitochondrial OS=Homo sapiens OX=9606 GN=IDH2 PE=1 SV=2	IDH2	2.766	1.69658e-07	Up	50.909	37.8	15	15	15	13	11	12	13	10	11	11	12	10	11	4	6	6	4	5	7	8	7	5	5	7	6	1.73364	1.66575	2.49445	1.68507	1.50417	1.1059	1.41392	1.35575	0.784964	1.60016	0.35734	0.434037	0.625251	0.353852	0.380434	0.633304	0.693206
P48739	Phosphatidylinositol transfer protein beta isoform OS=Homo sapiens OX=9606 GN=PITPNB PE=1 SV=2	PITPNB	0.617	4.07033e-05	Down	31.54	49.1	9	8	8	3	5	5	4	4	4	5	5	4	6	4	4	4	5	3	5	3	5	3	3	3	4	0.816039	0.596942	0.637512	0.669818	0.762077	0.69692	1.17493	0.572373	0.820621	0.725207	0.785496	1.36728	1.14606	1.23363	1.14061	1.26415	1.01794
P49184	Deoxyribonuclease-1-like 1 OS=Homo sapiens OX=9606 GN=DNASE1L1 PE=1 SV=1	DNASE1L1	1.767	0.0204309	Up	33.892	20.5	3	3	3	1	2	3	2	1	2	2	2	2	2	1	1	0	2	0	2	2	0	1	1	1	0		1.55977	1.14469											0.74948		0.727531	0.818534
P49327	Fatty acid synthase OS=Homo sapiens OX=9606 GN=FASN PE=1 SV=3	FASN	15.118	2.66863e-12	Up	273.42	19.6	28	28	28	22	23	22	21	22	23	22	23	21	22	7	8	7	7	3	8	4	3	4	3	5	3	1.84709	1.63824	1.6579	1.49172	2.4106	2.28733	3.36812	2.05524	1.32349	2.30247	0.180991	0.111356	0.196667	0.189608	0.179371	0.170934	0.117212
P49368	T-complex protein 1 subunit gamma OS=Homo sapiens OX=9606 GN=CCT3 PE=1 SV=4	CCT3	1.529	2.14272e-06	Up	60.533	52.7	24	24	24	12	14	17	18	17	19	16	17	19	16	12	13	14	13	14	12	12	12	14	12	13	12	1.2689	1.31039	1.17051	0.982155	1.44373	1.207	1.1785	1.21689	1.2542	1.29396	0.746293	0.822306	0.761579	0.755706	0.90981	0.47787	0.76609
P49411	Elongation factor Tu, mitochondrial OS=Homo sapiens OX=9606 GN=TUFM PE=1 SV=2	TUFM	2.802	2.48992e-11	Up	49.541	57.3	20	20	20	15	17	15	14	16	16	13	12	15	15	7	8	7	9	8	8	6	7	6	4	8	4	1.24479	1.13057	1.55051	1.88831	1.14957	1.49637	1.76152	1.45589	1.52141	2.20512	0.624599	0.5484	0.488848	0.606002	0.623303	0.643444	0.617226
P49588	Alanine--tRNA ligase, cytoplasmic OS=Homo sapiens OX=9606 GN=AARS PE=1 SV=2	AARS	5.31	2.85974e-15	Up	106.81	43.4	28	28	28	20	21	21	20	19	20	18	18	19	21	15	14	16	14	17	15	14	14	11	10	15	8	1.79595	1.78065	1.37618	1.73901	2.04411	1.71151	1.84927	1.91906	1.85601	1.87327	0.359684	0.308263	0.305552	0.336412	0.369036	0.348606	0.367065
P49589	Cysteine--tRNA ligase, cytoplasmic OS=Homo sapiens OX=9606 GN=CARS PE=1 SV=3	CARS	1.728	0.0206363	Up	85.472	16.8	8	7	8	7	5	6	7	8	7	5	7	7	6	1	2	1	2	1	3	3	3	1	1	1	1	1.0085	1.24695	0.959816	0.974117	1.57321	1.30841	0.400428	1.44105	1.32183	1.40016		0.681014		0.516342		0.69468	0.496249
P49591	Serine--tRNA ligase, cytoplasmic OS=Homo sapiens OX=9606 GN=SARS PE=1 SV=3	SARS	2.02	2.8638e-06	Up	58.777	31.3	11	11	11	10	10	10	10	10	8	8	9	9	10	7	6	4	7	7	5	6	6	7	5	7	4	1.271	1.32517	1.00514	1.55222	1.59899	1.17447	1.50607	1.5654	1.42474	1.37867	0.500956	0.607176	0.579681	0.639852	0.439171	0.983887	1.0295
P49593	Protein phosphatase 1F OS=Homo sapiens OX=9606 GN=PPM1F PE=1 SV=3	PPM1F	5.999	9.11377e-07	Up	49.83	40.1	9	9	9	6	6	5	5	6	6	6	6	7	6	3	4	2	0	2	2	2	2	3	1	1	0	1.11213	1.67455	0.694757	1.06864	1.98857	0.849111	1.70002	1.02335	1.67102	1.34276	0.186129	0.229163				0.160545
P49747	Cartilage oligomeric matrix protein OS=Homo sapiens OX=9606 GN=COMP PE=1 SV=2	COMP	0.366	0.0238757	Down	82.86	26.6	12	10	12	3	4	2	2	2	2	1	2	2	1	5	8	9	7	6	12	10	3	4	5	4	4	0.464276	0.341355	0.5901	0.422576	0.486997	0.476612					0.742875	0.893429	1.12933	0.744583	1.3473	5.3726	1.92132
P49753	Acyl-coenzyme A thioesterase 2, mitochondrial OS=Homo sapiens OX=9606 GN=ACOT2 PE=1 SV=6	ACOT2	2.704	1.42038e-05	Up	53.218	30	8	8	8	5	7	6	6	6	6	3	5	5	7	4	3	4	4	2	3	4	2	2	1	1	3	1.26282	1.24818	1.93493	0.840625	0.874687	1.30716	1.99066	1.58907	1.70852	1.84412	0.325857	0.354002	0.489079	0.306898	1.29569	0.457	0.410668
P49755	Transmembrane emp24 domain-containing protein 10 OS=Homo sapiens OX=9606 GN=TMED10 PE=1 SV=2	TMED10	2.869	1.05839e-06	Up	24.976	28.3	6	6	6	4	5	6	5	6	5	6	6	5	5	4	4	5	4	5	4	5	3	5	3	5	3	1.87601	1.6036	0.651016	1.8045	1.10698	1.62376	1.76393	1.43217	1.72542	1.92514	0.386457	0.668317	0.647293	1.13616	0.305212	0.708444	0.369176
P49821	NADH dehydrogenase [ubiquinone] flavoprotein 1, mitochondrial OS=Homo sapiens OX=9606 GN=NDUFV1 PE=1 SV=4	NDUFV1	1.918	1.20322e-05	Up	50.817	39.2	14	14	14	12	11	12	13	11	12	12	11	11	12	5	5	5	5	5	5	5	5	4	3	3	5	1.19373	0.931156	1.26458	1.40465	1.89638	1.64214	1.37505	1.34884	1.12564	1.35123	0.674542	0.694374	0.383052	0.926491	0.43417	0.921875	0.768669
P49902	Cytosolic purine 5'-nucleotidase OS=Homo sapiens OX=9606 GN=NT5C2 PE=1 SV=1	NT5C2	2.577	2.1344e-07	Up	64.969	29.1	11	11	11	6	5	6	7	6	7	8	6	6	8	6	7	5	7	9	6	5	7	4	4	6	4	1.50457	1.28281	0.990219	1.53876	1.3181	1.30111	2.30852	1.58256	1.69151	1.49165	0.572635	0.69721	0.358255	0.63223	0.689055	0.613254	1.26754
P50402	Emerin OS=Homo sapiens OX=9606 GN=EMD PE=1 SV=1	EMD	3.026	0.00014119	Up	28.994	52.8	10	10	10	8	8	7	6	6	7	6	6	8	6	8	7	7	7	7	7	7	8	5	5	8	5	0.3861	2.14081	1.88899	1.60433	1.29446	1.77622	1.89097	2.18332	2.06847	0.518612	0.766533	0.857852	0.586328	0.611217	0.341392	0.678933	0.448706
P50416	Carnitine O-palmitoyltransferase 1, liver isoform OS=Homo sapiens OX=9606 GN=CPT1A PE=1 SV=2	CPT1A	1.579	0.00108843	Up	88.367	14.1	8	8	8	7	6	7	7	5	5	5	6	7	6	4	3	3	3	3	3	3	4	3	4	5	2	1.05823	1.16511	1.47231	1.25642	1.26519	1.46395	1.12102	1.00741	1.32904	1.23855	0.452275	0.584917	0.667553	0.898157	0.791564	1.01659	0.397138
P50502	Hsc70-interacting protein OS=Homo sapiens OX=9606 GN=ST13 PE=1 SV=2	ST13	1.623	1.17591e-06	Up	41.331	21.4	7	7	7	2	3	2	4	4	4	4	4	3	3	5	6	6	6	5	5	6	6	6	6	6	5	1.08692	1.27017	1.46955	1.04395	1.29883	1.16186	1.08008	1.42765	1.42791	1.37978	0.712995	1.01846	0.879409	0.613208	1.0962	0.662453	0.674946
P50570	Dynamin-2 OS=Homo sapiens OX=9606 GN=DNM2 PE=1 SV=2	DNM2	3.531	7.98619e-13	Up	98.063	33.2	20	16	20	15	16	15	13	13	13	9	13	13	15	8	10	12	10	9	10	9	8	6	4	8	8	1.54896	1.55934	1.33901	1.45788	1.81687	1.60806	2.00216	1.60038	1.70313	1.78386	0.55778	0.392619	0.366312	0.434404	0.384223	0.505763	0.507289
P50897	Palmitoyl-protein thioesterase 1 OS=Homo sapiens OX=9606 GN=PPT1 PE=1 SV=1	PPT1	12.271	5.19225e-12	Up	34.193	46.4	11	11	11	11	10	8	10	9	10	10	10	9	10	4	4	4	5	4	3	4	2	1	1	4	1	1.59859	2.19762	1.72411	2.02194	2.39323	1.5166	1.98852	1.46584	1.06451	1.73075	0.163567	0.176981	0.074354	0.269433	0.141736	0.079724	0.11341
P50991	T-complex protein 1 subunit delta OS=Homo sapiens OX=9606 GN=CCT4 PE=1 SV=4	CCT4	1.549	7.1066e-06	Up	57.924	39.3	14	14	14	6	7	8	9	10	9	8	7	8	8	9	10	10	9	10	10	11	9	10	9	11	5	1.16009	1.41328	1.36164	1.01326	1.09633	1.16411	1.43539	1.28676	1.25947	1.20681	0.709243	0.625744	0.698464	0.635004	0.882738	0.583177	0.682997
P50993	Sodium/potassium-transporting ATPase subunit alpha-2 OS=Homo sapiens OX=9606 GN=ATP1A2 PE=1 SV=1	ATP1A2	100.35	1.96054e-09	Up	112.26	43.5	37	20	23	19	21	19	21	22	20	15	19	18	20	3	0	4	2	2	4	2	1	1	2	2	2	1.63552	1.5129	0.864045	1.64009	1.75902	1.42854	0.455244	1.3067	1.03652	1.32267	0.015604		0.00884			0.014304
P51149	Ras-related protein Rab-7a OS=Homo sapiens OX=9606 GN=RAB7A PE=1 SV=1	RAB7A	0.086	4.92684e-10	Down	23.489	69.6	14	14	14	7	9	9	8	7	7	8	7	9	8	9	9	10	10	9	10	9	10	10	9	9	8	0.196679	0.171267	0.11427	0.180202	0.173308	0.203612	0.077217	0.138048	0.123223	0.089138	1.9891	1.69125	1.98656	1.65386	1.45855	1.72281	1.83079
P51608	Methyl-CpG-binding protein 2 OS=Homo sapiens OX=9606 GN=MECP2 PE=1 SV=1	MECP2	2.359	3.78295e-05	Up	52.44	43.4	19	19	19	14	13	14	13	12	11	11	12	13	13	8	3	8	8	8	8	9	6	7	3	5	8	1.37062	1.59902	1.25678	2.20743	1.20619	1.44591	0.936474	1.69128	1.23277	1.63541	0.920724	0.251669	0.451936	0.646826	0.800491	0.654709	0.840055
P51659	Peroxisomal multifunctional enzyme type 2 OS=Homo sapiens OX=9606 GN=HSD17B4 PE=1 SV=3	HSD17B4	3.981	1.07462e-06	Up	79.685	38	19	19	19	12	13	13	10	10	12	8	11	13	12	6	8	7	7	6	7	10	7	7	3	5	4	1.79951	1.37448	1.79761	0.858433	2.35546	1.94334	1.8274	2.00135	1.76483	1.18219	0.344444	0.206933	0.296282	0.286289	0.716393	0.814757	0.739127
P51665	26S proteasome non-ATPase regulatory subunit 7 OS=Homo sapiens OX=9606 GN=PSMD7 PE=1 SV=2	PSMD7	3.376	7.12923e-12	Up	37.025	36.1	8	8	8	6	6	6	6	6	6	6	6	6	6	5	4	5	5	4	4	4	5	5	4	4	3	1.58552	1.5382	1.43309	1.37279	1.45236	1.43037	2.15606	1.77899	1.66589	1.81782	0.509967	0.545789	0.405462	0.559959	0.409745	0.469069	0.485328
P51812	Ribosomal protein S6 kinase alpha-3 OS=Homo sapiens OX=9606 GN=RPS6KA3 PE=1 SV=1	RPS6KA3	2.308	2.95742e-06	Up	83.735	23	12	8	8	6	4	4	4	5	5	5	4	4	6	1	3	4	2	3	4	2	4	2	1	2	3	1.61742	1.11165	0.953039	0.924216	1.14052	1.05187	1.85877	1.19327	2.08396	1.73547		0.655787	0.432223	0.692704	0.573046	0.572304
P51884	Lumican OS=Homo sapiens OX=9606 GN=LUM PE=1 SV=2	LUM	0.003	1.12845e-07	Down	38.429	47.3	17	13	17	6	7	8	6	7	6	6	6	8	5	13	15	15	17	14	14	15	14	12	11	12	11	0.002631	0.003007	0.002162		0.007346	0.003573			0.005447		1.1832	1.7535	1.48277	2.32727	1.25459	1.38632	1.29954
P51888	Prolargin OS=Homo sapiens OX=9606 GN=PRELP PE=1 SV=1	PRELP	0.032	1.1594e-11	Down	43.809	57.9	25	25	25	9	10	10	14	13	14	10	10	11	9	20	21	23	22	18	23	22	24	21	20	20	22	0.037159	0.064627	0.047951	0.066987	0.129227	0.079298	0.029285	0.032452	0.023297	0.058531	1.89344	1.78804	1.93669	2.01944	0.301333	2.07257	1.90366
P51991	Heterogeneous nuclear ribonucleoprotein A3 OS=Homo sapiens OX=9606 GN=HNRNPA3 PE=1 SV=2	HNRNPA3	4.998	4.25795e-12	Up	39.594	50.5	22	22	22	16	16	18	16	17	15	12	15	20	15	8	8	6	10	8	7	8	7	5	4	5	4	1.934	2.35135	1.89424	1.67241	1.80717	1.32913	1.11978	2.07273	1.51453	2.04507	0.29703	0.349053	0.370993	0.245794	0.357113	0.348112	0.352011
P52272	Heterogeneous nuclear ribonucleoprotein M OS=Homo sapiens OX=9606 GN=HNRNPM PE=1 SV=3	HNRNPM	1.613	0.000281288	Up	77.515	46.6	22	20	22	11	14	16	16	16	15	13	14	15	12	10	10	9	11	9	9	11	8	8	6	8	7	1.7963	1.1178	1.08967	1.45414	0.990595	1.176	0.66438	1.32709	1.66259	1.33527	0.772052	0.597664	0.682619	0.91213	1.16832	0.907512	0.940558
P52306	Rap1 GTPase-GDP dissociation stimulator 1 OS=Homo sapiens OX=9606 GN=RAP1GDS1 PE=1 SV=3	RAP1GDS1	17.608	5.65135e-09	Up	66.316	31.5	12	11	12	8	10	7	9	10	10	7	10	9	10	3	1	4	3	4	2	2	2	3	2	3	0	0.836828	0.578486	1.11443	1.37556	2.31645	2.03308	1.77331	1.79465	1.58974	2.06021	0.106015		0.111117	0.050259	0.10183
P52565	Rho GDP-dissociation inhibitor 1 OS=Homo sapiens OX=9606 GN=ARHGDIA PE=1 SV=3	ARHGDIA	4.202	3.33594e-13	Up	23.207	51.5	9	9	9	7	9	9	6	7	6	5	8	8	7	5	5	5	6	6	6	6	5	5	5	5	4	2.02138	1.52755	1.32635	1.62091	1.92	1.6196	2.03311	1.83514	1.31542	1.8931	0.38279	0.408825	0.371127	0.412847	0.591889	0.432884	0.525942
P52566	Rho GDP-dissociation inhibitor 2 OS=Homo sapiens OX=9606 GN=ARHGDIB PE=1 SV=3	ARHGDIB	2.058	5.25895e-06	Up	22.988	67.7	10	10	10	7	8	8	8	8	8	6	7	8	9	6	6	6	5	6	6	6	5	6	5	6	5	0.972239	0.903305	1.14586	1.00879	1.67163	2.01527	1.51334	1.24551	1.72984	1.69105	0.714456	0.422118	0.746484	0.951867	0.814323	0.486119	0.648894
P52594	Arf-GAP domain and FG repeat-containing protein 1 OS=Homo sapiens OX=9606 GN=AGFG1 PE=1 SV=2	AGFG1	2.119	0.00015305	Up	58.259	20.1	6	6	6	4	4	3	4	3	4	2	3	3	2	3	2	3	3	2	3	2	2	1	1	2	1	0.936807	2.02969	1.66718	1.51426	1.06413	1.61322	1.13898	0.87806	1.80453	0.689117	0.767809	0.747904	0.619216	0.683169	0.954541	0.572998	0.521856
P52597	Heterogeneous nuclear ribonucleoprotein F OS=Homo sapiens OX=9606 GN=HNRNPF PE=1 SV=3	HNRNPF	3.72	1.15074e-08	Up	45.671	41.2	10	8	8	3	5	4	6	7	7	6	6	6	6	3	3	3	4	3	3	3	3	3	2	3	2	0.771439	1.82091	1.99153	1.82911	1.66907	1.81334	1.90262	1.87191	2.01754	0.946847	0.613978	0.513962	0.383406	0.584826	0.438933	0.499155	0.589618
P52788	Spermine synthase OS=Homo sapiens OX=9606 GN=SMS PE=1 SV=2	SMS	74.338	1.78796e-14	Up	41.268	66.7	20	20	20	16	20	15	17	20	14	12	17	16	16	3	2	2	1	3	3	2	0	2	0	3	0	1.59282	2.29074	1.12062	2.77107	2.46244	1.63871	2.20723	1.72456	1.21616	1.74837	0.020387	0.046708	0.039322	0.01499	0.029489	0.027288	0.023237
P52907	F-actin-capping protein subunit alpha-1 OS=Homo sapiens OX=9606 GN=CAPZA1 PE=1 SV=3	CAPZA1	1.721	3.13868e-05	Up	32.922	71.3	15	13	15	15	14	10	11	13	13	10	13	12	11	9	8	8	10	8	10	9	7	9	7	9	8	1.27908	1.20782	1.94465	1.21269	1.13887	1.25434	1.11547	1.12851	1.3226	1.35673	1.3089	0.942574	0.509774	0.521321	0.653882	0.551443	1.08953
P53041	Serine/threonine-protein phosphatase 5 OS=Homo sapiens OX=9606 GN=PPP5C PE=1 SV=1	PPP5C	0.614	0.00796178	Down	56.878	27.1	9	9	9	7	6	6	6	7	7	6	7	7	7	3	2	3	2	3	2	2	2	3	2	3	2	0.891197	1.04784	0.91336	0.655241	0.347216	0.591094	0.880414	0.803065	0.499728	0.814222	1.39363	1.58599	1.10602	1.30333	0.807783	1.38794	1.5639
P53367	Arfaptin-1 OS=Homo sapiens OX=9606 GN=ARFIP1 PE=1 SV=2	ARFIP1	2.418	4.89276e-06	Up	41.738	29.8	7	7	7	4	5	5	6	5	6	4	5	5	4	3	4	3	4	3	4	4	2	2	2	3	2	0.897844	1.4943	1.67151	1.39562	1.39829	1.66661	1.47986	1.51747	1.96889	1.21216	0.472429	0.61257	0.711375	0.817018	0.298048	0.541871	0.452265
P53597	Succinate--CoA ligase [ADP/GDP-forming] subunit alpha, mitochondrial OS=Homo sapiens OX=9606 GN=SUCLG1 PE=1 SV=4	SUCLG1	4.846	7.63528e-16	Up	36.249	24.9	6	6	6	6	4	5	4	4	6	5	3	4	4	4	2	2	2	3	2	3	2	3	1	2	2	1.55702	1.57876	1.65688	1.38693	1.7363	1.93369	1.72137	1.82189	1.79044	1.93195	0.354754	0.362266	0.427147	0.38203	0.379099	0.394924	0.323859
P53618	Coatomer subunit beta OS=Homo sapiens OX=9606 GN=COPB1 PE=1 SV=3	COPB1	2.502	4.70254e-13	Up	107.14	36.3	27	27	27	14	18	17	16	15	14	13	13	15	16	14	19	17	18	15	17	20	15	17	7	15	14	1.36155	1.63107	1.38696	1.52269	1.50383	1.4281	1.38228	1.59573	1.60583	1.45093	0.506186	0.554676	0.722846	0.673094	0.62943	0.499802	0.726067
P53621	Coatomer subunit alpha OS=Homo sapiens OX=9606 GN=COPA PE=1 SV=2	COPA	6.668	5.98598e-10	Up	138.34	47.8	39	39	39	32	29	31	30	29	29	23	27	27	29	16	19	12	16	15	19	18	9	9	9	13	16	1.94358	1.9476	1.83777	1.52483	1.6557	1.9521	1.26941	1.94054	2.39993	2.17334	0.19386	0.368126	0.153966	0.39295	0.288035	0.425302	0.413541
P53990	IST1 homolog OS=Homo sapiens OX=9606 GN=IST1 PE=1 SV=1	IST1	1.668	4.71153e-05	Up	39.75	14.3	4	4	4	4	4	4	4	4	4	4	4	4	4	2	2	2	2	1	2	2	2	2	2	1	2	0.974674	1.03033	1.05357	1.1994	1.28284	1.06492	1.24355	1.41403	1.69339	1.54608	0.539249	1.09647	0.570167	0.607316		0.750652	0.776514
P54652	Heat shock-related 70 kDa protein 2 OS=Homo sapiens OX=9606 GN=HSPA2 PE=1 SV=1	HSPA2	4.918	1.31912e-11	Up	70.02	46.6	26	16	16	12	11	12	9	10	9	9	10	10	10	11	8	9	9	8	8	8	9	5	6	8	6	2.01717	1.81847	1.79776	2.34392	1.66676	1.75125	1.6438	1.6664	1.21445	1.7651	0.385943	0.455624	0.308357	0.215173	0.306404	0.544749	0.475766
P54709	Sodium/potassium-transporting ATPase subunit beta-3 OS=Homo sapiens OX=9606 GN=ATP1B3 PE=1 SV=1	ATP1B3	1.547	0.00140993	Up	31.512	21.9	6	5	6	3	3	4	3	3	4	3	3	3	2	5	6	5	6	5	4	4	4	3	3	6	3	1.39599	1.3855	0.770642	1.30624	1.31517	0.745885	1.68213	1.10616	1.48475	1.19583	1.02423	1.12142	0.673698	0.922511	0.640254	1.01199	0.832866
P54920	Alpha-soluble NSF attachment protein OS=Homo sapiens OX=9606 GN=NAPA PE=1 SV=3	NAPA	1.999	7.35565e-11	Up	33.232	68.1	18	15	18	13	14	13	14	13	12	8	13	13	14	12	10	11	13	7	11	10	10	10	9	10	7	1.36968	1.3727	1.36396	1.31685	1.42335	1.33202	1.71896	1.39644	1.04336	1.41051	0.649657	0.67529	0.696746	0.684595	0.666191	0.519849	0.768648
P55011	Solute carrier family 12 member 2 OS=Homo sapiens OX=9606 GN=SLC12A2 PE=1 SV=1	SLC12A2	27.268	2.47821e-08	Up	131.45	28.7	23	23	23	20	21	20	19	19	21	19	17	18	19	1	1	4	2	4	5	2	1	2	1	1	2	1.64593	1.61315	1.66199	1.50558	2.6872	1.51418	2.46071	1.34165	0.96968	1.17445			0.014095	0.084988	0.008447	0.030682	0.096886
P55036	26S proteasome non-ATPase regulatory subunit 4 OS=Homo sapiens OX=9606 GN=PSMD4 PE=1 SV=1	PSMD4	2.006	1.14051e-08	Up	40.736	26.8	7	7	7	4	5	5	5	4	5	3	5	4	3	5	5	3	5	4	6	5	5	3	4	4	3	1.24209	1.64702	1.20373	1.03848	1.76116	1.19858	1.40627	1.54287	1.47949	1.24546	0.707031	0.494494	0.739846	0.568947	0.594322	0.662243	0.585966
P55084	Trifunctional enzyme subunit beta, mitochondrial OS=Homo sapiens OX=9606 GN=HADHB PE=1 SV=3	HADHB	2.918	6.82827e-08	Up	51.294	51.3	17	16	17	15	15	15	15	14	13	9	13	14	14	6	6	5	6	5	8	7	6	8	4	5	4	1.80106	1.83668	1.84655	1.73853	1.45727	1.83871	1.16377	1.48413	0.854021	1.56865	0.422832	0.448219	0.357088	0.493009	0.408882	0.760752	0.627263
P55265	Double-stranded RNA-specific adenosine deaminase OS=Homo sapiens OX=9606 GN=ADAR PE=1 SV=4	ADAR	7.859	3.40946e-09	Up	136.06	11	9	9	9	8	9	9	8	8	8	4	7	8	7	2	0	2	2	1	1	2	2	2	1	1	0	1.05727	1.37789	2.52421	1.61042	1.40191	1.38355	1.02873	1.69447	1.1636	1.62306	0.170007		0.210817	0.300878			0.119401
P55287	Cadherin-11 OS=Homo sapiens OX=9606 GN=CDH11 PE=1 SV=2	CDH11	0.475	6.17843e-05	Down	87.964	15.2	9	9	9	4	4	4	3	4	5	2	3	3	3	5	5	5	5	5	3	4	5	1	3	4	4	0.575527	0.739786	0.710363	0.43384	0.297162	0.527049	0.891106	0.74483	1.09055	0.324077	1.48693	1.61408	1.46304	1.66739	2.05263	0.99724	1.28769
P55786	Puromycin-sensitive aminopeptidase OS=Homo sapiens OX=9606 GN=NPEPPS PE=1 SV=2	NPEPPS	2.86	3.36147e-09	Up	103.28	46.4	31	31	31	22	23	25	26	23	20	20	21	22	21	19	20	16	18	15	17	14	13	15	11	13	11	1.47352	1.08744	0.813074	1.11343	1.94707	1.98764	2.23043	1.59787	1.66384	1.58262	0.554151	0.526856	0.446462	0.625569	0.662216	0.516645	0.665951
P55884	Eukaryotic translation initiation factor 3 subunit B OS=Homo sapiens OX=9606 GN=EIF3B PE=1 SV=3	EIF3B	2.946	3.97973e-05	Up	92.48	26	14	14	14	9	8	10	8	10	9	5	9	10	9	5	6	3	6	7	6	7	4	6	3	2	2	1.15509	1.57131	1.66101	1.13157	2.44997	1.52972	0.814247	1.71992	2.5143	1.08532	0.242005	0.755619	0.143268	0.766208	0.48165	0.880437	0.710457
P55899	IgG receptor FcRn large subunit p51 OS=Homo sapiens OX=9606 GN=FCGRT PE=1 SV=1	FCGRT	0.613	0.00361377	Down	39.743	30.1	6	6	6	4	4	4	2	3	3	2	3	3	4	3	5	5	5	3	4	4	5	4	3	5	4	1.22557	0.758132	0.617698	0.786561	0.523362	0.635509	0.751886	0.645503	0.901645	0.593941	1.19341	1.26599	1.67299	1.72346	1.79582	1.14287	1.46859
P56134	ATP synthase subunit f, mitochondrial OS=Homo sapiens OX=9606 GN=ATP5MF PE=1 SV=3	ATP5MF	0.506	1.275e-05	Down	10.918	41.5	3	3	3	2	3	3	3	3	2	2	1	2	3	2	2	2	2	2	2	2	2	2	2	2	2	0.718643	0.504845	0.565892	0.868425	0.775533	0.924014	0.465111		0.38813	0.563528	1.2764	1.03515	1.38745	1.42128	1.83196	1.38095	1.12558
P56192	Methionine--tRNA ligase, cytoplasmic OS=Homo sapiens OX=9606 GN=MARS PE=1 SV=2	MARS	2.156	0.000215414	Up	101.11	26.6	15	15	15	10	12	13	13	12	10	5	9	11	11	5	3	5	3	4	3	5	4	6	2	3	4	2.44844	1.36093	1.73235	1.74141	1.45454	1.26112	0.721998	1.05277	1.38574	0.973223	0.811885	0.661547	0.597583	0.750314	1.15738	0.809084	1.05771
P59666	Neutrophil defensin 3 OS=Homo sapiens OX=9606 GN=DEFA3 PE=1 SV=1	DEFA3	0.045	9.14795e-10	Down	10.245	26.6	6	6	6	1	1	1	1	3	3	2	2	4	3	5	5	6	5	6	5	5	5	5	5	5	4					0.052744	0.05182	0.042315	0.04513	0.043311	0.160382	1.798	0.998031	3.72054	0.826446	0.860427	1.31289	0.975571
P59998	Actin-related protein 2/3 complex subunit 4 OS=Homo sapiens OX=9606 GN=ARPC4 PE=1 SV=3	ARPC4	8.04	1.19883e-06	Up	19.667	38.7	5	5	5	4	4	3	4	4	4	4	4	4	3	5	5	4	4	3	5	5	5	3	4	4	2	2.09819	2.08676	1.7845	1.61743	1.27409	1.68992	1.52525	2.17725	2.24303	1.97631	0.400542	0.482651	0.084943	0.33957	0.074659	0.36782	0.230385
P60174	Triosephosphate isomerase OS=Homo sapiens OX=9606 GN=TPI1 PE=1 SV=3	TPI1	1.823	9.15937e-08	Up	30.791	76.9	19	19	19	16	16	16	15	17	16	15	16	17	16	15	16	16	16	14	16	16	15	12	10	15	14	1.26317	1.68064	1.25798	0.930296	1.25217	1.3647	0.95685	1.37537	1.8262	1.35821	0.870598	0.620262	0.725429	0.624021	0.726503	0.717887	0.823664
P60660	Myosin light polypeptide 6 OS=Homo sapiens OX=9606 GN=MYL6 PE=1 SV=2	MYL6	0.211	1.97161e-15	Down	16.93	55.6	8	6	8	6	6	5	6	6	6	6	6	6	6	7	8	8	8	7	8	8	7	7	7	8	8	0.316929	0.323878	0.316555	0.423898	0.300756	0.380528	0.274101	0.302244	0.329338	0.319812	1.3624	1.24004	1.36373	1.48703	1.82025	1.85854	1.44622
P60981	Destrin OS=Homo sapiens OX=9606 GN=DSTN PE=1 SV=3	DSTN	0.315	5.23328e-08	Down	18.506	60.6	12	12	12	9	10	9	10	11	10	8	10	11	9	5	6	6	6	5	6	5	5	5	4	6	5	0.679001	0.359293	0.496544	0.309124	0.340753	0.363203	0.300358	0.623013	0.408393	0.696487	0.982031	1.34814	1.74286	1.54783	1.299	2.17292	1.78715
P60983	Glia maturation factor beta OS=Homo sapiens OX=9606 GN=GMFB PE=1 SV=2	GMFB	2.436	0.0434121	Up	16.713	54.2	5	4	5	4	3	5	5	4	3	5	2	3	3	1	2	1	0	1	2	2	0	1	1	2	1	2.87561	0.793374	1.14639	2.60717	1.42509	0.609972	0.437982	0.613447	0.767012	0.74948		0.475306				0.279718	0.894935
P61019	Ras-related protein Rab-2A OS=Homo sapiens OX=9606 GN=RAB2A PE=1 SV=1	RAB2A	1.621	0.00131644	Up	23.545	55.7	11	6	11	7	7	8	7	5	7	6	6	4	6	8	9	8	9	8	8	8	9	7	6	7	6	1.60309	0.966322	0.754228	1.03956	1.4905	1.36733	1.62726	1.09011	1.31903	1.3837	0.627508	0.902429	0.589894	0.477647	0.788911	1.10729	0.322825
P61020	Ras-related protein Rab-5B OS=Homo sapiens OX=9606 GN=RAB5B PE=1 SV=1	RAB5B	1.941	0.00430793	Up	23.707	47	7	4	4	1	2	3	2	3	3	2	3	3	2	2	2	2	2	2	1	2	2	2	2	2	2		1.70378	1.06805	2.68024	1.33938	1.34126	0.398263	1.15309	1.10755	1.47989	0.579228	0.687437	0.858027	0.671286	0.515387		0.638698
P61026	Ras-related protein Rab-10 OS=Homo sapiens OX=9606 GN=RAB10 PE=1 SV=1	RAB10	0.59	0.00255295	Down	22.541	38	9	8	9	4	7	6	4	5	5	6	6	5	6	5	4	3	8	5	7	4	3	4	3	4	3	0.639554	0.637626	0.801805	0.301672	0.667367	0.736394	0.789417	0.879941	0.930265	0.865336	1.34336	0.482847	0.967285	1.11826	1.16362	1.02412	1.14857
P61158	Actin-related protein 3 OS=Homo sapiens OX=9606 GN=ACTR3 PE=1 SV=3	ACTR3	1.882	6.85122e-07	Up	47.371	59.6	19	17	19	14	15	14	13	14	12	11	12	12	13	11	14	14	14	11	12	14	13	13	11	12	12	1.14737	1.57697	1.6754	0.927691	1.43392	1.19151	1.17899	1.29438	1.6904	1.31746	0.817818	0.799921	0.733581	0.859399	0.977749	0.672132	0.773412
P61163	Alpha-centractin OS=Homo sapiens OX=9606 GN=ACTR1A PE=1 SV=1	ACTR1A	2.649	3.06935e-07	Up	42.613	53.5	13	8	13	10	11	10	10	10	11	8	11	10	11	8	6	8	8	8	5	7	5	7	5	7	6	1.4336	1.5722	1.26424	1.35466	2.49762	1.97411	0.870705	1.4529	1.39001	1.33047	0.820721	0.828094	0.411716	0.500682	0.734499	0.561365	0.47509
P61201	COP9 signalosome complex subunit 2 OS=Homo sapiens OX=9606 GN=COPS2 PE=1 SV=1	COPS2	0.591	8.58894e-06	Down	51.596	31.8	12	12	12	8	7	8	7	7	8	5	7	8	8	5	8	7	8	8	8	6	7	6	6	5	6	0.687576	0.451595	0.456323	0.771924	0.733735	0.656752	1.20185	0.706397	0.630202	0.966777	1.1248	1.20027	1.19366	1.05994	1.44777	0.963594	1.28356
P84077	ADP-ribosylation factor 1 OS=Homo sapiens OX=9606 GN=ARF1 PE=1 SV=2	ARF1	0.588	0.00103737	Down	20.697	58	9	6	9	7	9	7	8	8	7	5	6	6	6	5	5	6	5	6	5	5	5	6	5	5	6	1.10687	0.489204	0.670102	0.632486	0.288982	0.554823	1.22414	0.800159	0.799692	0.67072	1.61795	1.19302	1.24231	1.32659	0.568625	1.49243	1.51399
P61224	Ras-related protein Rap-1b OS=Homo sapiens OX=9606 GN=RAP1B PE=1 SV=1	RAP1B	0.517	0.000133814	Down	20.825	76.1	14	6	14	7	8	8	8	8	8	5	7	8	8	9	7	7	8	9	8	9	9	9	9	9	9	0.818486	0.574283	0.838143	1.01569	0.730918	0.759253	0.19887	0.526454	0.580955	0.583016	1.14137	0.974128	1.0657	0.954885	1.10703	1.31352	1.3616
P61247	40S ribosomal protein S3a OS=Homo sapiens OX=9606 GN=RPS3A PE=1 SV=2	RPS3A	4.672	2.3976e-07	Up	29.945	42.8	9	9	9	7	8	9	8	8	9	4	8	9	8	3	3	2	2	2	3	3	2	3	3	3	3	1.8557	1.83432	1.78422	1.90418	2.09974	1.79195	0.279821	2.01061	1.88526	2.05843	0.371251	0.262628	0.297048	0.288527	0.32023	0.456012	0.50354
P61586	Transforming protein RhoA OS=Homo sapiens OX=9606 GN=RHOA PE=1 SV=1	RHOA	0.433	7.21975e-09	Down	21.768	66.3	10	4	10	7	8	7	7	8	7	7	8	7	6	4	5	5	5	5	4	5	5	4	4	5	4	0.619839	0.560485	0.414574	0.767062	0.439416	0.647165	0.774284	0.535341	0.412516	0.662247	1.48456	1.33377	1.48066	1.37583	1.14574	1.6081	1.72033
P61619	Protein transport protein Sec61 subunit alpha isoform 1 OS=Homo sapiens OX=9606 GN=SEC61A1 PE=1 SV=2	SEC61A1	0.609	0.0185153	Down	52.264	13.4	4	4	4	4	4	3	4	4	4	3	3	2	4	2	0	2	1	1	1	0	0	0	1	0	1	1.53056	0.753088	0.985606	0.948411	0.760802	0.670891	0.83185	0.752085	1.06946	0.729929	1.316		1.65132
P61764	Syntaxin-binding protein 1 OS=Homo sapiens OX=9606 GN=STXBP1 PE=1 SV=1	STXBP1	21.664	4.57137e-12	Up	67.568	37	16	15	16	12	14	12	14	13	14	13	12	10	13	4	6	2	4	5	7	3	2	2	2	4	2	1.56476	1.45676	1.475	1.75233	2.61192	2.79989	2.11898	2.2508	2.21892	2.59598	0.126723	0.121678	0.053972	0.058274	0.113049	0.192583	0.179635
P61923	Coatomer subunit zeta-1 OS=Homo sapiens OX=9606 GN=COPZ1 PE=1 SV=1	COPZ1	3.031	0.000271585	Up	20.198	18.6	2	2	2	1	2	2	1	1	1	2	2	2	1	1	2	2	1	1	1	1	2	2	1	1	1		1.36704	1.17538				1.94747	1.45992	1.17082			0.663766	0.49629
P61981	14-3-3 protein gamma OS=Homo sapiens OX=9606 GN=YWHAG PE=1 SV=2	YWHAG	5.213	9.09355e-06	Up	28.302	51.8	11	10	10	7	8	5	8	7	7	5	6	6	7	1	1	3	2	3	1	2	1	1	1	2	1	1.62561	1.90798	1.36944	1.13844	1.42303	1.49294	0.992262	1.06924	1.47894	1.18932			0.168505	0.206423	0.170197		0.063461
P62070	Ras-related protein R-Ras2 OS=Homo sapiens OX=9606 GN=RRAS2 PE=1 SV=1	RRAS2	2.787	1.5236e-06	Up	23.399	21.1	3	2	2	2	2	2	2	2	2	1	2	2	2	2	2	1	2	2	2	1	1	0	1	0	1	1.98617	1.01531	1.22287	1.0464	1.5866	1.51529		1.0284	1.20793	1.06416	0.473997	0.377299		0.487428	0.529878	0.458263
P62191	26S proteasome regulatory subunit 4 OS=Homo sapiens OX=9606 GN=PSMC1 PE=1 SV=1	PSMC1	2.931	2.64901e-08	Up	49.184	45.5	13	13	13	9	10	11	8	11	11	6	10	9	11	4	6	4	6	6	6	8	6	6	3	5	6	1.46641	1.7586	1.68377	1.8244	2.11308	1.07626	1.44648	1.55899	1.53246	1.14877	0.550572	0.388219	0.811095	0.266597	0.704875	0.38249	0.547057
P62195	26S proteasome regulatory subunit 8 OS=Homo sapiens OX=9606 GN=PSMC5 PE=1 SV=1	PSMC5	2.255	8.52622e-09	Up	45.626	43.6	15	15	15	10	10	9	11	10	10	9	9	11	10	6	8	6	8	5	9	7	8	6	6	5	3	1.5098	1.87537	1.39514	1.65443	1.58461	1.30671	1.1606	1.35306	1.17114	1.34822	0.544838	0.50785	0.537194	0.406625	0.871229	0.527638	0.718467
P62244	40S ribosomal protein S15a OS=Homo sapiens OX=9606 GN=RPS15A PE=1 SV=2	RPS15A	1.611	0.0222036	Up	14.839	40.8	4	4	4	4	3	4	3	3	3	2	3	4	2	1	2	2	3	2	2	3	1	3	2	2	2	0.900239	1.87785	1.63406	0.711859	1.83485	0.971854	1.00606	1.08572	1.29417	1.0242		0.819391	0.306486	0.855402	0.15116	1.55327	0.863094
P62258	14-3-3 protein epsilon OS=Homo sapiens OX=9606 GN=YWHAE PE=1 SV=1	YWHAE	1.754	9.1145e-06	Up	29.174	71.4	22	21	22	19	18	18	19	19	20	16	18	17	20	13	15	14	14	12	13	13	14	11	10	13	10	1.59605	1.88024	1.19361	1.36206	1.44566	1.00692	1.06277	0.947266	1.37176	1.19574	0.664259	0.567492	0.706867	0.648438	0.920716	0.54277	0.696139
P62280	40S ribosomal protein S11 OS=Homo sapiens OX=9606 GN=RPS11 PE=1 SV=3	RPS11	1.982	7.84607e-06	Up	18.431	29.1	4	4	4	3	4	3	4	4	3	4	3	3	4	3	3	3	3	3	3	3	2	2	2	1	1	1.04442	1.31056	1.52162	1.2274	1.26072	1.41381	1.17894	1.50442	1.18178	1.6504	0.586016	0.580366	0.746143	0.862534	1.2056	0.660346	0.499005
P62314	Small nuclear ribonucleoprotein Sm D1 OS=Homo sapiens OX=9606 GN=SNRPD1 PE=1 SV=1	SNRPD1	2.459	0.00113083	Up	13.281	54.6	4	4	4	3	2	2	3	3	3	3	3	3	3	3	3	3	1	1	2	3	1	2	1	2	3	1.61626			0.981113	0.893198	0.981809	0.998456	1.62778	0.911743	2.71719	0.607985	0.439377	0.385002			0.500816	0.970353
P62328	Thymosin beta-4 OS=Homo sapiens OX=9606 GN=TMSB4X PE=1 SV=2	TMSB4X	3.183	1.5735e-10	Up	5.0526	77.3	7	7	7	6	6	6	7	7	7	6	7	7	7	2	2	2	2	2	2	2	2	2	2	2	2	1.43528	1.46552	1.57154	1.64844	1.82989	1.45185	1.12121	1.97322	2.15868	1.3212	0.367434	0.35306	0.386643	0.493344	0.535137	0.483844	0.712454
P62701	40S ribosomal protein S4, X isoform OS=Homo sapiens OX=9606 GN=RPS4X PE=1 SV=2	RPS4X	1.7	0.00299689	Up	29.597	25.9	6	6	6	4	5	5	5	4	4	4	4	4	4	3	2	1	1	2	3	2	2	1	2	2	3	0.798273	0.92318	1.43564	1.45282	1.39141	1.46696	1.00989	1.29257	1.20301	1.4483	0.796563	0.229443			1.14473	0.423756	0.540232
P62805	Histone H4 OS=Homo sapiens OX=9606 GN=HIST1H4A PE=1 SV=2	HIST1H4A	2.293	1.08215e-08	Up	11.367	59.2	13	13	13	12	13	13	13	11	13	11	13	13	12	12	10	11	11	12	11	11	12	10	10	11	10	1.08877	1.23178	1.65293	1.37703	1.77759	1.55385	1.19879	1.59675	1.2743	1.68973	0.445184	0.483509	0.735287	0.846035	0.706918	0.629073	0.529646
P62826	GTP-binding nuclear protein Ran OS=Homo sapiens OX=9606 GN=RAN PE=1 SV=3	RAN	0.477	7.98137e-05	Down	24.423	42.1	12	12	12	8	9	9	8	7	8	6	7	6	7	6	6	7	7	6	7	6	7	7	7	6	6	0.469925	0.993948	0.318737	0.565622	0.422166	0.348793	0.984997	0.777494	0.852651	0.519791	1.15486	1.14472	0.829617	1.18789	0.847781	1.26298	1.50069
P62829	60S ribosomal protein L23 OS=Homo sapiens OX=9606 GN=RPL23 PE=1 SV=1	RPL23	2.467	0.00736029	Up	14.865	25	2	2	2	2	2	2	2	2	2	2	2	2	2	2	2	2	2	2	2	2	1	1	1	2	2	1.6934	1.95499	0.17511	1.96191	1.24557	1.31939	0.99761	1.79758	1.19344	1.58183	0.56565	0.472511	0.528899	0.617279	0.62921	0.769859	0.504753
P62834	Ras-related protein Rap-1A OS=Homo sapiens OX=9606 GN=RAP1A PE=1 SV=1	RAP1A	2.745	4.05219e-08	Up	20.987	62	11	3	3	3	1	3	3	3	3	2	3	3	3	2	3	2	2	1	3	3	1	2	1	2	3	1.31747		1.62595	1.8269	1.6722	1.7054	1.27961	1.15248	1.09327	1.52044	0.434	0.542378	0.368288	0.52901		0.827092	0.515721
P62841	40S ribosomal protein S15 OS=Homo sapiens OX=9606 GN=RPS15 PE=1 SV=2	RPS15	5.162	0.00225783	Up	17.04	40.7	3	3	3	3	2	3	3	3	3	3	3	3	3	1	1	0	1	0	1	1	1	0	0	0	0	0.936004	1.06926	1.88701	0.694542	0.954144	0.923875	0.35932	1.01277	1.68874	2.02676		0.251654					0.19592
P62873	Guanine nucleotide-binding protein G(I)/G(S)/G(T) subunit beta-1 OS=Homo sapiens OX=9606 GN=GNB1 PE=1 SV=3	GNB1	2.072	1.18811e-06	Up	37.377	61.5	16	9	16	10	13	13	12	12	12	12	13	11	13	10	8	11	9	9	9	8	7	6	6	7	8	0.847814	1.26179	1.51713	1.7524	1.38927	1.57133	1.18264	1.72262	1.54023	1.14753	0.671899	0.924992	0.550783	0.734048	0.873046	0.543899	0.726204
P62879	Guanine nucleotide-binding protein G(I)/G(S)/G(T) subunit beta-2 OS=Homo sapiens OX=9606 GN=GNB2 PE=1 SV=3	GNB2	2.665	7.17933e-09	Up	37.331	61.2	16	7	9	7	5	7	8	7	7	5	6	7	5	6	6	6	6	4	4	5	6	5	6	6	3	1.38533	1.38502	1.86055	1.19784	1.72194	1.47938	1.40637	1.69286	1.48392	1.5558	0.661954	0.759565	0.650207	0.612926	0.780356	0.662407	0.404008
P62906	60S ribosomal protein L10a OS=Homo sapiens OX=9606 GN=RPL10A PE=1 SV=2	RPL10A	2.203	4.33333e-06	Up	24.831	33.2	7	7	7	6	6	6	5	6	6	5	6	6	6	4	5	5	5	7	5	5	3	4	3	3	5	1.309	1.50161	1.61591	1.10639	1.78948	1.54394	0.583127	1.58504	1.45385	1.75314	0.77882	0.628545	0.752444	0.609006	0.675753	0.769672	0.84691
P62913	60S ribosomal protein L11 OS=Homo sapiens OX=9606 GN=RPL11 PE=1 SV=2	RPL11	1.825	0.00988159	Up	20.252	14.6	2	2	2	1	2	2	2	2	2	2	2	2	2	2	1	1	1	1	2	1	1	2	1	1	1		0.979174	1.09028	1.55811	1.30905	1.46876	0.779029	0.724572	0.896574	1.34133	0.56931					0.460413
P62917	60S ribosomal protein L8 OS=Homo sapiens OX=9606 GN=RPL8 PE=1 SV=2	RPL8	4.892	0.00584938	Up	28.024	29.2	4	4	4	4	4	4	4	3	4	3	4	4	4	1	1	1	1	2	1	2	1	2	1	1	1	1.08819	1.04248	1.50108	0.795215	1.29559	1.22961	0.173165	2.03023	1.13076	1.96258					0.346493		0.330265
P63000	Ras-related C3 botulinum toxin substrate 1 OS=Homo sapiens OX=9606 GN=RAC1 PE=1 SV=1	RAC1	0.208	4.10858e-08	Down	21.45	55.7	8	4	8	6	6	6	4	6	6	5	6	6	7	3	3	3	3	3	4	4	4	5	3	4	5	0.27467	0.249502	0.229518	0.292626	0.220277	0.492243	0.25493	0.597573	0.31631	0.324518	1.64793	1.57363	1.57062	1.46677	1.50569	1.50148	1.83457
P63010	AP-2 complex subunit beta OS=Homo sapiens OX=9606 GN=AP2B1 PE=1 SV=1	AP2B1	1.997	1.82999e-08	Up	104.55	48.3	32	18	32	17	20	20	19	19	18	17	19	20	16	19	20	16	18	15	19	16	18	19	11	18	15	1.04243	1.13827	1.26436	1.36609	1.46781	1.64585	1.77556	1.33066	1.33418	1.3759	0.793339	0.792141	0.692018	0.774337	0.844985	0.633194	0.811608
P63151	Serine/threonine-protein phosphatase 2A 55 kDa regulatory subunit B alpha isoform OS=Homo sapiens OX=9606 GN=PPP2R2A PE=1 SV=1	PPP2R2A	2.423	2.1488e-05	Up	51.691	41.6	10	7	10	7	7	7	6	4	5	6	6	5	5	4	5	4	4	4	3	5	2	3	3	4	2	1.87808	2.06054	1.89126	1.60503	1.51314	1.1548	0.754787	0.955137	1.57752	1.3224	0.647745	1.00518	0.364376	0.359767	0.533622	1.0378	0.504265
P63173	60S ribosomal protein L38 OS=Homo sapiens OX=9606 GN=RPL38 PE=1 SV=2	RPL38	5.697	1.72244e-09	Up	8.2178	35.7	3	3	3	3	3	3	3	3	3	3	3	3	3	2	2	2	2	3	1	2	2	2	2	2	2	2.2401	2.24309	1.92508	1.75314	2.22385	1.48188	0.744068	1.55814	1.97747	2.0252	0.174404	0.211476	0.202893	0.621022	0.257183	0.665197	0.408799
P63208	S-phase kinase-associated protein 1 OS=Homo sapiens OX=9606 GN=SKP1 PE=1 SV=2	SKP1	6.198	1.60554e-05	Up	18.658	63.8	10	10	10	7	8	9	8	10	9	7	8	10	9	4	3	3	4	2	3	3	2	2	3	3	2	1.74529	1.71945	0.375583	1.59254	2.58537	1.21041	1.00491	1.72113	1.88312	2.10434	0.047417	0.218366	0.330835	0.073187		0.283599	0.408345
P63241	Eukaryotic translation initiation factor 5A-1 OS=Homo sapiens OX=9606 GN=EIF5A PE=1 SV=2	EIF5A	1.787	4.4243e-06	Up	16.832	67.5	13	6	13	11	10	10	9	11	9	6	9	11	9	5	7	5	7	4	6	7	6	7	6	6	6	0.977607	1.4844	1.16546	1.13258	1.15002	1.03444	2.00412	1.567	1.38168	1.26361	0.702576	0.590265	0.619578	0.558311	1.15062	0.571622	0.938479
P63279	SUMO-conjugating enzyme UBC9 OS=Homo sapiens OX=9606 GN=UBE2I PE=1 SV=1	UBE2I	5.873	2.12906e-06	Up	18.007	38	4	4	4	4	4	3	2	3	4	3	4	4	3	1	2	1	2	1	1	2	1	1	1	1	1	0.595633	1.84396	1.15495	0.958479	1.01585	1.13359	1.42922	1.41057	1.40227	1.42375		0.187504		0.265028			0.179201
P68104	Elongation factor 1-alpha 1 OS=Homo sapiens OX=9606 GN=EEF1A1 PE=1 SV=1	EEF1A1	2.32	9.74065e-09	Up	50.14	58.4	21	12	21	17	15	17	18	16	15	14	15	16	18	10	12	11	11	10	12	11	9	10	9	11	9	1.27826	1.7585	1.62538	1.34502	1.57533	1.57176	1.05545	1.32613	1.46829	1.49492	0.785136	0.509532	0.615805	0.784323	0.725016	0.760726	0.528517
P68400	Casein kinase II subunit alpha OS=Homo sapiens OX=9606 GN=CSNK2A1 PE=1 SV=1	CSNK2A1	3.054	2.6139e-11	Up	45.143	41.4	13	13	13	9	10	8	9	8	8	5	10	7	8	8	6	6	8	8	6	8	6	5	5	4	5	1.30834	1.66825	1.76415	1.60922	1.67461	1.87427	1.43641	1.10496	1.606	1.74738	0.483469	0.70184	0.367607	0.4047	0.760895	0.438712	0.514066
P68871	Hemoglobin subunit beta OS=Homo sapiens OX=9606 GN=HBB PE=1 SV=2	HBB	0.178	9.13155e-10	Down	15.998	100	33	24	33	21	22	21	27	24	25	23	25	23	26	32	32	33	32	29	32	32	32	33	32	33	33	0.310257	0.339049	0.205669	0.282636	0.168615	0.236103	0.449233	0.327364	0.283317	0.23971	1.15871	0.94845	1.31125	1.34685	0.978822	0.863272	1.1565
P69891	Hemoglobin subunit gamma-1 OS=Homo sapiens OX=9606 GN=HBG1 PE=1 SV=2	HBG1	0.26	0.00654558	Down	16.14	96.6	20	2	19	8	13	11	13	9	10	13	9	9	10	10	13	13	14	11	17	14	13	16	14	17	16	0.135005	0.467595	0.218258	0.570384	0.138556	0.198508	1.71749	0.146104	0.182973	0.13716	0.221128	0.637789	0.785494	0.524569	0.119584	1.3937	0.807426
P69905	Hemoglobin subunit alpha OS=Homo sapiens OX=9606 GN=HBA1 PE=1 SV=2	HBA1	0.07	2.99715e-13	Down	15.257	99.3	27	23	27	19	19	18	19	20	19	19	19	20	20	26	27	27	27	25	27	27	25	27	26	26	27	0.114507	0.085343	0.080563	0.165227	0.101017	0.130115	0.207513	0.168062	0.079889	0.084505	1.43372	1.10238	1.26943	1.41799	1.07101	0.974304	1.41263
P78324	Tyrosine-protein phosphatase non-receptor type substrate 1 OS=Homo sapiens OX=9606 GN=SIRPA PE=1 SV=2	SIRPA	5.391	2.80107e-06	Up	54.966	34.9	10	10	10	9	7	8	7	7	9	7	8	7	7	2	3	4	2	4	4	3	4	2	1	1	0	1.82369	2.45699	2.73779	1.6391	1.5623	1.07206	0.911316	1.27569	1.08539	1.10964		0.470045	0.144588	0.105876	0.47314	0.343487	0.460998
P78371	T-complex protein 1 subunit beta OS=Homo sapiens OX=9606 GN=CCT2 PE=1 SV=4	CCT2	1.856	2.01882e-09	Up	57.488	72.7	34	34	34	23	23	22	21	22	22	20	22	22	22	17	17	16	20	18	14	21	17	19	15	19	20	1.13987	1.33786	1.10561	1.25774	1.40556	1.43577	1.52336	1.43583	1.41854	1.30005	0.748095	0.702115	0.725738	0.596151	0.918905	0.599223	0.699201
P78417	Glutathione S-transferase omega-1 OS=Homo sapiens OX=9606 GN=GSTO1 PE=1 SV=2	GSTO1	0.504	4.44318e-07	Down	27.566	53.1	15	15	15	11	11	10	10	12	12	8	12	12	9	7	7	8	8	8	7	8	8	8	8	7	7	0.554147	0.855353	0.501988	0.681878	0.446727	0.560477	0.769717	0.748682	0.754886	0.635419	1.20148	1.1713	1.17071	0.824625	0.93539	1.34508	1.19341
P78527	DNA-dependent protein kinase catalytic subunit OS=Homo sapiens OX=9606 GN=PRKDC PE=1 SV=3	PRKDC	3.243	4.2246e-07	Up	469.08	23.3	62	62	62	44	47	48	49	48	49	43	44	48	44	18	25	20	21	13	26	22	20	13	9	15	19	1.89152	1.80775	1.7666	1.61911	1.45732	1.45451	1.54456	1.45491	1.57983	1.4819	0.62266	0.622326	0.408778	0.484543	0.386333	0.867964	0.712707
P78559	Microtubule-associated protein 1A OS=Homo sapiens OX=9606 GN=MAP1A PE=1 SV=6	MAP1A	1.837	0.000173209	Up	305.48	13	21	19	19	13	10	11	13	13	16	11	11	9	10	6	5	3	6	7	4	4	4	3	1	4	4	1.41079	1.19336	1.26802	0.959562	1.89109	2.01166	0.527587	1.28168	1.4564	1.1341	0.648692	0.763787	0.71361	0.614098	0.841098	0.759395	0.774075
P80404	4-aminobutyrate aminotransferase, mitochondrial OS=Homo sapiens OX=9606 GN=ABAT PE=1 SV=3	ABAT	4.392	2.13701e-05	Up	56.438	31.6	10	10	10	6	8	6	6	6	6	7	5	4	7	2	4	2	4	5	3	3	2	1	1	1	1	0.963461	1.17358	1.06142	2.0481	0.928355	1.82276	2.3077	1.87753	0.454706	2.02544	0.528125	0.314998	0.513116	0.185171	0.159421	0.333239	0.302867
P82979	SAP domain-containing ribonucleoprotein OS=Homo sapiens OX=9606 GN=SARNP PE=1 SV=3	SARNP	2.478	1.69188e-05	Up	23.671	20	3	2	3	3	3	2	3	2	3	3	3	3	2	3	3	0	3	3	2	1	0	1	1	2	0	1.1795	1.20937	1.10464	1.19257		1.36959	1.89362	1.29564	1.16795	1.40723	0.709586	0.290651		0.76833	0.509895	0.562867
P83916	Chromobox protein homolog 1 OS=Homo sapiens OX=9606 GN=CBX1 PE=1 SV=1	CBX1	1.824	0.0378065	Up	21.418	18.4	4	3	3	2	1	1	2	2	1	1	1	1	1	0	1	0	3	2	0	2	1	0	1	1	1				1.4325	1.31117									0.74692	0.923979		0.585434
P84095	Rho-related GTP-binding protein RhoG OS=Homo sapiens OX=9606 GN=RHOG PE=1 SV=1	RHOG	0.517	7.11471e-05	Down	21.308	51.8	7	6	6	4	3	3	3	4	3	4	5	2	3	4	4	6	5	6	5	6	5	3	3	3	4	1.14038	0.565398	0.694718	0.751771	0.519417	0.582157	0.877191	0.366536	0.727084	0.397699	1.75601	1.64108	1.07828	1.45159	1.86768	1.41423	1.32798
P84243	Histone H3.3 OS=Homo sapiens OX=9606 GN=H3F3A PE=1 SV=2	H3F3A	3.455	1.4556e-07	Up	15.328	59.6	8	2	8	3	4	4	4	4	4	4	5	4	4	7	4	6	7	5	4	6	7	5	4	6	5	0.912409	1.00997	1.58927	1.46633	1.82152	1.58759	1.59356	2.04395	1.7645	2.53936	0.398605	0.410612	0.868757	0.641106	0.697132	0.249366	0.27973
P98160	Basement membrane-specific heparan sulfate proteoglycan core protein OS=Homo sapiens OX=9606 GN=HSPG2 PE=1 SV=4	HSPG2	1.626	7.92844e-07	Up	468.83	50.1	132	132	132	97	94	93	93	96	94	90	91	88	98	75	83	86	83	73	83	67	66	78	66	72	69	1.25239	1.06699	1.3939	1.06329	1.0759	1.14381	1.63963	1.28825	1.30727	1.42812	0.670812	0.828724	0.894488	0.821936	0.910076	0.895486	0.552846
P99999	Cytochrome c OS=Homo sapiens OX=9606 GN=CYCS PE=1 SV=2	CYCS	6.466	7.18034e-10	Up	11.749	41.9	4	4	4	4	4	4	4	4	3	4	4	4	4	3	3	2	2	2	2	3	3	1	3	2	2	1.35164	1.18861	1.60269	2.03686	1.63431	1.01136	3.13807	2.08231	1.7995	2.10153	0.261019	0.373419	0.246367	0.224377	0.148522	0.444138	0.480534
Q00013	55 kDa erythrocyte membrane protein OS=Homo sapiens OX=9606 GN=MPP1 PE=1 SV=2	MPP1	0.337	7.90596e-07	Down	52.296	50.2	15	15	15	5	6	5	5	6	5	4	3	5	4	7	6	10	12	12	8	8	11	10	11	12	8	0.572352	0.545773	0.407692	0.665588	0.547515	0.481215	0.278786	0.433494	0.527256	0.362617	0.6063	0.806062	1.32106	0.93163	1.62239	0.989071	1.53354
Q00169	Phosphatidylinositol transfer protein alpha isoform OS=Homo sapiens OX=9606 GN=PITPNA PE=1 SV=2	PITPNA	2.244	2.31038e-10	Up	31.806	46.7	10	9	10	6	6	7	6	8	7	6	5	7	6	6	6	6	7	5	6	6	5	6	4	7	4	1.55799	1.36134	1.01619	1.28725	1.40424	1.37254	1.82958	1.42028	1.49345	1.59229	0.665477	0.646735	0.651774	0.755418	0.412188	0.606568	0.74251
Q00325	Phosphate carrier protein, mitochondrial OS=Homo sapiens OX=9606 GN=SLC25A3 PE=1 SV=2	SLC25A3	1.612	0.00281051	Up	40.094	25.7	8	8	8	7	6	6	6	7	7	7	6	6	7	4	5	5	5	5	5	5	5	5	4	4	4	1.6729	1.48928	1.35367	1.73076	0.845153	1.57344	1.37821	1.15897	0.788139	0.620397	0.813713	0.587309	0.889628	0.886062	0.898408	0.432756	0.85006
Q00341	Vigilin OS=Homo sapiens OX=9606 GN=HDLBP PE=1 SV=2	HDLBP	3.195	3.73368e-11	Up	141.45	18	17	17	17	15	15	13	14	12	14	7	13	15	11	6	8	8	8	8	7	6	7	7	6	7	6	1.22218	2.00743	2.15594	1.45304	1.84572	1.53829	1.17733	1.53912	1.73973	1.31415	0.52416	0.544387	0.330563	0.589238	0.653943	0.608431	0.608374
Q00796	Sorbitol dehydrogenase OS=Homo sapiens OX=9606 GN=SORD PE=1 SV=4	SORD	22.845	1.54967e-12	Up	38.324	61.3	14	14	14	13	13	14	12	13	13	10	12	12	11	6	5	4	4	4	4	6	2	4	3	3	2	2.17799	2.02661	3.13044	1.53408	2.45556	1.64911	1.74904	1.81687	2.17343	1.32214	0.085227	0.126866	0.078595	0.061071	0.155487	0.039604	0.135042
Q01433	AMP deaminase 2 OS=Homo sapiens OX=9606 GN=AMPD2 PE=1 SV=2	AMPD2	1.663	9.78559e-05	Up	100.69	7.4	7	7	7	5	6	5	7	6	6	6	5	5	5	3	4	3	5	4	4	3	4	4	1	2	2	1.25226	1.26792	1.2688	1.08845	1.61677	1.25108	1.21907	1.35976	1.49478	0.821584	0.932466	0.844583	0.710575	0.594651	1.10089	1.06789	0.558248
Q01459	Di-N-acetylchitobiase OS=Homo sapiens OX=9606 GN=CTBS PE=1 SV=1	CTBS	2.889	0.000773625	Up	43.759	26	7	7	7	4	6	6	5	5	3	5	4	1	5	1	0	1	3	0	1	2	0	2	0	0	1	1.2976	0.948506	0.907036	2.06299	1.32003	0.945481	1.56698	0.831911		0.878089				0.279017			0.32509
Q01484	Ankyrin-2 OS=Homo sapiens OX=9606 GN=ANK2 PE=1 SV=4	ANK2	8.644	2.38672e-08	Up	433.71	18.2	43	34	39	24	27	27	28	31	27	24	27	27	26	7	9	7	6	11	8	4	3	4	3	5	4	1.02936	1.53121	3.19897	1.35349	2.35592	1.80547	1.86134	2.25378	1.52385	2.40464	0.33297	0.303457	0.28382	0.263299	0.278572	0.265236	0.203898
Q01813	ATP-dependent 6-phosphofructokinase, platelet type OS=Homo sapiens OX=9606 GN=PFKP PE=1 SV=2	PFKP	7.779	1.76134e-08	Up	85.595	37.6	20	19	19	14	13	15	16	14	16	13	16	15	14	6	5	6	5	6	8	7	4	9	2	4	7	1.95372	1.47443	1.70329	1.99629	2.62816	1.64644	1.87601	1.83244	2.23615	1.71287	0.237601	0.174672	0.188572	0.086136	0.25493	0.26633	0.308687
Q01995	Transgelin OS=Homo sapiens OX=9606 GN=TAGLN PE=1 SV=4	TAGLN	0.005	7.25396e-13	Down	22.611	57.2	13	13	13	4	3	4	4	5	2	4	4	3	3	12	9	13	12	9	10	11	12	10	8	11	12	0.007285	0.006944	0.00695	0.009816	0.006099		0.014445	0.009675	0.006361	0.007823	1.55612	0.729706	2.83478	1.34967	1.22541	3.66878	2.37117
Q02218	2-oxoglutarate dehydrogenase, mitochondrial OS=Homo sapiens OX=9606 GN=OGDH PE=1 SV=3	OGDH	13.524	1.70014e-12	Up	115.93	46	35	31	35	28	32	28	31	30	32	24	27	30	28	7	8	9	8	9	9	8	4	5	8	5	5	1.93914	2.57818	2.44603	1.59043	1.64455	1.78345	2.26084	2.07724	1.44105	2.44603	0.183117	0.141483	0.130144	0.122768	0.409432	0.179411	0.135858
Q02809	Procollagen-lysine,2-oxoglutarate 5-dioxygenase 1 OS=Homo sapiens OX=9606 GN=PLOD1 PE=1 SV=2	PLOD1	2.661	8.15444e-07	Up	83.549	10.9	5	5	5	5	3	5	3	3	5	4	3	4	3	1	1	2	0	2	0	0	0	1	0	2	0	1.25279	1.1213	1.18926	1.14136	1.05476	0.997825	1.29106	0.922518	1.6434	1.06867			0.41651		0.477973
Q02878	60S ribosomal protein L6 OS=Homo sapiens OX=9606 GN=RPL6 PE=1 SV=3	RPL6	2.448	3.55033e-05	Up	32.728	31.6	9	9	9	7	9	8	8	7	8	5	8	7	7	4	3	4	4	5	4	4	5	5	4	5	6	0.868718	1.08331	1.09987	1.21875	1.40751	1.26761	1.442	2.49732	1.40305	2.47448	0.498185	0.433244	0.496029	0.394908	0.38548	1.10995	0.996883
Q02952	A-kinase anchor protein 12 OS=Homo sapiens OX=9606 GN=AKAP12 PE=1 SV=4	AKAP12	3.088	4.14507e-07	Up	191.48	54.5	57	57	57	39	42	45	41	37	41	44	45	45	40	26	26	25	25	24	26	28	25	17	13	22	15	1.16883	1.56186	1.62568	2.05994	1.2378	1.6458	1.79548	1.93555	1.69604	1.11689	0.73776	0.59282	0.740982	0.423773	0.680463	0.546452	0.453671
Q02978	Mitochondrial 2-oxoglutarate/malate carrier protein OS=Homo sapiens OX=9606 GN=SLC25A11 PE=1 SV=3	SLC25A11	5.294	1.90564e-10	Up	34.061	44.9	9	9	9	7	7	5	6	6	7	6	7	6	7	5	5	5	6	5	5	5	5	4	4	5	4	1.35541	1.74226	1.88431	1.8099	1.98115	1.91126	1.91512	1.479	1.87873	1.9774	0.518931	0.445985	0.29727	0.290839	0.396843	0.268506	0.24875
Q03001	Dystonin OS=Homo sapiens OX=9606 GN=DST PE=1 SV=4	DST	4.815	2.22208e-05	Up	860.65	7.1	32	31	31	19	24	20	25	25	23	19	20	22	22	2	3	1	4	4	3	3	1	2	1	2	2	1.37987	1.62014	0.745011	0.957245	2.00982	2.24187	1.83248	1.03907	1.19696	1.81976		0.087492		0.130245	0.134195	0.129438	1.2121
Q03135	Caveolin-1 OS=Homo sapiens OX=9606 GN=CAV1 PE=1 SV=4	CAV1	0.611	2.06149e-05	Down	20.471	51.7	8	8	8	5	5	5	5	4	7	5	6	5	7	5	5	5	5	4	4	4	4	4	4	5	5	0.434366	0.713668	0.694276	0.787057	0.66853	0.971889	0.834736	0.733756	0.906385	0.674362	1.53606	1.24007	1.44495	1.02594	1.52429	1.0502	0.991629
Q03252	Lamin-B2 OS=Homo sapiens OX=9606 GN=LMNB2 PE=1 SV=4	LMNB2	0.376	1.81978e-08	Down	69.948	51	33	29	32	20	22	25	24	20	20	19	22	22	21	17	15	14	15	16	13	13	16	12	13	13	13	0.821149	0.49181	0.551005	0.564477	0.463788	0.550764	0.462426	0.370387	0.51057	0.460526	1.79367	1.74247	1.60385	1.69443	1.2855	1.68527	1.48702
Q03591	Complement factor H-related protein 1 OS=Homo sapiens OX=9606 GN=CFHR1 PE=1 SV=2	CFHR1	0.177	3.94634e-05	Down	37.65	38.8	9	3	6	2	3	3	3	3	3	2	2	2	2	5	5	5	5	2	4	4	5	4	4	5	4	0.069925	0.236872	0.327854	0.192326	0.219562	0.250794	0.371603	0.143854	0.405532	0.611971	2.20335	1.04744	1.53609	2.08179	0.100147	1.74697	2.25154
Q04637	Eukaryotic translation initiation factor 4 gamma 1 OS=Homo sapiens OX=9606 GN=EIF4G1 PE=1 SV=4	EIF4G1	2.261	2.03298e-06	Up	175.49	12.3	14	11	14	6	8	8	7	8	9	9	8	8	8	7	8	7	8	7	6	6	6	4	3	6	5	1.70964	1.40341	1.25738	1.24868	1.50206	1.68719	1.90777	1.01411	1.17944	1.46313	0.674488	0.56443	0.54841	0.739262	1.23046	0.886379	0.778648
Q04828	Aldo-keto reductase family 1 member C1 OS=Homo sapiens OX=9606 GN=AKR1C1 PE=1 SV=1	AKR1C1	47.415	4.04754e-06	Up	36.788	64.1	19	3	19	16	18	15	17	17	15	17	15	17	15	3	4	2	3	2	2	2	2	1	1	2	1	1.25253	1.94394	0.278009	1.31503	1.58475	0.758472	2.52387	1.03026	1.68695	0.54446	0.016002	0.057164		0.00857
Q05193	Dynamin-1 OS=Homo sapiens OX=9606 GN=DNM1 PE=1 SV=2	DNM1	13.589	3.02881e-07	Up	97.407	27.5	17	10	14	8	9	10	11	13	12	11	10	11	11	2	2	1	0	2	0	0	0	0	1	0	1	0.948666	0.759287	1.38782	0.884639	1.39926	1.33643	1.06609	1.01318	1.68217	2.24167	0.134563	0.049413			0.096817
Q05655	Protein kinase C delta type OS=Homo sapiens OX=9606 GN=PRKCD PE=1 SV=2	PRKCD	4.226	2.69315e-05	Up	77.504	24.6	10	9	10	7	5	3	6	5	5	6	6	6	6	2	2	1	5	0	3	4	2	3	1	2	1	1.876	1.42517	1.15021	1.29216	1.28736	1.37617	1.43914	0.840962	1.26559	1.46025				0.134596		0.74698	0.45225
Q05682	Caldesmon OS=Homo sapiens OX=9606 GN=CALD1 PE=1 SV=3	CALD1	0.267	5.12681e-08	Down	93.23	32.7	26	26	26	12	14	14	13	11	12	11	15	12	14	11	15	13	13	15	14	14	14	12	8	9	13	0.163421	0.49658	0.223872	0.481285	0.316442	0.421003	0.694392	0.389496	0.512584	0.308179	1.084	2.37076	1.26669	1.53758	1.00873	1.47237	1.1464
Q05707	Collagen alpha-1(XIV) chain OS=Homo sapiens OX=9606 GN=COL14A1 PE=1 SV=3	COL14A1	0.006	5.99373e-12	Down	193.51	42.2	54	54	54	9	15	11	3	6	5	7	5	6	9	37	49	45	52	43	47	49	50	45	41	40	41	0.020295	0.021812	0.017147	0.004478	0.006372	0.003485	0.012846	0.00478	0.004607	0.009445	0.754222	1.66783	1.42387	1.83845	1.22658	2.37687	2.21739
Q06124	Tyrosine-protein phosphatase non-receptor type 11 OS=Homo sapiens OX=9606 GN=PTPN11 PE=1 SV=2	PTPN11	2.21	5.57271e-06	Up	68.436	28.6	13	13	13	8	9	9	9	9	8	8	9	8	10	6	7	6	6	5	4	9	6	4	4	6	5	1.69586	1.21016	0.76697	1.38384	1.34966	1.45662	2.28537	1.01675	1.56888	1.52462	0.511599	0.282602	0.785136	0.560192	0.838818	0.695997	0.756141
Q06323	Proteasome activator complex subunit 1 OS=Homo sapiens OX=9606 GN=PSME1 PE=1 SV=1	PSME1	0.565	5.7354e-07	Down	28.723	47.4	14	14	14	11	7	10	7	9	8	10	9	7	9	12	12	10	12	12	11	12	12	11	11	12	12	0.694489	0.804038	0.559135	0.888808	0.524471	0.672639	0.743746	0.559577	0.803882	0.79552	1.13791	1.03244	1.45209	1.26946	1.43706	0.933612	0.901668
Q06830	Peroxiredoxin-1 OS=Homo sapiens OX=9606 GN=PRDX1 PE=1 SV=1	PRDX1	1.835	1.88773e-05	Up	22.11	73.4	19	17	18	14	15	14	15	15	15	13	13	14	15	13	12	14	14	11	10	10	12	10	7	11	10	1.84081	1.32597	1.17896	1.7972	1.08408	0.961479	1.56744	1.34556	1.0232	1.17598	0.974867	0.676129	0.783378	1.0136	0.764478	0.628238	0.8435
Q07157	Tight junction protein ZO-1 OS=Homo sapiens OX=9606 GN=TJP1 PE=1 SV=3	TJP1	6.225	2.59447e-10	Up	195.46	47.8	60	60	60	36	41	44	40	40	39	34	40	38	38	23	21	21	25	19	21	21	15	17	16	17	10	1.12278	2.34878	2.12369	1.81515	2.32016	1.91636	2.10126	2.07176	1.61047	1.01393	0.486648	0.366669	0.313294	0.344963	0.474228	0.282238	0.293565
Q07666	KH domain-containing, RNA-binding, signal transduction-associated protein 1 OS=Homo sapiens OX=9606 GN=KHDRBS1 PE=1 SV=1	KHDRBS1	2.181	1.85056e-06	Up	48.227	25.1	8	8	8	5	6	6	6	6	5	5	4	5	5	3	3	4	4	4	4	4	4	4	2	4	3	1.60286	1.67849	1.51247	1.17041	1.61494	1.73091	1.27765	1.00748	1.45203	1.14432	0.839583	0.976565	0.661796	0.921191	0.474313	0.823885	0.887156
Q07866	Kinesin light chain 1 OS=Homo sapiens OX=9606 GN=KLC1 PE=1 SV=2	KLC1	1.985	0.000296579	Up	65.309	30	11	7	11	8	5	6	9	7	9	6	7	6	7	3	2	2	4	4	2	2	3	1	1	1	0	1.46303	0.951781	0.825152	1.36791	1.63434	1.12576	1.39978	1.12363	1.24231	1.15241		1.15648		0.43616	0.344727	0.675698	0.634177
Q07954	Prolow-density lipoprotein receptor-related protein 1 OS=Homo sapiens OX=9606 GN=LRP1 PE=1 SV=2	LRP1	1.711	1.86241e-08	Up	504.6	34.9	111	111	111	79	81	76	72	70	73	71	66	71	72	55	50	54	56	52	51	51	44	38	39	46	40	1.36123	1.11299	1.37194	1.34171	1.18259	1.18532	1.40854	1.10816	1.53687	1.32272	0.842532	0.887108	0.816123	0.788366	0.847177	0.759785	0.8256
Q07955	Serine/arginine-rich splicing factor 1 OS=Homo sapiens OX=9606 GN=SRSF1 PE=1 SV=2	SRSF1	0.441	0.00183629	Down	27.744	26.6	6	6	6	2	2	3	2	1	2	4	2	2	3	3	3	3	3	3	2	2	2	2	2	4	2	0.336442	0.342034	0.330275	0.411656		0.791231	1.46234	0.525017	0.43865	0.577595	1.97425	2.30236	1.18952	2.74273	1.76887	0.891804	0.941216
Q07960	Rho GTPase-activating protein 1 OS=Homo sapiens OX=9606 GN=ARHGAP1 PE=1 SV=1	ARHGAP1	3.075	6.69927e-07	Up	50.435	59.2	15	15	15	15	15	12	14	11	12	13	11	13	12	6	5	6	5	5	7	6	6	6	4	4	4	2.37137	2.37062	1.68126	1.39301	1.48005	0.965053	1.59856	1.17945	1.49698	1.28883	0.485124	0.636658	0.336812	0.463669	1.26922	0.585156	0.598069
Q08211	ATP-dependent RNA helicase A OS=Homo sapiens OX=9606 GN=DHX9 PE=1 SV=4	DHX9	2.67	1.7703e-11	Up	140.96	33.6	30	30	30	23	21	22	21	21	20	23	21	22	23	13	16	13	16	12	14	15	10	10	8	12	10	1.55215	1.42643	1.64603	1.3126	1.43471	1.36298	2.10354	1.59098	1.31645	1.43272	0.543001	0.577486	0.630562	0.631448	0.638306	0.632859	0.576087
Q08378	Golgin subfamily A member 3 OS=Homo sapiens OX=9606 GN=GOLGA3 PE=1 SV=2	GOLGA3	1.7	0.0189124	Up	167.35	10.7	10	10	10	8	8	9	6	8	9	6	6	8	7	0	3	1	3	1	1	2	4	1	0	0	1	0.919004	1.20597	1.16443	1.06066	0.937396	1.2861	0.505273	1.19669	1.39442	1.66368		0.408117		0.936909			0.804156
Q08431	Lactadherin OS=Homo sapiens OX=9606 GN=MFGE8 PE=1 SV=3	MFGE8	0.017	1.93504e-09	Down	43.104	71.6	21	20	21	3	4	5	4	2	3	5	3	4	4	18	16	19	18	16	18	17	16	15	13	20	16	0.009673	0.009875		0.05815			0.015222		0.047419	0.011718	1.82181	3.08944	3.2153	1.54594	0.476784	1.7353	1.11152
Q08AM6	Protein VAC14 homolog OS=Homo sapiens OX=9606 GN=VAC14 PE=1 SV=1	VAC14	1.784	0.00186334	Up	87.972	21	10	9	10	6	5	6	6	7	9	8	7	6	6	3	2	2	2	2	2	2	2	1	2	3	1	0.829432	1.25699	0.953619	0.781154	1.26549	1.3807	1.55758	1.6612	1.48564	1.643	0.511018	1.09981	0.645358	0.90778	0.77322	1.12755	0.579413
Q09028	Histone-binding protein RBBP4 OS=Homo sapiens OX=9606 GN=RBBP4 PE=1 SV=3	RBBP4	6.223	2.02372e-08	Up	47.655	46.1	9	7	9	7	6	6	8	7	6	6	7	7	7	6	5	5	6	4	5	5	3	3	2	5	4	1.69545	2.10458	1.7254	1.71746	1.85966	1.64367	1.99472	1.42727	2.03879	1.63836	0.347911	0.283791	0.30085	0.402676	0.125327	0.256438	0.372487
Q09666	Neuroblast differentiation-associated protein AHNAK OS=Homo sapiens OX=9606 GN=AHNAK PE=1 SV=2	AHNAK	0.28	3.72229e-15	Down	629.09	60.7	213	213	213	125	132	135	136	135	124	114	118	120	127	155	156	165	169	164	149	158	154	144	122	147	144	0.400086	0.391998	0.386234	0.523012	0.377691	0.463326	0.392374	0.442594	0.369327	0.421486	1.62066	1.59834	1.73932	1.39248	1.9351	1.42768	1.64883
Q0VF96	Cingulin-like protein 1 OS=Homo sapiens OX=9606 GN=CGNL1 PE=1 SV=2	CGNL1	1.651	0.00439231	Up	149.08	12.1	9	9	9	5	6	7	6	7	7	7	7	7	5	2	3	2	3	4	2	1	3	1	2	3	2	1.17752	1.73519	1.56848	0.782432	1.33684	1.02222	1.62653	1.05629	1.06811	1.08237	1.02869	0.988565	0.918981	0.883694	1.35832	0.48061
Q10713	Mitochondrial-processing peptidase subunit alpha OS=Homo sapiens OX=9606 GN=PMPCA PE=1 SV=2	PMPCA	2.411	0.000126309	Up	58.252	10.7	3	3	3	2	3	3	3	3	2	2	2	2	2	2	3	2	3	2	1	1	1	1	0	0	0	1.33717	1.26787	1.40525	1.43764	1.38924	0.765816	0.798315	1.1348	0.762922	1.70884		0.478612	0.538405	0.463796	0.511323
Q12765	Secernin-1 OS=Homo sapiens OX=9606 GN=SCRN1 PE=1 SV=2	SCRN1	5.49	0.00752947	Up	46.382	27.5	9	9	9	6	5	5	8	5	5	5	6	7	7	3	2	3	3	3	1	1	0	2	2	2	1	1.33621	0.863666	0.768389	1.78577	1.10289	0.924142	1.05394	1.76511	1.87281	1.57624	0.28891		0.419456	0.136528	0.10595
Q12792	Twinfilin-1 OS=Homo sapiens OX=9606 GN=TWF1 PE=1 SV=3	TWF1	7.758	6.77737e-11	Up	40.282	46	12	11	12	11	10	9	12	11	12	11	11	11	11	4	3	4	5	4	3	3	3	3	1	4	2	1.9949	1.83564	0.906846	2.71255	1.37751	2.39696	1.94094	1.6875	1.22869	2.31077	0.23009	0.576896	0.169828	0.188841	0.277495	0.208387	0.267708
Q12797	Aspartyl/asparaginyl beta-hydroxylase OS=Homo sapiens OX=9606 GN=ASPH PE=1 SV=3	ASPH	2.123	1.14964e-06	Up	85.862	30.2	14	14	14	9	10	9	9	9	11	8	10	10	11	6	7	6	7	6	8	7	7	5	4	6	6	0.955637	1.2655	1.03965	1.59527	1.70346	1.27525	1.14099	1.43796	2.30497	1.33693	0.655803	0.615742	0.374754	0.903676	0.72443	0.496992	0.73253
Q12805	EGF-containing fibulin-like extracellular matrix protein 1 OS=Homo sapiens OX=9606 GN=EFEMP1 PE=1 SV=2	EFEMP1	0.38	0.000230411	Down	54.64	45.8	18	18	18	5	8	6	4	5	6	8	4	4	4	15	17	14	15	13	15	11	10	12	11	13	14	0.517654	0.79416	0.60527	0.483548	0.349494	0.586967	0.726488	0.460133	0.470488	0.299062	2.69415	2.23014	1.69715	1.71019	1.75792	1.4466	0.905321
Q12882	Dihydropyrimidine dehydrogenase [NADP(+)] OS=Homo sapiens OX=9606 GN=DPYD PE=1 SV=2	DPYD	4.183	4.7604e-05	Up	111.4	16.5	11	11	11	5	7	9	8	9	7	3	5	8	6	2	0	1	3	3	1	1	0	1	1	0	1	0.837045	1.11795	1.44467	0.978084	1.59594	1.0209	0.952014	0.995682	1.69703	0.813061				0.339517	0.208091
Q12906	Interleukin enhancer-binding factor 3 OS=Homo sapiens OX=9606 GN=ILF3 PE=1 SV=3	ILF3	2.488	2.51156e-07	Up	95.337	39.7	28	24	28	17	23	22	22	21	20	14	21	21	17	10	9	9	12	9	12	11	11	10	4	8	9	1.72425	1.45941	1.45853	1.42444	1.24033	1.15135	1.76125	1.63187	1.47664	1.51314	0.630131	0.549285	0.62396	0.607334	0.786361	0.862088	0.852964
Q12931	Heat shock protein 75 kDa, mitochondrial OS=Homo sapiens OX=9606 GN=TRAP1 PE=1 SV=3	TRAP1	3.213	8.78937e-06	Up	80.109	12.4	6	6	6	4	4	3	6	6	6	3	4	4	4	2	1	2	3	3	1	3	1	1	0	0	0	1.25149	0.922589	1.20904	1.67103	1.56026	1.86997	1.25902	1.00056	1.13153	1.1048	0.298703		0.48634	0.574487	0.472798		0.187384
Q12959	Disks large homolog 1 OS=Homo sapiens OX=9606 GN=DLG1 PE=1 SV=2	DLG1	1.886	5.50977e-05	Up	100.45	23.5	14	11	14	8	9	9	10	7	11	7	10	5	8	4	3	4	6	6	5	3	4	2	0	1	1	1.63817	1.43133	1.0687	1.49974	0.756944	1.53216	1.41197	1.37127	1.05253	1.09888	0.664945	0.604828	0.611207	0.804191	1.28701	0.514429	0.593239
Q13033	Striatin-3 OS=Homo sapiens OX=9606 GN=STRN3 PE=1 SV=3	STRN3	4.078	2.77624e-06	Up	87.208	6.8	5	5	5	3	5	3	4	4	4	4	4	4	3	2	2	1	1	2	2	2	1	1	1	2	1	0.505039	1.39247	0.830908	1.31961	1.53119	1.50252	1.68186	1.63081	1.77313	1.78044	0.323396	0.464594			0.228245	0.332041	0.317209
Q13045	Protein flightless-1 homolog OS=Homo sapiens OX=9606 GN=FLII PE=1 SV=2	FLII	1.757	4.11099e-05	Up	144.75	11.4	8	8	8	3	5	5	4	3	4	3	4	4	5	4	5	5	4	5	4	2	4	5	2	3	4	1.09817	1.49131	1.33865	1.42321	1.11044	0.874814	1.13892	1.43208	1.36747	1.63986	0.575558	0.857769	0.364762	0.857662	0.624127	1.05132
Q13126	S-methyl-5'-thioadenosine phosphorylase OS=Homo sapiens OX=9606 GN=MTAP PE=1 SV=2	MTAP	2.772	4.98827e-08	Up	31.236	54.4	9	9	9	6	7	5	7	5	6	5	5	5	6	5	5	7	7	6	4	6	4	5	4	5	5	1.5854	1.02455	1.10604	1.52076	1.05383	1.35617	2.11753	2.03797	2.07037	1.4814	0.743886	0.373502	0.727244	0.473761	0.719769	0.426737	0.446203
Q13131	5'-AMP-activated protein kinase catalytic subunit alpha-1 OS=Homo sapiens OX=9606 GN=PRKAA1 PE=1 SV=4	PRKAA1	1.775	4.8784e-05	Up	64.009	32.9	13	9	13	8	8	7	8	9	10	6	8	9	7	3	4	3	4	3	5	5	2	0	0	3	2	0.982615	1.22662	1.06949	1.03753	1.66639	1.44158	1.387	1.38915	1.21702	1.18969	0.690452	0.718656	0.590443	0.769017	1.18001	0.499215	0.399369
Q13151	Heterogeneous nuclear ribonucleoprotein A0 OS=Homo sapiens OX=9606 GN=HNRNPA0 PE=1 SV=1	HNRNPA0	2.339	3.39649e-08	Up	30.84	47.9	10	10	10	7	8	9	8	9	8	7	9	5	6	3	3	3	4	4	3	3	3	3	3	3	2	1.26362	1.57572	1.46199	1.32664	1.70099	0.976841	1.48168	1.55497	1.34515	1.85357	0.729503	0.725616	0.565083	0.85052	0.687181	0.836284	0.609927
Q13162	Peroxiredoxin-4 OS=Homo sapiens OX=9606 GN=PRDX4 PE=1 SV=1	PRDX4	2.826	6.74435e-11	Up	30.54	59	11	10	10	7	6	6	8	4	6	6	5	6	6	6	6	7	8	9	5	9	8	6	5	8	4	1.34739	1.83278	1.35298	1.19122	1.796	1.53085	1.69316	1.69229	1.69678	1.30972	0.465419	0.380401	0.576009	0.524587	0.946494	0.504088	0.492905
Q13177	Serine/threonine-protein kinase PAK 2 OS=Homo sapiens OX=9606 GN=PAK2 PE=1 SV=3	PAK2	2.291	2.23196e-07	Up	58.042	34.5	11	7	11	8	8	8	8	7	7	6	6	7	7	3	3	2	4	3	5	5	3	4	2	2	2	1.15422	1.36606	1.26979	1.47284	1.20203	1.8387	2.05394	1.10358	1.38049	1.59574	0.536853	0.693866	0.383177	0.539269	0.853948	0.530266	0.786117
Q13185	Chromobox protein homolog 3 OS=Homo sapiens OX=9606 GN=CBX3 PE=1 SV=4	CBX3	2.251	0.00015495	Up	20.811	45.9	5	4	5	3	3	3	3	4	5	4	4	3	4	3	3	3	3	2	3	3	3	2	1	3	2	0.852318	1.00936	0.821522	1.8273	1.35138	1.24009	2.07332	1.24367	2.08208	1.84871	0.467435	0.381164	0.439906	0.944742	0.761946	0.233745	0.480887
Q13200	26S proteasome non-ATPase regulatory subunit 2 OS=Homo sapiens OX=9606 GN=PSMD2 PE=1 SV=3	PSMD2	2.226	3.69828e-12	Up	100.2	43.6	28	28	28	21	19	20	22	24	18	21	19	23	22	14	13	15	15	16	11	14	13	12	11	16	9	1.4026	1.55701	1.45791	1.49646	1.61437	1.14879	1.33846	1.31584	1.33136	1.63051	0.671912	0.545591	0.63184	0.598543	0.725882	0.500534	0.674153
Q13201	Multimerin-1 OS=Homo sapiens OX=9606 GN=MMRN1 PE=1 SV=3	MMRN1	0.133	0.000455461	Down	138.11	18	16	15	16	1	2	3	3	3	3	2	3	3	2	5	6	9	6	8	11	12	8	14	9	11	12		0.165829	0.145126	0.170411							0.36931	0.39508	0.735108	0.673608	0.792326	0.892437	1.23444
Q13232	Nucleoside diphosphate kinase 3 OS=Homo sapiens OX=9606 GN=NME3 PE=1 SV=2	NME3	2.56	7.96902e-05	Up	19.015	46.2	5	5	5	5	5	4	5	5	5	5	4	4	5	2	3	2	2	2	2	3	1	2	1	2	2	1.25113	1.28167	0.656609	2.58505	1.50285	1.51617	2.33248	0.701345	1.09865	1.45638	0.633857	0.235386	0.658141	0.783517	0.566449	0.660602	0.411061
Q13325	Interferon-induced protein with tetratricopeptide repeats 5 OS=Homo sapiens OX=9606 GN=IFIT5 PE=1 SV=1	IFIT5	2.664	0.000222946	Up	55.846	13.7	5	5	5	5	4	5	5	5	4	4	3	4	5	1	0	2	2	0	1	2	2	1	0	0	0	1.19329	0.917296	1.15709	1.01942	1.4721	1.09355	1.78666	0.965659	0.715413	1.85202			0.389746	0.289251			0.406802
Q13347	Eukaryotic translation initiation factor 3 subunit I OS=Homo sapiens OX=9606 GN=EIF3I PE=1 SV=1	EIF3I	2.319	9.77829e-08	Up	36.501	51.1	10	10	10	7	6	6	7	7	7	6	8	8	7	4	4	4	3	3	4	4	2	2	2	3	2	1.38224	1.84741	1.52404	1.29791	1.59054	1.51572	1.15049	0.900154	1.56521	1.72517	0.519408	0.593476	0.608224	0.541724	1.07599	0.444977	0.643338
Q13363	C-terminal-binding protein 1 OS=Homo sapiens OX=9606 GN=CTBP1 PE=1 SV=2	CTBP1	2.282	0.000105592	Up	47.535	42.7	9	8	9	6	8	7	7	6	7	4	6	6	4	3	2	2	5	3	4	3	1	1	1	2	1	1.53894	1.53398	1.42033	0.842233	1.26161	1.03838	0.834157	1.70479	1.83606	1.31703	0.455347	1.17678	0.698448	0.655428	0.472851	0.520706	0.449821
Q13404	Ubiquitin-conjugating enzyme E2 variant 1 OS=Homo sapiens OX=9606 GN=UBE2V1 PE=1 SV=2	UBE2V1	0.033	2.91314e-10	Down	16.495	50.3	6	2	6	3	4	3	5	2	4	4	3	3	3	3	4	4	4	4	4	4	4	4	3	2	3	0.024359			0.033761		0.072186	0.046291				1.56454	1.14654	0.80353	1.30771	1.29543	0.728759	1.42129
Q13409	Cytoplasmic dynein 1 intermediate chain 2 OS=Homo sapiens OX=9606 GN=DYNC1I2 PE=1 SV=3	DYNC1I2	1.998	3.66306e-05	Up	71.456	33.2	12	12	12	10	10	10	11	9	9	6	7	9	8	5	4	4	4	3	3	3	2	2	2	3	1	1.05748	1.1327	1.21986	1.79729	1.23925	1.4385	1.3374	1.69808	1.49746	1.32802	0.901492	0.861217	0.482269	0.860943	0.628485	0.821825	0.968557
Q13423	NAD(P) transhydrogenase, mitochondrial OS=Homo sapiens OX=9606 GN=NNT PE=1 SV=3	NNT	3.401	1.38858e-10	Up	113.89	25.8	17	17	17	13	15	16	15	15	15	14	13	15	13	5	4	4	7	6	5	3	4	4	2	6	3	1.86736	2.23755	2.08714	1.5593	1.12806	1.6546	1.07899	1.60211	1.47563	1.57084	0.41325	0.44461	0.493931	0.567912	0.441779	0.471284	0.53608
Q13435	Splicing factor 3B subunit 2 OS=Homo sapiens OX=9606 GN=SF3B2 PE=1 SV=2	SF3B2	2.529	2.07333e-07	Up	100.23	20.9	12	11	12	5	9	11	9	10	8	9	9	9	10	2	2	3	3	3	3	3	3	2	1	2	3	1.0099	1.47872	1.74193	1.48745	1.62882	1.53475	0.952002	1.8014	1.46983	1.52931	0.590996	0.966723	0.396994	0.679125	0.432132	0.358813	0.624903
Q13505	Metaxin-1 OS=Homo sapiens OX=9606 GN=MTX1 PE=1 SV=3	MTX1	11.919	1.91927e-10	Up	51.462	10.9	3	3	3	2	3	3	3	3	3	2	3	3	3	1	3	2	2	2	2	1	2	1	1	3	1	1.6377	1.61412	1.91711	1.73389	1.1417	2.06536	2.26647	1.15285	1.69033	0.837424		0.16284	0.082563	0.102161	0.148416	0.079563
Q13510	Acid ceramidase OS=Homo sapiens OX=9606 GN=ASAH1 PE=1 SV=5	ASAH1	14.987	6.58761e-10	Up	44.659	39	12	12	12	9	9	11	11	8	10	10	11	9	9	5	4	4	4	2	3	5	5	3	3	3	3	1.49998	2.80052	1.10654	1.81843	1.84437	1.95681	1.62141	3.58538	2.24154	1.89403	0.022346	0.172496	0.122675	0.030396	0.150674	0.070957	0.266739
Q13557	Calcium/calmodulin-dependent protein kinase type II subunit delta OS=Homo sapiens OX=9606 GN=CAMK2D PE=1 SV=3	CAMK2D	2.96	3.82303e-09	Up	56.369	48.7	16	13	16	14	14	13	12	13	14	11	10	14	13	7	10	8	6	9	7	6	7	7	7	8	5	1.91762	1.87695	0.898495	1.76375	1.6972	1.35002	1.92024	1.56696	1.38697	1.27614	0.5906	0.652112	0.699169	0.625865	0.496684	0.267355	0.623564
Q13561	Dynactin subunit 2 OS=Homo sapiens OX=9606 GN=DCTN2 PE=1 SV=4	DCTN2	1.54	5.5769e-06	Up	44.23	53.6	14	14	14	10	10	11	11	10	9	8	8	8	9	7	8	8	7	9	7	7	7	8	5	8	6	1.0625	1.05156	0.939483	1.44105	1.29924	1.25616	1.64737	1.0991	1.30884	1.25851	0.929791	0.858969	0.779	0.648116	0.970063	0.687813	0.85688
Q13576	Ras GTPase-activating-like protein IQGAP2 OS=Homo sapiens OX=9606 GN=IQGAP2 PE=1 SV=4	IQGAP2	4.976	2.26528e-08	Up	180.58	35	41	40	41	28	26	33	34	28	31	17	29	25	26	8	6	7	10	12	11	14	11	7	9	6	9	1.90776	1.53619	3.19782	2.15981	2.18472	1.36108	0.504866	1.70379	1.29025	1.87943	0.267961	0.255035	0.312654	0.31774	0.209024	0.301046	0.561852
Q13586	Stromal interaction molecule 1 OS=Homo sapiens OX=9606 GN=STIM1 PE=1 SV=3	STIM1	1.613	0.000346216	Up	77.422	26.3	11	11	11	7	8	9	7	8	8	8	9	7	7	3	4	4	5	5	5	6	4	5	2	3	3	1.2596	1.3536	1.48202	1.34524	1.80786	1.12461	1.13029	1.26528	0.972484	0.872962	0.663416	0.586185	1.17615	0.60281	1.00503	0.459973	0.7405
Q13619	Cullin-4A OS=Homo sapiens OX=9606 GN=CUL4A PE=1 SV=3	CUL4A	2.142	0.000619464	Up	87.679	19.4	10	8	10	7	10	9	8	10	9	7	8	7	8	3	3	1	3	1	1	3	4	2	1	3	1	1.22073	1.10635	0.9019	1.17892	1.65548	0.983728	0.806057	1.13812	1.66444	1.84312	0.576658	0.410332		0.25102			0.824509
Q13642	Four and a half LIM domains protein 1 OS=Homo sapiens OX=9606 GN=FHL1 PE=1 SV=4	FHL1	0.537	2.43067e-05	Down	36.263	37.5	9	9	9	6	7	7	6	6	7	7	6	7	7	8	8	8	6	7	8	6	7	6	5	8	7	0.706654	0.601532	0.417936	0.704373	0.741786	0.611599	1.00929	0.850993	0.600753	0.553137	0.987204	0.865554	1.50622	0.950051	1.24411	1.82366	1.36132
Q13838	Spliceosome RNA helicase DDX39B OS=Homo sapiens OX=9606 GN=DDX39B PE=1 SV=1	DDX39B	2.041	1.05635e-07	Up	48.991	51.6	18	18	18	14	14	12	15	12	10	9	12	13	12	10	10	9	12	8	10	8	8	8	5	9	7	0.910064	1.23812	1.30902	1.24813	1.39001	1.5651	1.56274	1.43308	1.71285	1.48452	0.821987	0.87294	0.702393	0.882875	0.776109	0.688661	0.702865
Q13976	cGMP-dependent protein kinase 1 OS=Homo sapiens OX=9606 GN=PRKG1 PE=1 SV=3	PRKG1	0.439	0.0081429	Down	76.364	12.7	6	6	6	1	2	3	0	0	0	3	1	0	1	2	4	4	5	3	5	5	5	3	2	2	1		0.303837	0.464381				0.745298				0.878953	1.03818	0.996126	1.04565	1.12077	2.27301	1.4957
Q14103	Heterogeneous nuclear ribonucleoprotein D0 OS=Homo sapiens OX=9606 GN=HNRNPD PE=1 SV=1	HNRNPD	2.478	1.32795e-05	Up	38.434	31.5	11	11	11	7	8	8	9	9	9	6	9	9	8	3	5	5	4	4	4	6	5	5	6	4	4	1.19465	1.42191	1.16363	1.08366	1.87739	1.78825	1.37012	1.0536	1.936	1.93388	0.77147	0.394208	0.55621	0.83991	0.783597	0.751875	0.448385
Q14112	Nidogen-2 OS=Homo sapiens OX=9606 GN=NID2 PE=1 SV=3	NID2	2.38	1.46712e-08	Up	151.25	33.5	34	34	34	20	20	22	20	20	23	22	22	20	20	18	19	16	19	19	20	15	13	14	15	16	11	1.91008	1.43827	1.717	1.0601	1.52068	1.22063	1.23776	1.21997	1.50298	1.79836	0.558702	0.915529	0.456613	0.806788	0.622203	0.842207	0.614153
Q14118	Dystroglycan OS=Homo sapiens OX=9606 GN=DAG1 PE=1 SV=2	DAG1	3.324	7.06271e-08	Up	97.44	18.5	15	15	15	12	14	15	12	14	13	12	12	12	10	6	5	5	5	4	5	3	5	4	3	5	4	1.09647	1.0874	2.18824	1.37694	2.55788	1.72652	1.601	1.58212	1.55863	1.38889	0.589777	0.39934	0.486107	0.809366	0.435585	0.701068	0.359296
Q14139	Ubiquitin conjugation factor E4 A OS=Homo sapiens OX=9606 GN=UBE4A PE=1 SV=2	UBE4A	2.716	9.56636e-06	Up	122.56	14.3	9	9	9	5	6	6	6	5	6	5	8	7	5	4	4	2	5	2	2	4	2	2	3	2	2	1.79149	1.79946	1.05289	1.19239	1.22896	1.85355	1.11718	1.10754	0.944702	1.42821	0.274639	0.317755	0.764708	0.362648	0.412345		0.619322
Q14141	Septin-6 OS=Homo sapiens OX=9606 GN=SEPT6 PE=1 SV=4	SEPT6	7.31	8.61153e-09	Up	49.716	38.7	11	7	7	6	5	5	4	4	5	3	3	5	4	2	4	3	3	2	4	3	2	4	1	1	2	2.02993	1.63466	1.65693	1.70099	1.8233	1.72514	2.79345	1.53723	1.41392	1.27786	0.434045	0.184578	0.212971	0.209542	0.117008	0.326022	0.268378
Q14195	Dihydropyrimidinase-related protein 3 OS=Homo sapiens OX=9606 GN=DPYSL3 PE=1 SV=1	DPYSL3	1.559	0.00010112	Up	61.963	61.2	25	22	23	17	19	16	17	19	18	15	17	17	15	15	14	15	16	17	16	17	14	16	13	17	13	1.60905	1.26776	1.21106	1.04047	1.15817	0.998866	1.53331	1.16789	1.26672	1.17703	0.826447	0.86345	0.946236	0.949058	1.0251	0.680475	0.927473
Q14203	Dynactin subunit 1 OS=Homo sapiens OX=9606 GN=DCTN1 PE=1 SV=3	DCTN1	1.867	4.08823e-09	Up	141.69	40.5	37	37	37	27	26	25	27	27	25	23	24	28	24	22	21	24	21	22	20	22	17	18	13	19	18	1.063	1.21225	1.14716	1.28655	1.44883	1.48393	1.25368	1.48115	1.52569	1.48915	0.778241	0.675488	0.673233	0.739699	1.08868	0.657838	0.677031
Q14204	Cytoplasmic dynein 1 heavy chain 1 OS=Homo sapiens OX=9606 GN=DYNC1H1 PE=1 SV=5	DYNC1H1	1.962	1.5539e-09	Up	532.4	42.8	158	158	158	113	112	110	105	111	110	98	103	98	109	83	87	85	89	82	91	87	79	70	47	81	60	1.30657	1.30512	1.11937	1.41996	1.32458	1.31563	1.71234	1.32737	1.35852	1.46151	0.800057	0.739852	0.683011	0.783319	0.90339	0.737245	0.737404
Q14240	Eukaryotic initiation factor 4A-II OS=Homo sapiens OX=9606 GN=EIF4A2 PE=1 SV=2	EIF4A2	2.688	2.90413e-10	Up	46.402	62.9	21	12	21	16	18	16	15	14	16	14	12	14	12	9	11	9	10	9	11	9	10	9	7	9	7	1.05952	1.47487	1.46177	1.32802	1.59247	1.25372	1.52665	1.79008	1.82091	1.90167	0.675512	0.486573	0.640576	0.623011	0.670011	0.454267	0.583728
Q14257	Reticulocalbin-2 OS=Homo sapiens OX=9606 GN=RCN2 PE=1 SV=1	RCN2	1.716	0.00573079	Up	36.876	38.8	9	9	9	7	7	7	8	7	8	8	6	8	8	3	3	2	3	2	3	1	3	3	2	3	3	2.16554	1.91501	1.36951	1.43175	0.937814	0.859093	1.585	1.20663	0.686155	0.640809	0.769903	0.730828	0.701754	0.71357	0.767001	0.913042
Q14258	E3 ubiquitin/ISG15 ligase TRIM25 OS=Homo sapiens OX=9606 GN=TRIM25 PE=1 SV=2	TRIM25	3.628	1.45772e-09	Up	70.973	45.2	20	20	20	13	16	13	14	13	11	11	13	15	14	8	11	10	11	13	11	11	7	7	4	9	5	1.42057	1.64667	1.70808	1.33295	1.75371	1.60771	1.26821	2.14547	1.99444	1.65424	0.423272	0.296916	0.269041	0.40501	0.282679	0.49029	0.61269
Q14314	Fibroleukin OS=Homo sapiens OX=9606 GN=FGL2 PE=1 SV=1	FGL2	0.076	1.29452e-10	Down	50.228	37.1	17	17	17	5	4	4	3	5	5	4	4	3	3	15	14	16	14	10	13	12	16	12	11	12	13	0.182855	0.094692	0.142676		0.151136	0.150045	0.10504	0.147799	0.125409	0.036556	3.76513	1.28709	2.76335	0.925127	2.22933	1.15888	1.5451
Q14344	Guanine nucleotide-binding protein subunit alpha-13 OS=Homo sapiens OX=9606 GN=GNA13 PE=1 SV=2	GNA13	1.85	1.78566e-07	Up	44.049	47.2	13	13	13	10	10	10	10	10	9	10	10	7	9	6	6	5	6	8	7	7	5	7	5	5	6	1.30299	1.68476	1.35291	1.15104	1.2516	1.72064	1.15035	1.4249	0.968326	1.33722	0.599157	1.11293	0.739574	0.615774	0.757426	0.831754	0.679734
Q14515	SPARC-like protein 1 OS=Homo sapiens OX=9606 GN=SPARCL1 PE=1 SV=2	SPARCL1	2.199	0.00321325	Up	75.207	28	13	13	13	6	8	9	7	6	10	7	8	7	10	3	6	6	2	3	3	1	1	2	2	1	2	1.33383	0.995278	1.28466	1.10881	1.05964	1.47262	1.17073	1.8417	1.2985	1.9155	0.894176	0.322793	0.394484	0.137986	1.06648	0.621864
Q14624	Inter-alpha-trypsin inhibitor heavy chain H4 OS=Homo sapiens OX=9606 GN=ITIH4 PE=1 SV=4	ITIH4	0.016	8.05911e-10	Down	103.36	33.9	23	23	23	8	7	4	5	5	4	5	7	5	3	17	18	17	16	15	17	18	17	15	17	20	18	0.078192	0.07537	0.029517	0.02223	0.013366	0.01235	0.010886	0.008909	0.009415	0.02889	1.20672	1.62887	1.57171	1.43794	0.862796	1.71454	1.81295
Q14643	Inositol 1,4,5-trisphosphate receptor type 1 OS=Homo sapiens OX=9606 GN=ITPR1 PE=1 SV=3	ITPR1	8.109	1.21202e-05	Up	313.93	8.8	14	12	14	10	12	11	12	11	13	10	13	12	12	2	3	2	1	2	3	2	0	2	1	1	1	0.694352	0.972395	1.07428	1.33268	0.654122	1.03844	1.79119	1.97976	0.838339	2.16063		0.098814	0.209569			0.155429
Q14677	Clathrin interactor 1 OS=Homo sapiens OX=9606 GN=CLINT1 PE=1 SV=1	CLINT1	2.595	0.000381907	Up	68.259	22.6	12	12	12	6	6	7	9	7	7	8	8	10	7	4	3	4	3	4	4	3	1	2	0	2	2	1.26439	1.68317	1.19977	1.45106	1.56347	1.45757	1.56061	1.48444	1.28183	0.81239	0.643663		0.268588	0.529975	0.437349	0.307489	0.265902
Q14696	LRP chaperone MESD OS=Homo sapiens OX=9606 GN=MESD PE=1 SV=2	MESD	2.427	6.01103e-10	Up	26.076	29.5	5	5	5	3	4	3	3	3	4	4	5	4	4	1	1	1	1	1	1	1	1	1	1	1	1	1.32157	1.84624	1.21198	1.35297	1.77586	1.41317	1.89551	1.40828	1.1722	1.32404	0.533821	0.530458	0.521482	0.686056	0.761723	0.800418	0.664035
Q14766	Latent-transforming growth factor beta-binding protein 1 OS=Homo sapiens OX=9606 GN=LTBP1 PE=1 SV=4	LTBP1	0.39	0.000323246	Down	186.79	17.1	16	16	16	2	2	2	4	2	3	3	2	1	1	8	10	9	8	8	13	8	7	11	9	6	7	0.935453			0.28329		0.189964	0.431072				1.14534	1.44945	1.3031	1.00205	1.28336	1.29813	0.998908
Q14767	Latent-transforming growth factor beta-binding protein 2 OS=Homo sapiens OX=9606 GN=LTBP2 PE=1 SV=3	LTBP2	0.104	2.53794e-09	Down	195.05	12.7	14	14	14	3	2	1	2	1	2	3	2	2	1	13	14	13	13	14	11	11	7	9	9	9	12	0.190439	0.168307		0.152741		0.110732	0.134269	0.231944	0.096857		1.58324	1.56752	2.65206	2.80871	1.86454	1.1696	0.670833
Q14789	Golgin subfamily B member 1 OS=Homo sapiens OX=9606 GN=GOLGB1 PE=1 SV=2	GOLGB1	7.254	5.71479e-09	Up	376.01	12.3	24	24	24	20	19	22	20	20	20	18	17	18	21	2	3	4	4	1	2	3	2	1	1	1	1	2.3457	1.27275	1.13996	1.14796	1.04772	1.10177	1.62877	1.08974	1.27496	3.45459	0.23488	0.268444	0.183893	0.233559		0.160398	0.172037
Q14839	Chromodomain-helicase-DNA-binding protein 4 OS=Homo sapiens OX=9606 GN=CHD4 PE=1 SV=2	CHD4	2.787	0.000240884	Up	218	11.4	13	13	13	7	10	11	9	11	11	5	11	8	11	1	1	2	1	2	2	2	2	1	1	3	1	1.01758	1.21207	1.92243	1.07202	1.23313	1.67029	0.417842	1.3201	1.4463	1.40674			0.412611		0.531305	0.509074
Q14894	Ketimine reductase mu-crystallin OS=Homo sapiens OX=9606 GN=CRYM PE=1 SV=1	CRYM	13.559	3.38538e-10	Up	33.775	87.9	21	21	21	17	17	16	16	18	17	17	18	18	18	9	5	5	6	4	6	5	5	3	3	4	3	2.00436	1.80343	1.60664	2.18071	2.50091	1.81737	2.07935	2.8196	1.57187	1.82707	0.242771	0.151074	0.154785	0.155539	0.141295	0.201736	0.356342
Q14914	Prostaglandin reductase 1 OS=Homo sapiens OX=9606 GN=PTGR1 PE=1 SV=2	PTGR1	4.362	6.2262e-08	Up	35.869	45.6	10	10	10	7	9	7	8	7	9	8	8	10	9	3	5	3	6	5	7	7	6	5	0	2	4	1.80328	0.761498	1.04145	2.1836	1.38515	2.07176	2.19633	1.47281	1.73543	1.61891	0.25352	0.429767	0.170344	0.477473	0.367673	0.568639	0.593053
Q14974	Importin subunit beta-1 OS=Homo sapiens OX=9606 GN=KPNB1 PE=1 SV=2	KPNB1	1.822	7.06846e-09	Up	97.169	35.7	22	22	22	15	15	12	13	13	14	13	13	11	15	13	13	14	13	13	12	15	11	14	13	12	13	1.19863	1.1529	1.11917	1.23999	1.23001	1.27565	1.51295	1.54836	1.70065	1.28598	0.711968	0.666994	0.837008	0.638809	0.902683	0.572647	0.795952
Q14980	Nuclear mitotic apparatus protein 1 OS=Homo sapiens OX=9606 GN=NUMA1 PE=1 SV=2	NUMA1	2.791	1.57567e-09	Up	238.26	37.9	57	57	57	35	37	42	37	37	40	31	38	40	37	20	23	18	21	20	17	21	14	17	12	20	18	1.22316	1.79129	1.50614	1.42848	1.21616	1.42598	1.73263	1.80212	1.62697	1.63238	0.659287	0.70755	0.662828	0.660345	0.758213	0.501631	0.582675
Q14BN4	Sarcolemmal membrane-associated protein OS=Homo sapiens OX=9606 GN=SLMAP PE=1 SV=1	SLMAP	1.631	0.03605	Up	95.197	22.5	13	13	13	12	8	11	9	7	8	7	10	9	6	1	2	3	0	1	3	2	1	2	1	2	2	1.23489	1.44722	1.27505	1.28775	0.956761	0.880336	1.38014	1.11548	1.12302	0.995674			0.545907			0.939717	0.790968
Q15008	26S proteasome non-ATPase regulatory subunit 6 OS=Homo sapiens OX=9606 GN=PSMD6 PE=1 SV=1	PSMD6	1.809	0.000136396	Up	45.531	33.9	14	14	14	11	12	12	11	13	12	10	13	12	11	6	6	5	7	6	7	7	5	6	5	5	5	1.08089	1.10409	1.02588	1.22579	1.56081	1.13683	2.18678	1.09273	1.4926	1.31909	0.67867	0.652541	0.750871	0.687433	1.047	0.453784	0.787181
Q15019	Septin-2 OS=Homo sapiens OX=9606 GN=SEPT2 PE=1 SV=1	SEPT2	3.055	2.39867e-10	Up	41.487	71.5	19	19	19	17	16	15	17	16	14	16	15	16	17	10	11	8	11	8	11	9	9	10	7	10	8	1.18948	1.574	1.65124	1.59069	1.46275	1.62141	1.66979	1.80478	1.68319	1.54807	0.405593	0.553058	0.429293	0.628928	0.776907	0.663391	0.561651
Q15029	116 kDa U5 small nuclear ribonucleoprotein component OS=Homo sapiens OX=9606 GN=EFTUD2 PE=1 SV=1	EFTUD2	3.379	1.98821e-13	Up	109.43	38.9	23	22	22	17	18	19	17	15	17	12	15	17	17	5	8	6	6	4	5	6	8	4	4	6	5	1.67393	1.70231	1.76538	1.84411	1.55891	1.61371	1.30795	1.40889	1.67301	1.68618	0.546008	0.486968	0.503841	0.441865	0.353024	0.60911	0.475196
Q15036	Sorting nexin-17 OS=Homo sapiens OX=9606 GN=SNX17 PE=1 SV=1	SNX17	2.042	4.85291e-07	Up	52.901	12.8	4	3	4	3	3	2	3	2	4	3	3	3	3	3	3	2	4	3	4	3	2	2	2	3	2	1.09626	1.12851	1.25826	1.22174	1.10087	1.3881	1.92813	1.40526	1.52978	1.59041	0.810301	1.01508	0.711129	0.625545	0.640049	0.720694	0.610729
Q15046	Lysine--tRNA ligase OS=Homo sapiens OX=9606 GN=KARS PE=1 SV=3	KARS	3.227	1.03036e-05	Up	68.047	30.3	13	13	13	11	11	9	10	11	12	6	9	9	11	2	2	2	5	2	7	9	5	4	2	3	8	1.24426	2.0817	1.66879	1.63987	1.85447	2.05085	0.442013	1.24829	1.91456	1.89142	0.313393	0.272811	0.195531	0.50775	0.690804	0.53067	0.845724
Q15084	Protein disulfide-isomerase A6 OS=Homo sapiens OX=9606 GN=PDIA6 PE=1 SV=1	PDIA6	0.328	5.89435e-10	Down	48.121	45.2	15	15	15	10	10	13	12	12	11	8	11	12	11	8	8	8	7	7	7	7	7	8	6	7	6	0.328723	0.554087	0.648046	0.602808	0.557285	0.453234	0.503935	0.344554	0.244058	0.480708	1.32706	1.05664	1.61588	1.569	1.6302	1.01554	1.61528
Q15102	Platelet-activating factor acetylhydrolase IB subunit gamma OS=Homo sapiens OX=9606 GN=PAFAH1B3 PE=1 SV=1	PAFAH1B3	2.611	1.53617e-08	Up	25.734	71.9	10	9	10	7	7	8	6	6	7	6	7	7	7	5	5	3	6	5	4	6	6	6	6	6	4	1.10483	1.62364	1.2972	1.2401	1.70039	1.48107	1.9773	1.27253	1.71493	1.6609	0.475538	0.382002	0.722024	0.479173	0.567135	0.36035	0.395153
Q15113	Procollagen C-endopeptidase enhancer 1 OS=Homo sapiens OX=9606 GN=PCOLCE PE=1 SV=2	PCOLCE	0.151	1.9507e-08	Down	47.972	42.1	13	13	13	4	8	3	5	2	4	3	4	2	4	12	12	10	12	10	11	10	11	10	9	12	11	0.156208	0.262304	0.094101	0.114734	0.131001	0.094042	0.733915	0.277554	0.162954	0.427239	1.421	3.67696	1.74747	1.64722	1.14577	1.61858	1.91517
Q15121	Astrocytic phosphoprotein PEA-15 OS=Homo sapiens OX=9606 GN=PEA15 PE=1 SV=2	PEA15	4.381	5.896e-13	Up	15.04	45.4	8	8	8	7	5	6	6	7	5	5	6	8	6	4	4	3	3	3	4	3	4	4	2	3	3	1.45026	1.65498	1.37628	1.34845	1.50973	1.46586	2.319	2.126	2.10694	1.91208	0.478215	0.480416	0.383496	0.484153	0.352067	0.475043	0.514284
Q15124	Phosphoglucomutase-like protein 5 OS=Homo sapiens OX=9606 GN=PGM5 PE=1 SV=2	PGM5	5.077	3.99748e-08	Up	62.224	23.5	10	10	10	9	8	8	8	9	8	8	8	7	9	4	4	4	2	2	5	6	4	3	1	3	4	0.943959	1.81532	1.35118	1.00433	1.41715	1.14496	1.56649	1.73112	1.90963	3.25481		0.316681	0.209849	0.641934		0.457651	0.202334
Q15165	Serum paraoxonase/arylesterase 2 OS=Homo sapiens OX=9606 GN=PON2 PE=1 SV=4	PON2	2.204	9.58738e-06	Up	39.38	46.9	10	10	10	7	9	8	10	8	9	10	9	9	8	5	6	5	5	4	6	5	1	3	4	5	4	1.51747	1.43499	1.69186	1.02656	1.03756	1.37695	2.13947	1.59186	0.714335	1.478	0.928548	0.730125	0.846647	0.388191	0.611966	0.870741	0.519158
Q15181	Inorganic pyrophosphatase OS=Homo sapiens OX=9606 GN=PPA1 PE=1 SV=2	PPA1	0.545	0.00201263	Down	32.66	73	19	19	19	13	13	14	14	10	9	12	11	12	11	13	15	12	13	13	12	12	12	12	9	10	7	0.836346	0.515985	0.664896	0.568063	0.810181	0.499739	0.579163	0.643876	0.889031	0.866796	1.37877	0.803112	1.64145	1.39321	1.62583	1.46369	1.36453
Q15185	Prostaglandin E synthase 3 OS=Homo sapiens OX=9606 GN=PTGES3 PE=1 SV=1	PTGES3	0.335	3.2434e-05	Down	18.697	26.2	3	3	3	1	2	2	2	2	2	1	1	1	1	3	3	3	3	3	2	3	3	2	2	2	2	0.301859	0.624618	0.590227	0.445915	0.193598	0.424783					1.00399	1.64682	2.187	0.667286	1.34356	0.863848	2.08595
Q15286	Ras-related protein Rab-35 OS=Homo sapiens OX=9606 GN=RAB35 PE=1 SV=1	RAB35	0.622	0.0201313	Down	23.025	19.9	3	3	3	3	2	3	3	2	3	3	3	3	3	2	1	2	1	1	2	1	2	1	2	2	1	0.997273	0.94689	0.566531	0.660566	0.222819	0.490851	0.92883	1.3348	1.16169	0.835576	1.43616		1.39584			1.34949
Q15293	Reticulocalbin-1 OS=Homo sapiens OX=9606 GN=RCN1 PE=1 SV=1	RCN1	2.265	4.08251e-09	Up	38.89	49.2	14	14	14	10	9	9	10	11	8	10	9	8	8	3	4	3	5	4	2	3	4	3	2	3	5	1.66997	1.40532	1.52778	1.37772	1.88988	1.11881	1.2585	1.41481	1.57227	1.14696	0.669673	0.772506	0.614161	0.506091	0.910789	0.624605	0.651526
Q15334	Lethal(2) giant larvae protein homolog 1 OS=Homo sapiens OX=9606 GN=LLGL1 PE=1 SV=3	LLGL1	2.285	0.000115221	Up	115.42	10	7	7	7	3	3	4	4	5	3	4	3	4	4	4	4	2	4	3	4	2	2	1	0	0	2	0.943507	1.42389	1.13034	1.81976	1.85769	1.2052	1.18919	1.05558	0.997266	0.684814	0.504662	0.458956		0.501202	0.717138	0.510791
Q15365	Poly(rC)-binding protein 1 OS=Homo sapiens OX=9606 GN=PCBP1 PE=1 SV=2	PCBP1	1.728	0.00121558	Up	37.497	64	12	10	12	8	10	8	7	8	10	9	9	10	8	9	10	8	11	9	8	9	6	9	7	6	7	0.704167	1.03013	2.08073	1.84565	1.60848	1.34888	0.806447	1.34213	0.966278	1.25198	0.723877	0.739101	0.801457	0.712317	0.681701	0.953189	0.683835
Q15369	Elongin-C OS=Homo sapiens OX=9606 GN=ELOC PE=1 SV=1	ELOC	2.277	1.03958e-05	Up	12.473	41.1	3	3	3	3	3	3	3	3	3	3	3	3	2	2	2	3	2	2	2	2	2	3	2	2	2	1.80159	2.06533	1.68099	1.56517	1.56506	1.58408	0.693742	1.15477	1.14721	1.14915	0.671082	0.599625	0.707804	0.767682	0.797335	0.655797	0.598823
Q15418	Ribosomal protein S6 kinase alpha-1 OS=Homo sapiens OX=9606 GN=RPS6KA1 PE=1 SV=2	RPS6KA1	1.848	0.000476358	Up	82.722	23.7	13	9	13	6	8	10	8	12	11	7	7	10	11	1	2	3	3	4	4	2	1	0	2	2	1	1.00893	1.46281	0.808341	1.07565	1.65301	1.73807	1.10062	0.939069	1.50638	1.26854		0.968604	0.560011	1.08059	0.788596	0.439994	0.507438
Q15436	Protein transport protein Sec23A OS=Homo sapiens OX=9606 GN=SEC23A PE=1 SV=2	SEC23A	2.314	5.23108e-07	Up	86.16	24.2	12	10	12	10	9	7	7	7	9	8	7	6	9	3	8	4	8	6	9	6	7	5	2	4	3	1.25878	1.29661	1.59783	1.19616	1.6039	1.54823	1.34718	1.4122	1.69477	1.53249	0.640367	0.480137	0.568501	0.528973	0.391285	0.422164	0.665793
Q15582	Transforming growth factor-beta-induced protein ig-h3 OS=Homo sapiens OX=9606 GN=TGFBI PE=1 SV=1	TGFBI	0.247	7.41778e-13	Down	74.68	65.4	32	32	32	18	17	18	17	15	17	14	14	15	17	29	28	28	24	25	22	22	22	25	20	27	22	0.278968	0.323155	0.430893	0.369522	0.25808	0.456735	0.479054	0.386935	0.335606	0.43319	1.93728	1.91257	1.94439	1.58607	1.8542	1.33614	1.20166
Q15628	Tumor necrosis factor receptor type 1-associated DEATH domain protein OS=Homo sapiens OX=9606 GN=TRADD PE=1 SV=2	TRADD	3.321	4.96068e-06	Up	34.247	16.3	3	3	3	2	2	3	3	3	3	3	3	2	3	2	2	1	0	1	2	2	0	1	0	1	0	0.85171	0.997328	1.07544	1.11763	1.36801	1.01066	1.23993	1.35076	1.34009	0.966841	0.276969	0.404629
Q15631	Translin OS=Homo sapiens OX=9606 GN=TSN PE=1 SV=1	TSN	2.318	2.25433e-10	Up	26.183	38.6	7	7	7	6	6	6	6	7	7	6	6	5	7	4	4	3	4	4	4	4	4	4	3	4	3	1.34186	1.36321	1.11915	1.29827	1.45694	1.34545	2.41691	1.39782	1.21678	1.53919	0.602747	0.691095	0.659474	0.632211	0.652385	0.650243	0.664435
Q15654	Thyroid receptor-interacting protein 6 OS=Homo sapiens OX=9606 GN=TRIP6 PE=1 SV=3	TRIP6	1.863	8.73461e-08	Up	50.287	25	7	7	7	2	3	3	3	3	3	3	3	3	3	5	5	6	5	5	6	6	3	4	1	3	3	0.942652	1.63096	1.28518	1.3457	1.41419	1.32832	1.3178	1.36805	1.58875	0.982546	0.780292	0.835708	0.744722	0.603097	0.860381	0.834937	0.753223
Q15746	Myosin light chain kinase, smooth muscle OS=Homo sapiens OX=9606 GN=MYLK PE=1 SV=4	MYLK	0.312	7.71416e-05	Down	210.71	15.2	18	18	18	2	1	3	1	1	2	0	0	1	2	13	14	13	16	13	14	16	10	14	7	8	10	0.638065		0.145974			0.327697				0.395974	0.939687	1.18884	1.34876	1.77474	1.06285	1.30759	1.71677
Q15836	Vesicle-associated membrane protein 3 OS=Homo sapiens OX=9606 GN=VAMP3 PE=1 SV=3	VAMP3	0.62	0.000791906	Down	11.309	46	3	2	3	2	2	3	3	3	3	2	2	3	3	2	2	2	2	2	2	2	2	2	2	2	2	0.355429	0.623889	0.681177	1.16982	0.912905	0.939689	0.950641	0.655168	0.648963	0.553483	1.2771	1.20712	1.24137	1.3092	1.42913	1.25928	1.26249
Q15942	Zyxin OS=Homo sapiens OX=9606 GN=ZYX PE=1 SV=1	ZYX	0.452	4.49501e-05	Down	61.277	40.4	13	13	13	5	5	7	5	6	7	5	4	5	2	8	10	9	9	10	9	9	7	9	9	7	7	0.374973	0.76159	0.745607	0.708283	0.781524	0.555187	0.511398	0.59269	0.565483	0.418164	1.10017	1.00095	0.928335	0.820434	1.05255	1.4491	1.40986
Q16134	Electron transfer flavoprotein-ubiquinone oxidoreductase, mitochondrial OS=Homo sapiens OX=9606 GN=ETFDH PE=1 SV=2	ETFDH	3.776	5.16209e-06	Up	68.495	24.3	9	9	9	8	7	8	7	8	8	8	7	9	8	3	2	4	1	4	4	3	1	2	0	2	2	1.75292	1.83146	1.49122	0.925162	1.05456	1.10304	2.67773	1.04239	0.863734	1.06408	0.347006	0.449421	0.196024		0.521514	0.378236	0.301497
Q16181	Septin-7 OS=Homo sapiens OX=9606 GN=SEPT7 PE=1 SV=2	SEPT7	0.49	1.01198e-05	Down	50.679	60.4	24	23	24	17	17	19	18	18	18	13	15	18	19	10	13	10	13	10	13	11	10	12	8	9	11	0.761257	0.464863	0.501464	1.32428	0.409577	0.892059	0.432157	0.392084	0.408088	0.788534	1.167	1.10154	1.17754	1.08248	1.699	1.02023	1.63416
Q16401	26S proteasome non-ATPase regulatory subunit 5 OS=Homo sapiens OX=9606 GN=PSMD5 PE=1 SV=3	PSMD5	1.542	6.6601e-07	Up	56.195	43.3	14	14	14	8	9	7	7	9	10	9	8	8	8	11	8	9	10	7	7	9	9	9	9	11	8	1.19379	1.12169	1.26256	1.22374	1.23378	1.26913	1.22187	1.12756	1.41334	1.30294	0.738058	0.800502	0.693869	0.723684	1.05865	0.690772	0.704861
Q16531	DNA damage-binding protein 1 OS=Homo sapiens OX=9606 GN=DDB1 PE=1 SV=1	DDB1	2.528	4.59452e-14	Up	126.97	29.1	24	23	24	17	16	14	16	16	17	14	15	15	16	14	13	10	15	12	12	14	13	13	12	14	9	1.17663	1.32225	1.27871	1.4436	1.50414	1.44282	2.12423	1.5324	1.50855	1.58556	0.559353	0.557162	0.599245	0.560896	0.614375	0.596224	0.593385
Q16555	Dihydropyrimidinase-related protein 2 OS=Homo sapiens OX=9606 GN=DPYSL2 PE=1 SV=1	DPYSL2	2.629	8.40923e-11	Up	62.293	65.7	25	22	25	23	23	22	19	22	22	19	24	23	22	17	17	17	19	15	18	17	15	19	16	18	15	1.34216	1.13518	1.22821	1.50611	1.73778	1.60757	1.46882	1.59637	1.76888	1.71341	0.64915	0.591583	0.571819	0.725187	0.782835	0.633748	0.619881
Q16563	Synaptophysin-like protein 1 OS=Homo sapiens OX=9606 GN=SYPL1 PE=1 SV=1	SYPL1	0.406	0.00130805	Down	28.565	15.8	3	3	3	2	2	2	0	1	2	1	1	2	1	3	2	2	1	2	3	2	2	2	2	1	1	0.475285	0.378522	0.650948			0.353796			0.634895		1.78951	1.26159	2.1772		0.951043	1.74644	0.936053
Q16576	Histone-binding protein RBBP7 OS=Homo sapiens OX=9606 GN=RBBP7 PE=1 SV=1	RBBP7	1.633	0.00155783	Up	47.82	39.1	8	6	6	4	5	4	4	4	5	3	4	4	5	4	5	4	4	3	4	4	3	3	1	4	3	1.43615	1.68522	1.28774	1.37884	1.08584	1.36267	0.759881	1.05752	1.0668	1.42754	0.64944	1.00298	0.345848	0.846228	0.528302	0.671018	0.493979
Q16610	Extracellular matrix protein 1 OS=Homo sapiens OX=9606 GN=ECM1 PE=1 SV=2	ECM1	0.179	8.3431e-05	Down	60.673	28.9	10	10	10	2	1	2	1	0	0	1	1	1	1	8	9	9	9	9	8	8	9	9	7	10	8	0.156865		0.24815								0.828291	0.860525	0.736067	0.615935	1.33033	0.771977	0.943293
Q16678	Cytochrome P450 1B1 OS=Homo sapiens OX=9606 GN=CYP1B1 PE=1 SV=2	CYP1B1	11.79	3.03214e-07	Up	60.845	40.3	14	14	14	13	12	13	10	12	13	10	11	14	13	4	2	4	4	5	4	2	1	1	1	2	1	1.90273	1.48737	1.57997	0.977604	1.95587	1.5555	0.859404	1.65676	3.4196	1.46145	0.22372	0.139657	0.075471	0.145503	0.172917	0.268424	0.103238
Q16698	2,4-dienoyl-CoA reductase, mitochondrial OS=Homo sapiens OX=9606 GN=DECR1 PE=1 SV=1	DECR1	1.584	0.00139219	Up	36.067	38.2	7	7	7	4	4	5	4	4	5	4	5	4	4	4	3	5	5	4	5	5	4	4	3	3	4	1.09072	1.67788	1.71477	1.33764	1.45364	1.37274	0.688954	1.1578	0.872128	1.15103	1.05357	1.11499	0.524043	0.657816	0.728466	0.787802	1.03686
Q16718	NADH dehydrogenase [ubiquinone] 1 alpha subcomplex subunit 5 OS=Homo sapiens OX=9606 GN=NDUFA5 PE=1 SV=3	NDUFA5	4.968	6.18133e-11	Up	13.459	67.2	7	7	7	4	5	5	5	5	6	5	5	6	7	4	4	4	3	3	4	3	3	3	2	4	2	2.20476	1.43384	1.93165	2.12965	1.82956	1.15444	1.78978	2.43386	1.51641	1.296	0.387715	0.279961	0.264418	0.229292	0.707983	0.258581	0.451559
Q16795	NADH dehydrogenase [ubiquinone] 1 alpha subcomplex subunit 9, mitochondrial OS=Homo sapiens OX=9606 GN=NDUFA9 PE=1 SV=2	NDUFA9	5.411	4.66593e-08	Up	42.509	45.1	12	12	12	10	8	9	10	10	9	10	9	10	10	4	5	5	3	4	4	3	4	4	1	4	3	1.4264	1.09256	2.16276	2.06359	1.98961	2.17356	1.96752	1.00559	1.56738	2.00343	0.379402	0.115415	0.321139	0.153195	0.797601	0.201948	0.124824
Q16799	Reticulon-1 OS=Homo sapiens OX=9606 GN=RTN1 PE=1 SV=1	RTN1	84.603	4.19496e-08	Up	83.617	34.8	16	15	16	14	13	15	13	15	14	13	14	13	13	2	2	2	3	5	4	3	2	3	1	2	1	2.2453	2.81621	2.72931	1.95732	1.68809	2.58128	2.13009	1.83143	0.510761	1.27658	0.006064	0.002905	0.003372	0.020613	0.050174	0.014139	0.02106
Q16836	Hydroxyacyl-coenzyme A dehydrogenase, mitochondrial OS=Homo sapiens OX=9606 GN=HADH PE=1 SV=3	HADH	2.849	2.01297e-08	Up	34.293	57.3	9	9	9	8	8	8	7	7	7	6	6	7	7	3	6	2	3	2	4	5	3	3	3	3	2	1.52903	1.81137	1.55245	1.60607	1.47648	1.32604	1.50322	1.51693	1.40663	1.75163	0.537118	0.322359	0.572683	0.620182	0.807001	0.601528	0.643413
Q16851	UTP--glucose-1-phosphate uridylyltransferase OS=Homo sapiens OX=9606 GN=UGP2 PE=1 SV=5	UGP2	2.668	1.36356e-08	Up	56.94	35.4	13	13	13	9	9	9	10	10	10	9	8	10	10	9	8	6	8	5	8	7	7	4	4	6	5	1.05168	1.55328	1.52267	1.40261	1.47081	1.64233	1.80776	1.48568	1.56571	1.67173	0.389531	0.434298	0.535812	0.689266	1.10911	0.490858	0.41015
Q16881	Thioredoxin reductase 1, cytoplasmic OS=Homo sapiens OX=9606 GN=TXNRD1 PE=1 SV=3	TXNRD1	3.14	1.12874e-10	Up	70.905	22.8	9	8	8	7	6	6	7	6	7	5	6	6	6	5	6	5	6	6	6	6	5	5	4	5	4	1.40421	1.45129	1.30265	1.16403	1.65825	1.02058	2.31456	1.63333	2.25597	1.71264	0.441332	0.50072	0.477474	0.416636	0.554119	0.447728	0.481266
Q16891	MICOS complex subunit MIC60 OS=Homo sapiens OX=9606 GN=IMMT PE=1 SV=1	IMMT	1.839	3.36139e-05	Up	83.677	52.5	28	28	28	19	22	23	23	21	21	18	20	20	22	10	9	11	8	12	8	10	8	11	8	10	7	1.09697	0.863792	1.09184	1.24413	1.77276	1.08825	2.1583	1.67026	1.23872	1.08887	0.686932	0.743818	0.629516	0.936704	1.07573	0.861648	0.441229
Q27J81	Inverted formin-2 OS=Homo sapiens OX=9606 GN=INF2 PE=1 SV=2	INF2	3.848	1.81866e-12	Up	135.62	34.7	24	24	24	17	22	21	20	18	20	17	20	20	17	6	12	12	9	8	8	10	7	10	4	4	8	1.4005	2.11385	1.84314	1.47917	1.53198	1.48442	2.18233	2.01426	1.48466	1.23587	0.433475	0.51236	0.369222	0.355185	0.574353	0.499751	0.418028
Q2TAA2	Isoamyl acetate-hydrolyzing esterase 1 homolog OS=Homo sapiens OX=9606 GN=IAH1 PE=1 SV=1	IAH1	1.847	0.00359009	Up	27.598	33.9	5	5	5	3	4	4	4	4	2	4	4	4	4	3	2	2	3	4	0	2	3	3	0	0	2	0.788196	1.28983	1.0467	1.00524	1.33862	1.22559	1.00911	1.76191	1.43466	1.65974	0.176678	0.829587	0.566037	0.71585	1.28983		0.979005
Q2UY09	Collagen alpha-1(XXVIII) chain OS=Homo sapiens OX=9606 GN=COL28A1 PE=2 SV=2	COL28A1	15.067	0.00517006	Up	116.66	19.1	19	19	19	12	19	19	12	17	12	10	12	11	13	3	2	1	1	1	1	0	0	0	1	1	0	0.536676	5.39633	2.21518	0.38083	0.746815	0.521859	0.466048	0.552387	0.310664	0.716004	0.112827	0.044371
Q32P44	Echinoderm microtubule-associated protein-like 3 OS=Homo sapiens OX=9606 GN=EML3 PE=1 SV=1	EML3	1.861	0.00866946	Up	95.196	13.8	6	6	6	3	3	3	2	3	3	4	2	4	3	2	0	2	2	0	2	3	0	3	1	2	0	0.76112	0.906406	1.36236	0.644906	1.65319	1.62909	0.885725	1.23387	0.985001	1.7612	0.252088					1.98164	0.246945
Q3ZCQ8	Mitochondrial import inner membrane translocase subunit TIM50 OS=Homo sapiens OX=9606 GN=TIMM50 PE=1 SV=2	TIMM50	5.89	4.56582e-07	Up	39.646	14.2	3	3	3	3	3	3	3	3	3	2	2	3	3	2	2	0	1	1	1	0	2	0	0	2	0	1.38237	1.43016	0.819644	1.2073	1.09907	1.11899	1.75976	1.2946	1.08622	1.91157	0.184549	0.231664
Q49A26	Putative oxidoreductase GLYR1 OS=Homo sapiens OX=9606 GN=GLYR1 PE=1 SV=4	GLYR1	3.903	2.70365e-05	Up	60.547	13.2	4	4	4	3	4	3	2	2	3	2	3	2	3	0	2	2	1	2	1	2	1	2	0	0	0	2.45837	1.0299	2.57518	0.869501	1.20078	0.982313	0.756824	0.999075	0.980489	1.44439		0.351476	0.268797		0.478606		0.350091
Q4KMQ2	Anoctamin-6 OS=Homo sapiens OX=9606 GN=ANO6 PE=1 SV=2	ANO6	1.939	6.12942e-06	Up	106.16	22.5	16	16	16	9	9	10	8	7	7	7	9	6	9	6	8	7	8	7	8	10	6	4	5	9	7	1.37448	1.2266	1.80252	1.54929	1.81759	1.22944	1.47042	1.03877	1.19506	0.886842	0.808904	0.829782	0.877805	0.708358	0.859662	0.945909	0.683637
Q52LD8	Raftlin-2 OS=Homo sapiens OX=9606 GN=RFTN2 PE=2 SV=3	RFTN2	2.45	0.000343456	Up	55.921	13.4	4	4	4	2	3	3	3	2	3	2	2	3	2	2	3	4	3	2	2	2	2	3	1	2	2	1.19794	1.34509	1.59966	1.44158	1.2055	1.33336	1.64956	1.4221	1.216	1.15866		0.503012	0.624112	0.418393	0.586922		0.356398
Q53EL6	Programmed cell death protein 4 OS=Homo sapiens OX=9606 GN=PDCD4 PE=1 SV=2	PDCD4	2.413	0.000320721	Up	51.735	34.8	10	10	10	5	4	7	6	5	7	4	5	7	6	6	7	6	7	6	5	6	7	5	2	5	6	1.46566	1.44418	1.02377	1.30864	1.32415	1.22479	1.96417	1.70182	1.52861	1.70722	0.694754	0.833751	0.239526	0.493719	0.338205	0.434886	0.346912
Q53GQ0	Very-long-chain 3-oxoacyl-CoA reductase OS=Homo sapiens OX=9606 GN=HSD17B12 PE=1 SV=2	HSD17B12	7.017	1.70847e-16	Up	34.324	48.7	15	14	15	12	12	12	12	13	13	11	13	11	11	8	7	6	7	5	7	6	8	7	7	7	4	2.23922	2.11761	1.96941	1.8285	1.77607	2.10122	1.67511	1.73856	1.54713	1.79418	0.322406	0.30857	0.292731	0.236129	0.341322	0.233653	0.302352
Q53GS9	U4/U6.U5 tri-snRNP-associated protein 2 OS=Homo sapiens OX=9606 GN=USP39 PE=1 SV=2	USP39	3.753	2.13536e-05	Up	65.38	11.5	4	4	4	4	3	3	4	4	4	2	4	2	3	2	1	0	1	2	1	1	0	1	0	1	1	0.867706	0.8544	1.03364	1.24915	0.780755	1.30634	1.69683	1.19687	1.15363	1.25355	0.292191				0.314948
Q53H12	Acylglycerol kinase, mitochondrial OS=Homo sapiens OX=9606 GN=AGK PE=1 SV=2	AGK	7.468	2.33705e-06	Up	47.137	17.3	4	4	4	3	4	4	3	4	4	3	4	4	4	1	1	1	2	0	3	2	1	2	1	1	0	1.66278	1.55665	1.51246	0.861775	0.702324	1.10742	1.6387	1.68933	0.873817	1.683				0.098197		0.127443	0.105309
Q567U6	Coiled-coil domain-containing protein 93 OS=Homo sapiens OX=9606 GN=CCDC93 PE=1 SV=2	CCDC93	4.618	4.65012e-05	Up	73.197	6	3	3	3	3	3	2	3	3	3	2	2	3	3	1	2	1	2	0	1	1	1	0	0	1	1	1.00288	0.796821	1.2525	0.760742	1.43819	0.800667	1.01354	1.72778	1.61555	1.09318		0.249566		0.248587
Q5JPE7	Nodal modulator 2 OS=Homo sapiens OX=9606 GN=NOMO2 PE=1 SV=1	NOMO2	1.949	3.25262e-06	Up	139.44	23.7	16	16	16	11	11	10	12	11	11	7	11	10	10	7	5	6	7	4	5	6	5	5	3	5	4	1.58802	1.95442	1.65424	1.0976	1.33167	1.292	0.89302	1.33236	1.10763	1.3644	0.534668	0.826797	0.654297	0.613708	0.996933	0.747528	0.912513
Q5SRE7	Phytanoyl-CoA dioxygenase domain-containing protein 1 OS=Homo sapiens OX=9606 GN=PHYHD1 PE=1 SV=2	PHYHD1	2.751	0.00370657	Up	32.41	21.3	4	4	4	3	3	3	4	3	3	3	3	3	4	0	2	1	2	2	2	1	0	1	0	0	1	0.941892	1.87951	0.636887	1.4504	1.50338	0.636388	0.751124	0.69605	1.39211	2.33531		0.267965		0.552967	0.495485	0.46052
Q5SSJ5	Heterochromatin protein 1-binding protein 3 OS=Homo sapiens OX=9606 GN=HP1BP3 PE=1 SV=1	HP1BP3	1.794	3.45611e-05	Up	61.206	33.3	15	15	15	11	11	11	10	9	9	8	10	9	11	4	7	5	7	5	6	7	6	6	5	7	5	1.07426	1.2718	1.34764	1.64422	1.12667	1.25857	0.691781	1.95817	1.31896	1.48968	0.679662	0.535269	0.497754	0.732395	0.986834	0.785846	0.966181
Q5SWX8	Protein odr-4 homolog OS=Homo sapiens OX=9606 GN=ODR4 PE=1 SV=1	ODR4	5.853	1.74319e-06	Up	51.103	17.8	5	5	5	5	5	5	5	4	4	4	5	5	5	1	1	2	1	2	1	1	1	1	0	1	1	1.434	1.32305	1.40844	0.753066	0.912684	0.812357	1.32589	1.25477	1.31494	1.06432			0.188486		0.207984
Q5SZK8	FRAS1-related extracellular matrix protein 2 OS=Homo sapiens OX=9606 GN=FREM2 PE=1 SV=2	FREM2	0.071	0.00153378	Down	351.15	9.8	19	19	19	2	2	1	0	2	0	2	3	1	0	13	3	14	17	12	9	2	14	16	6	2	1	0.126951	0.120375			0.027034			0.121056			2.75607	0.154206	1.53255	3.57575	2.12355	0.553939
Q9Y6H1	Coiled-coil-helix-coiled-coil-helix domain-containing protein 2 OS=Homo sapiens OX=9606 GN=CHCHD2 PE=1 SV=1	CHCHD2	3.237	7.48672e-06	Up	15.512	24.5	2	2	2	2	2	2	2	2	2	1	2	2	2	2	2	2	2	2	2	1	1	1	0	1	1	1.53341	1.92041	1.47325	1.63765	0.513172	1.64598		1.4077	1.64697	1.12206	0.467722	0.317191	0.482961	0.49556	0.585203	0.352077
Q5T4S7	E3 ubiquitin-protein ligase UBR4 OS=Homo sapiens OX=9606 GN=UBR4 PE=1 SV=1	UBR4	1.677	0.000852972	Up	573.83	8.7	27	27	27	8	14	15	17	16	18	14	16	14	14	9	7	10	6	8	7	6	7	6	6	7	7	0.8292	1.25037	1.36933	1.3538	1.50151	1.40419	1.48106	1.16035	0.977791	1.4971	0.739492	0.504409	0.817373	0.781138	1.07593	0.528628	1.04712
Q5T5P2	Sickle tail protein homolog OS=Homo sapiens OX=9606 GN=KIAA1217 PE=1 SV=2	KIAA1217	2.052	0.00131037	Up	214.11	16.6	21	21	21	11	13	15	15	12	15	11	11	9	8	4	5	4	7	4	4	5	3	3	2	2	2	1.12402	1.90351	1.80573	2.73932	1.08001	1.57387	0.754886	1.0238	1.07835	0.799523	0.439219	1.30491	0.930839	0.909351	0.950355	0.381818	0.410682
Q5TDH0	Protein DDI1 homolog 2 OS=Homo sapiens OX=9606 GN=DDI2 PE=1 SV=1	DDI2	0.167	7.89401e-06	Down	44.522	44.1	11	11	11	2	1	1	5	2	1	1	2	1	1	9	10	9	10	9	10	10	11	10	9	10	8	0.098919			0.407228	0.196559			0.139757			1.28761	0.802	0.849386	0.909132	1.34711	0.518162	1.26063
Q5TFE4	5'-nucleotidase domain-containing protein 1 OS=Homo sapiens OX=9606 GN=NT5DC1 PE=1 SV=1	NT5DC1	9.703	1.68656e-06	Up	51.844	40.7	10	10	10	9	9	10	8	9	10	8	8	8	10	1	1	2	3	0	0	0	0	0	0	0	0	1.30815	1.2962	0.743128	0.705173	1.53594	1.08186	1.41149	1.63049	1.19328	0.851937			0.101843	0.140501
Q5VWZ2	Lysophospholipase-like protein 1 OS=Homo sapiens OX=9606 GN=LYPLAL1 PE=1 SV=3	LYPLAL1	7.735	3.44113e-05	Up	26.316	19	3	3	3	2	3	3	2	3	2	2	3	3	2	2	2	1	1	1	0	0	0	0	0	0	0	0.498635	0.75721	0.83122	1.32203	1.15323	1.52538	1.15654	1.19295	1.48206	1.77828	0.158018	0.144439
Q5VYK3	Proteasome adapter and scaffold protein ECM29 OS=Homo sapiens OX=9606 GN=ECPAS PE=1 SV=2	ECPAS	3.113	0.0286084	Up	204.29	7.2	7	7	7	5	5	5	3	4	5	2	2	5	5	1	1	1	2	2	4	2	1	1	0	1	2	1.21414	1.58262	0.312663	1.2844	0.984292	1.75669	1.1804		0.612699	1.33911						0.436774
Q63HR2	Tensin-2 OS=Homo sapiens OX=9606 GN=TNS2 PE=1 SV=2	TNS2	0.562	0.00079481	Down	152.58	18.2	13	12	12	7	8	7	9	9	8	7	8	9	8	6	4	5	8	5	3	5	4	3	2	4	4	0.605759	1.03688	0.95042	0.726817	0.915992	0.487767	0.512868	0.440917	0.720215	0.622994	1.27873	1.21477	1.31365	1.26907	1.80082	1.84455	1.67745
Q68EM7	Rho GTPase-activating protein 17 OS=Homo sapiens OX=9606 GN=ARHGAP17 PE=1 SV=1	ARHGAP17	2.422	0.00222324	Up	95.436	8.3	4	4	4	4	3	4	4	3	4	3	3	2	3	2	1	1	1	1	2	1	1	1	1	1	1	1.50344	0.981113	0.969101	0.711794	1.37261	1.08762	0.703791	1.07621	1.35049	1.32865	0.585577					0.329607
Q6B0K9	Hemoglobin subunit mu OS=Homo sapiens OX=9606 GN=HBM PE=1 SV=1	HBM	0.175	0.000366675	Down	15.618	36.9	3	3	3	0	1	0	1	2	1	2	0	1	2	3	3	3	3	3	3	3	3	2	3	3	3					0.110859		0.340471			0.17685	0.465458	1.10168	0.72873	0.36426	1.07554	0.988462	1.3422
Q6DD88	Atlastin-3 OS=Homo sapiens OX=9606 GN=ATL3 PE=1 SV=1	ATL3	0.376	7.49323e-10	Down	60.541	51.4	17	17	17	8	10	8	8	7	10	7	9	6	6	10	12	11	9	11	9	11	9	9	9	9	11	0.549986	0.500829	0.579087	0.69393	0.331335	0.419285	0.727373	0.477055	0.461796	0.510186	1.50884	1.41291	1.52077	1.43435	1.45559	1.68842	1.52041
Q6IBS0	Twinfilin-2 OS=Homo sapiens OX=9606 GN=TWF2 PE=1 SV=2	TWF2	1.745	2.5465e-06	Up	39.548	47.9	12	11	11	10	10	10	10	9	10	9	9	9	8	8	7	10	9	9	8	6	7	8	7	7	7	1.01896	1.4197	1.29961	0.96896	1.33466	0.933257	1.23784	1.55327	1.73907	1.53155	0.722509	1.01474	0.715058	0.751222	0.599696	0.745154	0.820128
Q6NVY1	3-hydroxyisobutyryl-CoA hydrolase, mitochondrial OS=Homo sapiens OX=9606 GN=HIBCH PE=1 SV=2	HIBCH	2.808	6.30466e-09	Up	43.482	25.6	9	9	9	7	8	7	5	6	6	8	9	7	8	6	4	4	4	5	4	4	4	3	2	4	0	1.48668	1.55622	1.25369	1.07293	1.2456	1.81584	1.19395	1.52386	1.61103	1.9875	0.466203	0.463894	0.945102	0.527518	0.509266	0.338444	0.451866
Q6NZI2	Caveolae-associated protein 1 OS=Homo sapiens OX=9606 GN=CAVIN1 PE=1 SV=1	CAVIN1	0.263	2.37858e-05	Down	43.476	38.5	12	11	12	7	7	6	8	9	7	4	4	7	5	7	8	9	8	7	7	7	7	7	4	6	6	0.255516	0.1415	0.172345	0.722776	0.191443	0.686876	0.195103	0.560149	0.328816	0.705881	1.78644	1.17581	1.73915	1.29024	1.58545	1.59262	1.5985
Q6P2I3	Fumarylacetoacetate hydrolase domain-containing protein 2B OS=Homo sapiens OX=9606 GN=FAHD2B PE=1 SV=1	FAHD2B	10.419	1.63586e-10	Up	34.613	52.2	9	2	9	7	6	8	6	4	4	4	6	7	6	2	1	1	1	2	1	3	2	1	2	1	1	1.68478	1.1427	1.64678	1.17881	1.5855	1.23324	1.3834	1.70607	1.28008	1.47173	0.084983				0.108363		0.106719
Q6P2Q9	Pre-mRNA-processing-splicing factor 8 OS=Homo sapiens OX=9606 GN=PRPF8 PE=1 SV=2	PRPF8	3.193	5.74672e-07	Up	273.6	22.2	32	31	32	19	19	18	21	20	20	16	19	23	21	4	7	7	9	8	8	7	5	7	3	8	8	1.71036	1.52524	1.82903	1.35127	1.10925	1.73926	1.44346	1.3861	1.77633	2.12045	0.451873	0.491303	0.673476	0.233543	0.936154	0.74292	0.743915
Q6P996	Pyridoxal-dependent decarboxylase domain-containing protein 1 OS=Homo sapiens OX=9606 GN=PDXDC1 PE=1 SV=2	PDXDC1	3.174	0.00147511	Up	86.706	13.5	6	6	6	4	5	4	4	6	4	3	4	4	3	1	2	0	1	0	0	2	0	2	0	0	0	1.06896	1.07652	0.543748	1.58683	1.39455	0.824456	1.63726	1.73229	1.36932	0.643482		0.239488					0.263731
Q6PCB0	von Willebrand factor A domain-containing protein 1 OS=Homo sapiens OX=9606 GN=VWA1 PE=1 SV=1	VWA1	5.143	7.58968e-09	Up	46.804	40.2	11	11	11	9	9	10	8	8	10	8	9	10	9	5	5	6	6	6	6	6	3	4	3	3	3	1.86056	1.25146	2.62738	1.28317	1.88171	1.47247	1.67806	1.64038	1.95629	2.18617	0.15711	0.296283	0.474862	0.493749	1.05607	0.281013	0.297081
Q6UWY5	Olfactomedin-like protein 1 OS=Homo sapiens OX=9606 GN=OLFML1 PE=1 SV=2	OLFML1	0.004	2.1676e-14	Down	45.95	62.9	20	20	20	6	3	6	3	3	4	3	4	4	4	13	16	15	15	13	15	13	15	14	12	11	14	0.004682		0.007432		0.003704			0.005234		0.009479	1.26963	1.28072	1.04692	1.69625	1.61468	2.83504	1.71129
Q6UX71	Plexin domain-containing protein 2 OS=Homo sapiens OX=9606 GN=PLXDC2 PE=1 SV=1	PLXDC2	0.533	0.000163918	Down	59.582	17.8	6	6	6	4	5	4	4	5	5	5	5	5	5	4	4	4	5	4	4	5	2	3	2	3	2	0.529748	0.746485	0.77623	0.604852	0.511679	0.764215	0.820318	0.580823	0.65762	0.776124	1.56177	1.87246	1.75263	1.23003	0.547479	1.26141	0.77877
Q6UXI9	Nephronectin OS=Homo sapiens OX=9606 GN=NPNT PE=2 SV=3	NPNT	0.276	3.90634e-08	Down	61.906	25.1	9	9	9	4	4	4	4	5	3	3	2	3	1	6	5	6	8	6	4	4	5	4	6	5	5	0.414102	0.479285	0.254408	0.701959	0.237937	0.431876	0.206305		0.378735		2.00248	1.21728	1.34291	2.23424	1.59741	1.52026	1.07744
Q6XQN6	Nicotinate phosphoribosyltransferase OS=Homo sapiens OX=9606 GN=NAPRT PE=1 SV=2	NAPRT	0.478	0.00895582	Down	57.578	20.4	6	6	6	5	5	5	5	6	5	4	6	5	3	1	3	1	2	3	2	3	2	3	2	1	2	0.483652	0.554045	0.658672	1.00201	0.728127	0.461455	0.556061	0.472115	0.487122	1.18763		0.956142		0.852405	2.56655	0.596909	3.16303
Q6YN16	Hydroxysteroid dehydrogenase-like protein 2 OS=Homo sapiens OX=9606 GN=HSDL2 PE=1 SV=1	HSDL2	2.307	9.80025e-07	Up	45.394	17.9	5	5	5	2	3	3	3	2	3	3	3	3	3	4	3	4	3	4	4	4	3	3	2	3	3	1.83788	1.24691	2.18131	0.855706	1.49505	1.5352	0.818529	1.30008	1.53606	1.66578	0.631077	0.58467	0.733541	0.58622	0.758209	0.638672	0.70675
Q709C8	Vacuolar protein sorting-associated protein 13C OS=Homo sapiens OX=9606 GN=VPS13C PE=1 SV=1	VPS13C	3.075	4.16178e-08	Up	422.39	14.1	30	30	30	15	22	19	16	25	23	22	18	21	20	8	11	6	6	3	10	8	4	5	2	7	6	1.007	1.79435	1.5421	1.04767	1.83496	1.48673	2.11301	1.60635	1.86392	1.52864	0.438279	0.49569	0.288583	0.376034	0.447686	0.592366	0.673054
Q7KZF4	Staphylococcal nuclease domain-containing protein 1 OS=Homo sapiens OX=9606 GN=SND1 PE=1 SV=1	SND1	3.02	1.45097e-09	Up	102	43	26	26	26	18	20	19	19	18	15	12	16	18	14	13	13	9	13	11	13	16	16	9	4	10	8	1.79803	1.19793	1.63214	1.35833	1.88991	1.25552	1.36182	1.63107	1.92115	1.69818	0.564033	0.595867	0.297418	0.459162	0.35105	0.841331	0.586662
Q7L2E3	ATP-dependent RNA helicase DHX30 OS=Homo sapiens OX=9606 GN=DHX30 PE=1 SV=1	DHX30	0.461	0.000151222	Down	133.94	10.3	8	7	8	7	6	7	6	6	6	5	7	5	7	1	1	1	2	2	2	0	2	1	1	1	1	0.679008	0.534499	0.865104	0.717251	0.723768	0.884595	0.836297	0.740087	0.867577	1.02981				1.82944		1.20344
Q7L576	Cytoplasmic FMR1-interacting protein 1 OS=Homo sapiens OX=9606 GN=CYFIP1 PE=1 SV=1	CYFIP1	1.986	0.000669781	Up	145.18	18.7	17	11	17	11	15	12	11	12	13	9	12	12	13	7	6	5	7	5	8	6	4	6	3	7	2	1.10773	2.15695	2.22249	0.890946	1.0024	1.46106	0.906383	1.00787	1.40466	1.55396	0.468027	0.578026	0.60093	0.932521	0.733232	1.16904	1.05384
Q7L5N1	COP9 signalosome complex subunit 6 OS=Homo sapiens OX=9606 GN=COPS6 PE=1 SV=1	COPS6	2.015	5.70517e-07	Up	36.163	46.2	10	10	10	8	8	8	7	9	7	5	8	8	6	6	6	6	6	6	6	6	5	6	5	6	4	1.56224	1.69536	1.37561	1.25735	1.34316	1.40089	1.63655	0.759934	1.1398	1.61712	0.526562	0.638365	0.67977	0.534548	1.14906	0.524273	0.680533
Q7L5N7	Lysophosphatidylcholine acyltransferase 2 OS=Homo sapiens OX=9606 GN=LPCAT2 PE=1 SV=1	LPCAT2	5.342	6.24196e-07	Up	60.207	24.8	9	9	9	8	6	6	6	7	7	6	6	6	7	1	4	2	4	2	2	1	0	1	0	1	0	1.66918	0.971161	1.4016	1.02981	1.01654	1.12381	1.90042	1.43375	1.34689	1.13156		0.220382	0.195471	0.133757	0.425676
Q7L775	EPM2A-interacting protein 1 OS=Homo sapiens OX=9606 GN=EPM2AIP1 PE=1 SV=1	EPM2AIP1	2.766	0.000166665	Up	70.369	18.9	7	7	7	5	5	5	5	5	5	5	5	5	5	2	4	2	3	3	4	3	1	2	0	1	2	1.32733	1.35243	1.38707	0.851945	1.15755	1.30599	1.39973	1.58237	1.34042	1.44327		0.238718	1.36358	0.609129	0.239244	0.249829	0.151384
Q7Z2K6	Endoplasmic reticulum metallopeptidase 1 OS=Homo sapiens OX=9606 GN=ERMP1 PE=1 SV=2	ERMP1	1.595	0.0117186	Up	100.23	16	9	9	9	8	7	7	6	5	5	6	8	6	6	5	4	4	3	4	3	3	2	1	1	4	2	1.97601	1.25254	1.4315	1.17438	0.971345	0.912349	1.37788	0.946278	0.677942	1.09479	0.687772	0.720171	0.344977	0.771638	1.37614		0.825106
Q7Z2W4	Zinc finger CCCH-type antiviral protein 1 OS=Homo sapiens OX=9606 GN=ZC3HAV1 PE=1 SV=3	ZC3HAV1	1.534	6.88154e-05	Up	101.43	12.3	7	7	7	4	5	4	4	2	4	5	3	4	5	2	5	2	5	4	3	4	4	2	1	3	2	1.26728	1.34086	1.30797	1.12651	1.23304	1.29781	1.49948	1.0644	1.19862	0.894864	0.957818	0.563573	1.06029	0.707286	0.640649	0.772881	1.21747
Q7Z304	MAM domain-containing protein 2 OS=Homo sapiens OX=9606 GN=MAMDC2 PE=2 SV=3	MAMDC2	0.477	0.00352931	Down	77.555	26.4	11	11	11	2	1	4	1	3	3	0	2	2	2	7	7	7	8	5	10	6	5	5	3	7	5		0.793818	0.857187	0.517127	0.65913	0.468497		0.524097	0.316108		2.72993	1.65391	0.861694	0.912187	1.62138	1.69035	0.985787
Q7Z3D6	D-glutamate cyclase, mitochondrial OS=Homo sapiens OX=9606 GN=DGLUCY PE=1 SV=2	DGLUCY	5.976	2.09096e-06	Up	66.436	40.6	14	14	14	14	14	12	11	12	12	11	13	13	14	3	5	6	4	4	4	5	4	2	0	4	2	2.9377	2.52492	1.7028	1.2679	0.977172	1.49048	1.071	0.767076	2.26144	2.1326	0.04095	0.340669	0.358908	0.394082	0.231556	0.550277	0.442338
Q7Z3J2	VPS35 endosomal protein sorting factor-like OS=Homo sapiens OX=9606 GN=VPS35L PE=1 SV=2	VPS35L	1.626	3.70314e-05	Up	109.56	12.4	8	8	8	5	7	6	7	6	6	6	6	6	6	4	4	4	2	4	3	3	2	1	1	3	1	1.14238	1.16139	1.1063	1.09757	0.798841	1.12062	1.75608	1.38597	1.3621	1.2993	0.613674	0.670481	0.610635	0.745789	0.787465	0.752336	0.788465
Q7Z406	Myosin-14 OS=Homo sapiens OX=9606 GN=MYH14 PE=1 SV=2	MYH14	18.841	5.86568e-11	Up	227.87	38	59	50	50	38	39	37	38	42	37	32	41	39	35	7	8	8	11	7	7	7	3	3	2	5	4	1.92002	1.36006	1.37882	2.90459	1.26404	2.28389	1.46673	2.31888	1.21943	2.87554	0.05547	0.081842	0.121914	0.281169	0.154445	0.063334	0.112266
Q7Z6Z7	E3 ubiquitin-protein ligase HUWE1 OS=Homo sapiens OX=9606 GN=HUWE1 PE=1 SV=3	HUWE1	2.034	2.73819e-05	Up	481.89	15.1	37	37	37	21	30	27	25	25	25	24	24	27	25	10	14	13	14	14	13	13	12	11	6	8	6	1.31848	1.51789	1.17175	1.18502	1.43712	1.25605	1.45471	1.39623	1.837	1.26324	0.81098	0.809952	0.67892	0.883969	1.06828	0.681535	0.913987
Q7Z7G0	Target of Nesh-SH3 OS=Homo sapiens OX=9606 GN=ABI3BP PE=1 SV=1	ABI3BP	0.443	0.0444274	Down	118.64	16.2	10	10	10	2	3	1	1	1	2	1	1	2	1	8	8	9	7	5	9	7	6	7	4	5	7	0.75816	0.71108				0.24287			0.345541		1.43946	1.03545	1.23652	0.882601	1.26608	1.90621	1.06072
Q86UP2	Kinectin OS=Homo sapiens OX=9606 GN=KTN1 PE=1 SV=1	KTN1	3.232	1.586e-11	Up	156.27	43.1	51	51	51	37	38	37	31	35	32	23	35	35	33	18	20	20	18	17	16	16	18	13	9	16	15	1.51698	1.52416	1.54251	1.48745	1.50338	1.40676	1.38281	1.83394	1.94132	1.90345	0.545648	0.582122	0.465896	0.639681	0.53106	0.594357	0.671525
Q86UX7	Fermitin family homolog 3 OS=Homo sapiens OX=9606 GN=FERMT3 PE=1 SV=1	FERMT3	0.07	1.29991e-06	Down	75.952	39.1	18	18	18	3	2	1	6	4	5	4	2	2	4	10	12	11	10	11	17	13	15	16	14	15	14	0.061348	0.026424		0.297087	0.074854	0.107148	0.11539			0.060288	0.45413	0.484255	0.490952	0.517289	0.638789	1.71616	2.00645
Q86VB7	Scavenger receptor cysteine-rich type 1 protein M130 OS=Homo sapiens OX=9606 GN=CD163 PE=1 SV=2	CD163	0.332	3.39917e-05	Down	125.45	20.3	14	14	14	4	4	4	5	4	3	4	2	7	3	9	10	8	11	10	11	10	8	9	8	9	8	0.745842	0.418458	0.540338	0.187572	0.288908	0.449239	0.402395	0.57616	0.940255	0.222644	1.23229	1.44092	0.933174	1.7856	2.2445	2.4676	2.17932
Q86W92	Liprin-beta-1 OS=Homo sapiens OX=9606 GN=PPFIBP1 PE=1 SV=2	PPFIBP1	1.701	0.0010929	Up	114.02	17.9	13	12	13	11	9	6	6	10	8	8	9	8	8	4	4	4	5	4	3	3	2	2	1	2	2	1.73971	1.70752	1.09438	1.22211	1.4914	1.2039	1.02115	0.991786	1.07862	1.20345	0.567162	0.657962	0.560136	0.646706	0.774025	0.885842	1.16962
Q86X76	Deaminated glutathione amidase OS=Homo sapiens OX=9606 GN=NIT1 PE=1 SV=2	NIT1	3.516	1.16907e-08	Up	35.896	34.9	9	9	9	5	8	7	7	6	7	7	7	8	7	4	5	5	5	3	3	4	3	3	1	2	4	1.26866	2.02753	1.2251	1.81025	1.88059	1.7631	0.885133	2.07303	1.26074	1.8012	0.473393	0.352647	0.298834	0.479124	0.382023	0.353364	0.418353
Q86Y39	NADH dehydrogenase [ubiquinone] 1 alpha subcomplex subunit 11 OS=Homo sapiens OX=9606 GN=NDUFA11 PE=1 SV=3	NDUFA11	1.688	0.0169488	Up	14.852	46.8	4	4	4	3	3	3	4	3	3	3	2	2	2	2	2	2	2	2	3	2	3	1	1	2	1	2.00292	1.10641	1.45072	1.4475	1.40379	1.51634	1.1772	0.782003	0.640608	0.863831	0.832555	0.911263	0.594451	0.748524	1.74192	0.267585	0.745465
Q8IUX7	Adipocyte enhancer-binding protein 1 OS=Homo sapiens OX=9606 GN=AEBP1 PE=1 SV=1	AEBP1	0.009	8.51727e-13	Down	130.93	19.9	15	15	15	2	3	4	3	2	2	1	1	1	2	14	14	14	14	13	14	12	11	13	14	12	14	0.009567	0.008097	0.029066	0.004125	0.015368	0.00867				0.021213	0.809392	2.19643	2.03975	1.38157	3.04058	1.57513	1.32106
Q8IVN8	Somatomedin-B and thrombospondin type-1 domain-containing protein OS=Homo sapiens OX=9606 GN=SBSPON PE=1 SV=2	SBSPON	4.001	1.75174e-05	Up	29.61	49.6	8	7	8	6	4	7	6	6	7	8	6	6	8	2	3	2	3	1	3	2	1	2	0	1	1	1.21781	0.412174	1.60545	1.86973	1.19211	1.98425	1.75863	0.920236	1.56487	1.94354	0.274266	0.211769	0.668968	0.28288		0.497145	0.255593
Q8IW45	ATP-dependent (S)-NAD(P)H-hydrate dehydratase OS=Homo sapiens OX=9606 GN=NAXD PE=1 SV=1	NAXD	1.741	0.00278927	Up	36.576	46.4	10	10	10	7	8	6	7	7	6	6	7	5	6	4	4	3	4	1	3	4	1	3	1	2	3	1.39774	0.961055	0.665743	1.09749	1.10192	1.08588	1.41715	1.15887	0.928236	2.71122	0.469341	0.604706	0.549441	0.859233		0.525655	0.841168
Q8IWA5	Choline transporter-like protein 2 OS=Homo sapiens OX=9606 GN=SLC44A2 PE=1 SV=3	SLC44A2	4.606	4.08414e-06	Up	80.123	30.9	14	14	14	8	11	10	11	10	8	7	10	10	8	3	3	3	5	3	3	3	3	2	2	5	3	2.00433	2.01405	1.60263	1.19287	1.29258	1.58221	3.3531	1.57427	1.25422	1.58256	0.227006	0.27543	0.255454	0.390871	1.27325	0.314572	0.040814
Q8IWE2	Protein NOXP20 OS=Homo sapiens OX=9606 GN=FAM114A1 PE=1 SV=2	FAM114A1	2.062	1.37134e-06	Up	60.741	22.2	9	9	9	5	6	5	5	6	6	4	4	6	4	4	4	4	6	5	4	4	3	4	2	5	4	1.60705	1.42414	1.09784	1.01065	1.1609	0.9308	1.6056	1.9992	1.51412	1.55611	0.868489	0.924687	0.584927	0.623215	0.917555	0.499285	0.953108
Q8N163	Cell cycle and apoptosis regulator protein 2 OS=Homo sapiens OX=9606 GN=CCAR2 PE=1 SV=2	CCAR2	1.509	0.00741418	Up	102.9	23.1	12	12	12	6	6	6	6	5	7	6	7	5	7	5	5	5	6	6	5	3	4	2	2	4	6	1.44852	1.24231	1.31673	1.35402	1.11786	1.49484	1.26416	0.884989	0.860605	1.04614	1.15743	0.297305	1.19928	0.878577	1.20982	0.753705	0.801232
Q8N1F7	Nuclear pore complex protein Nup93 OS=Homo sapiens OX=9606 GN=NUP93 PE=1 SV=2	NUP93	1.857	1.9082e-05	Up	93.487	16.4	8	8	8	6	6	6	6	6	6	4	5	5	4	2	3	4	3	4	3	4	2	2	2	3	2	1.02778	1.47057	1.53437	1.48816	1.16903	1.56059	1.01669	1.82908	0.986152	1.2807	0.661965	0.749168	0.730086	0.503406	0.787227	1.41897	0.495363
Q8N1G4	Leucine-rich repeat-containing protein 47 OS=Homo sapiens OX=9606 GN=LRRC47 PE=1 SV=1	LRRC47	3.863	3.15753e-06	Up	63.472	30.2	12	12	12	10	10	11	10	9	9	7	10	11	9	2	4	3	4	4	5	6	6	3	1	5	5	1.80728	1.92479	1.75859	2.05449	1.86948	1.86326	0.672217	1.28236	1.22007	1.89309	0.145528	0.282834	0.187766	0.49726	0.614283	0.757628	0.818007
Q8N2F6	Armadillo repeat-containing protein 10 OS=Homo sapiens OX=9606 GN=ARMC10 PE=1 SV=1	ARMC10	2.531	1.35182e-05	Up	37.54	25.1	5	5	5	4	5	5	4	4	3	3	3	3	4	3	3	1	3	2	2	3	2	1	1	2	0	2.12086	1.52952	1.51937	1.37777	0.942593	1.13526	1.29285	1.33233	0.772933	1.6537	0.579959	0.473017		0.530485	0.664127	0.261736	0.373475
Q8N436	Inactive carboxypeptidase-like protein X2 OS=Homo sapiens OX=9606 GN=CPXM2 PE=2 SV=3	CPXM2	0.302	4.76852e-07	Down	85.869	30.3	16	16	16	2	3	3	4	2	2	3	2	2	2	10	11	10	10	8	11	11	12	10	7	14	11	0.653371	0.271405	0.35912	0.207719	0.477686	0.564914	0.630711	0.440055	0.430058	0.392464	1.4948	1.509	1.21496	1.10244	1.13001	0.838976	2.83399
Q8N5K1	CDGSH iron-sulfur domain-containing protein 2 OS=Homo sapiens OX=9606 GN=CISD2 PE=1 SV=1	CISD2	0.502	0.000290133	Down	15.278	38.5	4	4	4	3	3	4	3	2	3	2	3	2	2	3	3	3	2	2	2	3	2	2	2	2	2	0.670814	0.564046	0.600812	0.698986	0.726231	0.545431	0.427394	0.772768	0.785214	0.701197	1.48702	1.66757	1.06426	0.806539	1.86192	2.02268	1.08705
Q8N8N7	Prostaglandin reductase 2 OS=Homo sapiens OX=9606 GN=PTGR2 PE=1 SV=1	PTGR2	3.443	0.00015803	Up	38.499	25.6	6	6	6	6	6	5	5	6	6	4	4	4	4	3	3	2	1	2	2	1	1	1	0	1	2	1.46639	1.66448	0.848077	2.72253	1.86508	0.702104	0.902998	1.17244	1.14303	0.610902	0.50592	0.321481			0.356469	0.353036
Q8N8S7	Protein enabled homolog OS=Homo sapiens OX=9606 GN=ENAH PE=1 SV=2	ENAH	1.795	0.00732067	Up	66.509	24.7	9	9	9	5	8	7	7	7	9	8	6	7	7	2	2	1	4	4	4	2	0	2	2	0	2	0.717169	0.972245	0.810004	0.866333	1.00062	1.40615	1.63512	1.31216	1.24964	1.47875				0.910417	0.723454	0.34407
Q8NBF2	NHL repeat-containing protein 2 OS=Homo sapiens OX=9606 GN=NHLRC2 PE=1 SV=1	NHLRC2	1.717	0.000402065	Up	79.443	23.4	10	10	10	8	9	8	7	8	6	5	7	7	7	2	5	3	3	3	5	3	4	3	1	2	1	1.29206	1.58139	1.09319	1.00216	1.41484	0.926229	2.15266	0.94466	0.776243	1.4554	0.54128	0.821028	0.785761	0.693834	0.767543	0.826186	0.839363
Q8NBJ7	Inactive C-alpha-formylglycine-generating enzyme 2 OS=Homo sapiens OX=9606 GN=SUMF2 PE=1 SV=2	SUMF2	1.719	0.00276466	Up	33.843	19.3	5	5	5	5	4	5	4	5	4	3	4	4	4	2	2	2	3	2	3	3	2	2	2	2	2	1.38443	1.3915	1.19182	1.58706	0.69671	1.53054	1.10855	1.42374	1.0322	1.61052	0.327139	1.14573	0.812496	0.788763	1.49165	0.700414	0.752065
Q8NBS9	Thioredoxin domain-containing protein 5 OS=Homo sapiens OX=9606 GN=TXNDC5 PE=1 SV=2	TXNDC5	0.615	4.87044e-07	Down	47.628	30.1	9	9	9	5	5	4	5	5	5	5	5	5	5	4	5	6	5	5	5	5	3	7	3	5	5	0.703215	0.659855	0.659505	0.608214	0.741571	0.651774	0.916636	0.844654	0.89647	0.769093	1.07274	1.119	1.3407	1.2741	1.79624	1.10952	1.27145
Q8NBX0	Saccharopine dehydrogenase-like oxidoreductase OS=Homo sapiens OX=9606 GN=SCCPDH PE=1 SV=1	SCCPDH	3.27	3.02313e-05	Up	47.151	56.6	13	11	13	11	10	9	8	11	9	6	9	9	9	1	1	1	1	2	2	1	1	1	2	1	1	1.77485	0.810131	1.07278	0.778428	1.73689	1.37996	1.05636	1.20549	1.15008	0.942606					0.346238	0.392461
Q8NC51	Plasminogen activator inhibitor 1 RNA-binding protein OS=Homo sapiens OX=9606 GN=SERBP1 PE=1 SV=2	SERBP1	4.812	4.45806e-05	Up	44.965	31.4	9	9	9	3	9	7	7	6	6	6	8	6	7	2	2	2	0	2	2	2	0	2	1	1	0	0.413541	1.96521	1.31602	1.2462	1.05204	1.2371	0.822866	3.49178	1.33119	1.96495	0.497187	0.170518	0.324459		0.499439	0.311129	0.237634
Q8NC56	LEM domain-containing protein 2 OS=Homo sapiens OX=9606 GN=LEMD2 PE=1 SV=1	LEMD2	0.523	0.000170599	Down	56.974	18.5	8	8	8	3	4	3	5	5	4	3	5	6	4	4	5	3	4	4	4	4	4	4	3	4	4	1.13726	0.426371	1.29787	0.648539	0.667365	0.62769	0.37482	0.36547	0.563927	0.564773	1.02381	1.57376	1.29403	1.56165	1.76538	0.852139	0.926814
Q8NCW5	NAD(P)H-hydrate epimerase OS=Homo sapiens OX=9606 GN=NAXE PE=1 SV=2	NAXE	2.684	6.50031e-07	Up	31.674	35.8	6	6	6	5	5	5	4	4	5	4	5	4	4	5	4	6	4	6	6	5	4	4	4	4	5	1.34554	2.00021	1.29888	2.16438	1.88511	1.65221	0.648356	1.10683	1.27046	1.83042	0.53052	0.961544	0.576764	0.521078	0.6676	0.374948	0.55256
Q8NEU8	DCC-interacting protein 13-beta OS=Homo sapiens OX=9606 GN=APPL2 PE=1 SV=3	APPL2	2.523	2.67872e-07	Up	74.493	17.3	8	7	7	5	5	4	2	3	6	4	4	3	5	2	6	4	5	4	5	3	2	3	3	2	2	1.38955	1.50095	1.40489	1.36298	1.48716	1.4756	1.65392	1.52251	1.72985	1.38244	0.47562	0.713075	0.813519	0.38049	0.63771	0.552697	0.704003
Q8TAQ2	SWI/SNF complex subunit SMARCC2 OS=Homo sapiens OX=9606 GN=SMARCC2 PE=1 SV=1	SMARCC2	2.293	0.000301286	Up	132.88	10.4	9	9	9	7	9	6	7	8	7	5	6	7	7	1	2	1	1	0	2	1	1	0	0	1	1	1.39188	0.986152	1.17122	1.38127	0.840969	0.982617	1.02212	0.855572	1.15132	1.25415		0.592913				0.369805
Q8TAT6	Nuclear protein localization protein 4 homolog OS=Homo sapiens OX=9606 GN=NPLOC4 PE=1 SV=3	NPLOC4	6.596	0.00649091	Up	68.119	10.7	4	4	4	3	3	3	3	3	3	3	3	3	3	2	3	3	2	3	0	1	0	0	0	1	0	1.18243	1.26763	0.996882	1.49617	1.24498	1.40582	1.31717	1.70212	1.38162	1.20473	0.091245	0.399745	0.166701		0.142764
Q8TBF2	Prostamide/prostaglandin F synthase OS=Homo sapiens OX=9606 GN=PRXL2B PE=1 SV=1	PRXL2B	1.763	0.00918042	Up	21.222	15.2	2	2	2	2	2	2	1	2	1	2	2	2	2	0	1	1	1	1	1	1	1	0	0	0	1	1.4654	0.871616	0.788665		0.969958		1.56585	0.880031	1.40237	1.1268		0.695157		0.676278		0.557864
Q8TC12	Retinol dehydrogenase 11 OS=Homo sapiens OX=9606 GN=RDH11 PE=1 SV=2	RDH11	1.682	0.00105127	Up	35.386	40.9	9	9	9	6	5	6	6	6	6	5	5	7	5	3	4	3	4	2	4	4	4	3	2	3	2	1.96468	1.43065	1.66152	1.3635	0.943932	0.760988	1.00218	1.13905	1.32629	1.10483	1.21715	0.36215	0.910314	0.534607	0.906807	0.69661	0.790362
Q8TCD5	5'(3')-deoxyribonucleotidase, cytosolic type OS=Homo sapiens OX=9606 GN=NT5C PE=1 SV=2	NT5C	1.547	0.00266132	Up	23.382	53.2	7	7	7	5	6	6	5	7	6	3	4	5	7	4	4	3	3	3	4	4	3	3	2	3	3	1.20281	1.5709	0.628542	0.716812	1.40061	1.1734	1.52137	1.54331	0.99591	1.63709	0.904474	0.620266	0.744235	0.780445	1.09559	1.00693	1.08821
Q8TCJ2	Dolichyl-diphosphooligosaccharide--protein glycosyltransferase subunit STT3B OS=Homo sapiens OX=9606 GN=STT3B PE=1 SV=1	STT3B	3.067	1.75347e-06	Up	93.673	4.7	4	4	4	3	3	3	2	3	3	2	3	2	3	1	2	0	2	2	2	2	2	2	1	1	1	1.00546	1.74396	1.77101	1.18834	1.32351	1.41726	0.608986	1.89005	1.84797	1.4792	0.311856	0.387891		0.419205	0.466784	0.440176	0.476907
Q8TD55	Pleckstrin homology domain-containing family O member 2 OS=Homo sapiens OX=9606 GN=PLEKHO2 PE=1 SV=1	PLEKHO2	2.26	0.00196558	Up	53.349	15.3	4	3	4	2	1	2	2	2	1	1	2	3	2	2	3	1	3	2	3	3	0	2	2	2	2			1.36281		1.37048				2.71581	1.19737	0.580965	0.660835		0.959084	0.384705	0.843355	1.25858
Q8WUM4	Programmed cell death 6-interacting protein OS=Homo sapiens OX=9606 GN=PDCD6IP PE=1 SV=1	PDCD6IP	2.346	1.79479e-11	Up	96.022	50	31	30	31	19	22	21	21	20	18	20	19	18	20	16	15	18	17	17	15	17	14	15	12	16	13	1.55856	1.51671	1.43606	1.36932	1.35754	1.36209	1.46978	1.50511	1.53625	1.44426	0.627733	0.733874	0.671881	0.611834	0.796491	0.672827	0.470655
Q8WVM8	Sec1 family domain-containing protein 1 OS=Homo sapiens OX=9606 GN=SCFD1 PE=1 SV=4	SCFD1	3.04	1.86652e-10	Up	72.379	33.5	15	15	15	9	9	8	9	10	11	8	9	9	9	8	9	9	10	8	9	10	7	8	5	6	6	1.68283	1.73513	1.9486	1.35428	1.68824	1.53668	1.38352	1.61955	0.976389	1.8489	0.399235	0.531476	0.409075	0.484247	0.894196	0.636565	0.603998
Q8WWM9	Cytoglobin OS=Homo sapiens OX=9606 GN=CYGB PE=1 SV=1	CYGB	4.814	1.0727e-05	Up	21.404	25.8	4	4	4	3	3	3	4	3	4	4	3	3	3	4	4	2	3	2	1	0	0	0	0	1	0	1.4097	0.741551	1.37384	1.04565	1.34604	1.50836	1.99879	1.24807	1.29294	1.62356	0.208194	0.528757	0.296102	0.30175	0.076696
Q8WWX9	Selenoprotein M OS=Homo sapiens OX=9606 GN=SELENOM PE=1 SV=3	SELENOM	2.251	1.78604e-07	Up	16.231	35.2	4	4	4	4	4	4	3	4	3	3	4	3	3	2	3	3	2	3	3	2	2	2	1	2	3	1.77001	1.49621	1.33836	1.14548	1.67341	1.38415	1.19137	1.12162	1.41949	1.56719	0.581705	0.321612	0.731428	0.633064	0.880188	0.427751	0.674302
Q8WXF7	Atlastin-1 OS=Homo sapiens OX=9606 GN=ATL1 PE=1 SV=1	ATL1	2.974	8.60616e-07	Up	63.543	26.3	11	10	11	9	7	9	6	5	6	5	5	6	8	2	1	1	4	4	1	2	0	1	0	3	1	1.65568	0.884519	1.25178	0.962322	1.26231	1.2067	1.35007	1.15008	1.04076	1.04473				0.403471	0.417803
Q8WXH0	Nesprin-2 OS=Homo sapiens OX=9606 GN=SYNE2 PE=1 SV=3	SYNE2	2.622	0.0065963	Up	796.43	8.8	37	35	37	23	26	29	26	27	22	23	22	24	26	3	4	3	4	2	4	3	1	2	4	3	4	1.47274	1.45584	1.11522	1.66036	1.46694	1.59325	1.22893	1.02587	1.18959	1.58276	1.12814	0.894522	0.092871	0.159975		0.935621	0.343256
Q92499	ATP-dependent RNA helicase DDX1 OS=Homo sapiens OX=9606 GN=DDX1 PE=1 SV=2	DDX1	5.119	1.45284e-08	Up	82.431	39.6	22	22	22	15	15	17	13	15	14	10	12	17	14	6	8	8	9	6	8	8	5	4	4	7	7	1.59313	2.25349	1.24246	1.28352	1.92488	1.79936	1.22945	2.15053	2.13531	2.21018	0.384463	0.276776	0.277738	0.349618	0.668611	0.338702	0.241602
Q92522	Histone H1x OS=Homo sapiens OX=9606 GN=H1FX PE=1 SV=1	H1FX	0.319	0.000851193	Down	22.487	25.8	4	4	4	2	1	3	2	1	2	0	1	1	3	3	3	3	3	2	3	3	3	3	2	3	3	0.276089		0.151225	0.754154						0.35742	0.702119	0.429778	0.882193	1.43695	0.685155	1.14183	1.42148
Q92538	Golgi-specific brefeldin A-resistance guanine nucleotide exchange factor 1 OS=Homo sapiens OX=9606 GN=GBF1 PE=1 SV=2	GBF1	2.625	1.42486e-05	Up	206.44	11.8	13	13	13	11	9	9	8	9	10	9	9	9	9	2	3	2	4	3	4	3	3	1	1	2	1	1.39619	1.25904	1.33235	1.17464	1.61507	1.57999	1.34324	1.4869	1.34305	1.61784	0.67988	0.403977	0.658241	0.571065	0.925523	0.34274	0.567968
Q92673	Sortilin-related receptor OS=Homo sapiens OX=9606 GN=SORL1 PE=1 SV=2	SORL1	1.62	0.00459785	Up	248.42	13.6	18	18	18	14	12	10	11	10	9	11	9	10	10	5	2	2	5	3	5	3	1	3	2	1	3	1.62691	1.74805	1.16297	0.987815	0.93205	1.12192	1.44272	0.969924	0.856887	1.36563	0.313108	0.882889		0.384843	0.780278	1.49623	0.680895
Q92747	Actin-related protein 2/3 complex subunit 1A OS=Homo sapiens OX=9606 GN=ARPC1A PE=2 SV=2	ARPC1A	2.504	4.30795e-08	Up	41.569	57.8	12	11	11	10	8	9	8	9	9	5	11	8	10	4	3	4	4	5	5	4	0	5	2	3	4	1.63263	1.41195	1.60234	0.979092	1.92274	1.11292	1.43381	1.46406	1.46311	1.26903	0.367664	0.715222	0.519916	0.565532	0.772873	0.488967	0.77168
Q92769	Histone deacetylase 2 OS=Homo sapiens OX=9606 GN=HDAC2 PE=1 SV=2	HDAC2	3.154	8.43808e-05	Up	55.364	21.9	6	3	3	2	2	3	2	2	3	3	3	2	3	1	1	1	2	2	1	2	0	1	0	0	0	1.22705	1.65609	0.805222	1.42402	0.977153	0.770324	1.77018	0.940944	1.03921	1.26065				0.464908	0.269227		0.395031
Q92878	DNA repair protein RAD50 OS=Homo sapiens OX=9606 GN=RAD50 PE=1 SV=1	RAD50	0.57	0.00530736	Down	153.89	12.7	13	12	13	8	8	10	8	8	10	7	7	9	10	2	2	1	1	3	3	1	1	2	2	2	1	0.598147	0.835526	1.10013	0.958944	0.654324	0.866075	1.24935	0.889697	0.930761	0.798761					1.69495	1.42333
Q92879	CUGBP Elav-like family member 1 OS=Homo sapiens OX=9606 GN=CELF1 PE=1 SV=2	CELF1	2.182	4.03881e-05	Up	52.063	5.6	3	3	3	3	2	3	2	3	3	2	2	2	3	0	2	1	1	1	0	1	0	2	0	0	1	1.29533	1.05085	1.0128	0.901572	0.980946	1.19466	1.12122	1.20877	1.23017	0.996073		0.396112
Q92882	Osteoclast-stimulating factor 1 OS=Homo sapiens OX=9606 GN=OSTF1 PE=1 SV=2	OSTF1	0.543	0.00204342	Down	23.787	39.3	5	5	5	1	1	0	4	2	2	1	2	3	4	4	3	3	4	3	4	3	3	3	4	3	3				0.86439	0.330167	0.540017		0.65885	0.490645	0.958635	1.27855	1.47178	1.35938	1.27831	1.03504	0.925484	1.24137
Q92896	Golgi apparatus protein 1 OS=Homo sapiens OX=9606 GN=GLG1 PE=1 SV=2	GLG1	4.985	1.62241e-11	Up	134.55	37.2	27	27	27	18	19	23	14	16	18	17	15	16	18	11	7	6	12	9	8	10	9	7	6	8	10	1.89996	2.16267	1.68585	1.50128	1.66161	1.76059	1.6019	1.89226	1.64507	1.92028	0.366193	0.429504	0.219335	0.488978	0.241642	0.541836	0.455485
Q92900	Regulator of nonsense transcripts 1 OS=Homo sapiens OX=9606 GN=UPF1 PE=1 SV=2	UPF1	2.693	1.84401e-08	Up	124.34	22	18	18	18	10	11	13	12	11	11	10	12	11	10	5	8	5	8	6	6	7	6	5	4	4	5	1.44299	1.85126	1.49734	1.41648	1.6688	1.6595	1.05483	1.61904	1.59777	1.41029	0.592072	0.559518	0.541179	0.660778	0.999137	0.570357	0.65474
Q92905	COP9 signalosome complex subunit 5 OS=Homo sapiens OX=9606 GN=COPS5 PE=1 SV=4	COPS5	1.817	0.00295678	Up	37.578	38.3	8	8	8	5	4	6	3	5	5	6	4	4	5	5	6	7	7	7	6	6	5	6	3	6	5	2.24467	1.97812	1.20367	1.27242	0.796528	1.60999	0.840082	1.77924	0.694602	0.830965	0.728131	0.691794	0.692571	0.639729	1.12309	0.490793	0.734439
Q92947	Glutaryl-CoA dehydrogenase, mitochondrial OS=Homo sapiens OX=9606 GN=GCDH PE=1 SV=1	GCDH	3.354	1.00759e-06	Up	48.127	32.2	7	7	7	6	7	6	5	5	5	5	3	4	3	2	3	0	3	1	2	2	1	4	1	1	1	1.36282	1.23205	1.27225	0.945179	1.64314	0.880661	1.39268	1.01477	1.18482	1.00442		0.329172		0.415945
Q92973	Transportin-1 OS=Homo sapiens OX=9606 GN=TNPO1 PE=1 SV=2	TNPO1	2.034	7.24858e-10	Up	102.35	19.5	11	10	11	3	6	5	4	6	6	6	6	5	7	5	5	7	6	8	6	7	4	4	2	5	6	1.66464	1.54953	1.42123	1.21418	1.40197	1.50428	1.44597	1.24346	1.25778	1.13337	0.640366	0.656072	0.677371	0.671633	0.75745	0.680538	0.485895
Q93034	Cullin-5 OS=Homo sapiens OX=9606 GN=CUL5 PE=1 SV=4	CUL5	1.861	3.35638e-05	Up	90.954	21.7	12	12	12	10	8	8	8	9	8	7	7	7	8	5	3	4	3	2	6	2	5	3	1	4	4	1.5727	1.62229	1.58805	0.979023	1.09335	1.36669	1.28396	1.02255	1.02055	1.46057	0.744117	0.80963	0.363843	0.721613		0.637922	1.19265
Q93052	Lipoma-preferred partner OS=Homo sapiens OX=9606 GN=LPP PE=1 SV=1	LPP	0.458	0.000750646	Down	65.746	50.5	19	19	19	5	11	10	8	8	7	10	8	9	5	11	11	12	10	14	10	11	8	12	7	9	10	0.6077	0.516419	0.609646	0.754093	0.760548	0.508092	0.403655	0.612307	0.711594	0.592868	1.1065	0.980804	1.77432	1.23444	1.19618	2.73817	1.40597
Q969G5	Caveolae-associated protein 3 OS=Homo sapiens OX=9606 GN=CAVIN3 PE=1 SV=3	CAVIN3	0.572	0.00105163	Down	27.701	18	4	4	4	2	2	2	2	2	2	1	2	2	2	4	3	4	3	2	4	4	4	4	1	4	4	0.503558	0.868303	0.672594	0.74152	0.687465	0.82899		0.248537	0.794325	1.02829	1.46477	0.871883	1.20413	1.02266	0.988754	2.10535	1.20871
Q969V3	Nicalin OS=Homo sapiens OX=9606 GN=NCLN PE=1 SV=2	NCLN	2.556	4.26058e-11	Up	62.974	22.7	11	11	11	8	9	7	7	9	8	8	6	5	7	5	6	5	5	6	7	4	6	5	3	5	5	1.78282	1.74744	1.3339	1.22006	1.30328	1.49903	1.67136	1.45833	1.48935	1.46484	0.514252	0.501922	0.611219	0.540054	0.947596	0.543644	0.610879
Q96A33	Coiled-coil domain-containing protein 47 OS=Homo sapiens OX=9606 GN=CCDC47 PE=1 SV=1	CCDC47	3.391	0.000107331	Up	55.873	21.3	7	7	7	5	5	6	3	3	6	2	5	5	5	0	0	0	1	2	2	2	1	1	0	1	1	1.09744	0.967122	1.45756	0.863999	1.022	1.21109	1.34384	1.28353	1.10845	0.976674					0.494278		0.174006
Q96AC1	Fermitin family homolog 2 OS=Homo sapiens OX=9606 GN=FERMT2 PE=1 SV=1	FERMT2	1.501	0.004096	Up	77.86	39.3	18	17	18	8	8	9	11	10	11	8	9	9	8	10	12	9	11	7	13	10	10	8	5	10	9	1.11717	1.567	1.15803	0.601833	1.12643	1.023	1.23926	1.27791	1.63584	1.47848	0.976301	1.08357	0.693197	0.663952	0.620009	1.16728	1.10601
Q96AG4	Leucine-rich repeat-containing protein 59 OS=Homo sapiens OX=9606 GN=LRRC59 PE=1 SV=1	LRRC59	3.224	1.89953e-09	Up	34.93	20.5	4	4	4	4	4	3	4	3	3	0	3	4	4	1	2	2	3	3	2	3	2	2	1	2	1	1.89002	1.36149	1.9211	1.12795	1.12882	1.7556		1.50597	1.2848	1.76242		0.342533	0.367504	0.404354	0.450451	0.546855	0.488031
Q96AT9	Ribulose-phosphate 3-epimerase OS=Homo sapiens OX=9606 GN=RPE PE=1 SV=1	RPE	3.759	2.97026e-09	Up	24.927	22.8	2	2	2	2	2	2	2	2	2	2	2	2	2	1	2	2	2	1	0	2	1	2	1	2	1	1.35518	1.46006	1.18568	1.20364	1.19002	1.37122	1.5743	1.56012	1.40796	1.48972		0.467555	0.208287	0.463949			0.395461
Q96CM8	Acyl-CoA synthetase family member 2, mitochondrial OS=Homo sapiens OX=9606 GN=ACSF2 PE=1 SV=2	ACSF2	2.623	0.0218184	Up	68.124	20.7	10	10	10	7	6	7	6	8	7	7	8	7	7	3	4	2	4	5	3	2	2	1	1	3	0	1.31576	1.54629	1.22417	1.4349	1.4703	1.51191	0.715596	1.61057	1.24916	0.942719	1.14539	0.094923	0.794913	0.519518	0.152077	0.271806
Q96CV9	Optineurin OS=Homo sapiens OX=9606 GN=OPTN PE=1 SV=3	OPTN	0.62	0.043053	Down	65.921	12.7	6	6	6	3	3	4	4	4	5	3	4	4	5	1	2	1	0	1	0	1	2	2	1	0	0	1.24073	0.873456	0.52941	1.01258	0.754026	0.967564	0.881705	0.910726	0.912517	0.989459
Q96CW5	Gamma-tubulin complex component 3 OS=Homo sapiens OX=9606 GN=TUBGCP3 PE=1 SV=2	TUBGCP3	1.812	0.00610145	Up	103.57	14.7	9	8	9	7	6	7	6	7	8	7	5	8	7	4	3	2	6	4	2	2	0	2	1	0	2	1.3052	1.73397	0.796473	1.31164	1.15482	1.02354	1.47626	0.78561	0.922698	1.24594	0.457608		0.723765	0.252635	1.11874		0.691098
Q96FJ2	Dynein light chain 2, cytoplasmic OS=Homo sapiens OX=9606 GN=DYNLL2 PE=1 SV=1	DYNLL2	3.249	6.63611e-05	Up	10.35	82	6	2	6	6	5	5	6	5	5	4	5	5	5	3	3	3	3	3	3	3	3	3	2	3	3	1.37747	1.3779	1.25299	1.96718	1.39611	1.64263	1.74421	1.51299	1.48678	1.9301	0.185133	0.326809	0.916074	0.448297	0.108346	0.417266	0.461036
Q96FV2	Secernin-2 OS=Homo sapiens OX=9606 GN=SCRN2 PE=1 SV=3	SCRN2	2.112	2.82376e-05	Up	46.596	40	9	9	9	7	7	7	6	7	7	6	7	6	7	7	5	4	4	5	5	3	4	4	3	3	4	1.98915	1.57726	0.87	1.70489	1.75876	1.01964	1.45053	1.11954	1.29419	1.24544	0.846513	0.895358	0.776544	0.745179	0.810667	0.59057	0.785851
Q96G03	Phosphoglucomutase-2 OS=Homo sapiens OX=9606 GN=PGM2 PE=1 SV=4	PGM2	1.537	0.000110915	Up	68.283	36.4	16	16	16	11	9	7	8	9	7	9	7	9	9	9	10	10	11	9	10	9	10	10	8	10	8	0.767734	1.22634	1.2228	1.17459	1.16907	1.12813	2.05285	1.42861	1.01611	1.16914	0.784525	0.854513	0.666477	0.803207	0.891676	0.604318	0.934131
Q96G23	Ceramide synthase 2 OS=Homo sapiens OX=9606 GN=CERS2 PE=1 SV=1	CERS2	2.71	0.000628947	Up	44.876	10	3	3	3	3	3	3	3	3	3	2	3	3	2	1	1	1	2	1	2	1	0	1	0	1	1	0.879361	0.984362	1.13792	0.847799	0.919065	1.0543	2.39171	1.21873	1.25712	1.97293		0.488745	0.509991	0.167651	0.805264	0.365049
Q96GG9	DCN1-like protein 1 OS=Homo sapiens OX=9606 GN=DCUN1D1 PE=1 SV=1	DCUN1D1	1.648	9.82422e-05	Up	30.124	25.9	5	5	5	4	4	3	3	3	3	3	3	3	3	3	3	2	3	1	2	2	3	3	3	2	1	1.66315	0.970036	1.46491	1.3684	1.35343	1.28957	0.932933	1.08705	1.12024	1.19829	0.696589	0.734662	0.437435	0.629619		0.536854	0.913837
Q96GQ5	RUS1 family protein C16orf58 OS=Homo sapiens OX=9606 GN=C16orf58 PE=1 SV=2	C16orf58	2.125	0.00677624	Up	51.017	20.9	6	5	6	3	4	2	2	4	2	1	4	2	3	2	4	3	2	2	2	2	2	1	2	3	0	1.02053	1.77383	0.94857	0.660281	1.14268	1.16612		1.05304	1.0765	1.1172			0.359027
Q96HE7	ERO1-like protein alpha OS=Homo sapiens OX=9606 GN=ERO1A PE=1 SV=2	ERO1A	2.944	1.93467e-05	Up	54.392	27.1	8	8	8	5	5	5	6	6	7	7	6	6	7	5	4	5	6	5	6	3	3	5	2	2	3	1.49811	1.06854	1.81162	0.798556	1.44497	1.10269	2.08521	1.58108	2.35656	1.18136	0.609213	0.881279	0.417542	0.796119	0.828048	0.384634	0.349105
Q96IJ6	Mannose-1-phosphate guanyltransferase alpha OS=Homo sapiens OX=9606 GN=GMPPA PE=1 SV=1	GMPPA	2.152	9.84825e-06	Up	46.291	22.6	5	5	5	3	3	3	3	3	3	3	3	3	3	3	2	3	4	3	4	3	3	4	1	3	2	1.47155	1.54692	1.29445	0.912764	1.61982	1.12845	1.51658	1.27815	1.4451	1.68201	0.463137	0.325766	0.526883	0.363289	1.10817	0.576295	0.985109
Q96JB5	CDK5 regulatory subunit-associated protein 3 OS=Homo sapiens OX=9606 GN=CDK5RAP3 PE=1 SV=2	CDK5RAP3	1.997	0.0126224	Up	56.92	25.9	10	10	10	7	7	6	7	7	6	7	4	7	9	3	2	3	2	1	1	3	0	1	3	2	1	1.2492	0.970463	0.998495	1.11556	1.0773	1.15258	2.06963	0.967466	1.31452	1.3883	0.353868	0.850074	0.546047	0.967907			0.264358
Q96JG6	Syndetin OS=Homo sapiens OX=9606 GN=VPS50 PE=1 SV=3	VPS50	1.682	6.57562e-05	Up	111.17	7.1	5	5	5	4	5	5	3	4	4	4	4	4	3	2	2	2	4	2	3	3	2	1	0	1	1	0.92872	1.0194	1.1846	1.10916	1.40101	1.38919	1.20855	1.01735	1.10442	1.43032	0.725051		0.640138	0.55594	0.762051	0.525494	0.998607
Q96JY6	PDZ and LIM domain protein 2 OS=Homo sapiens OX=9606 GN=PDLIM2 PE=1 SV=1	PDLIM2	0.446	0.0023258	Down	37.458	37.5	10	10	10	2	2	1	3	2	1	1	0	3	1	6	6	9	8	9	6	7	5	5	2	3	5					0.469645				0.498952		1.12456	1.06534	1.55188	1.35193	0.706623	1.24624	1.0716
Q96K17	Transcription factor BTF3 homolog 4 OS=Homo sapiens OX=9606 GN=BTF3L4 PE=1 SV=1	BTF3L4	3.708	4.84932e-05	Up	17.27	63.9	8	8	8	4	6	4	6	7	7	5	7	7	6	2	2	1	2	1	2	2	1	1	1	1	1	0.740571	1.11234	0.993708	1.32087	0.88002	1.08763	1.0967	1.41973	1.44549	1.28889				0.411103			0.202946
Q96K76	Ubiquitin carboxyl-terminal hydrolase 47 OS=Homo sapiens OX=9606 GN=USP47 PE=1 SV=3	USP47	3.521	5.18889e-05	Up	157.31	12.3	10	9	10	6	7	8	6	8	7	5	7	8	7	2	1	3	1	3	1	2	2	1	0	1	0	0.94522	1.1982	1.23461	0.661084	1.35296	1.31675	0.894261	1.44395	2.44106	1.64651	0.537965		0.505881		0.367232		0.169572
Q96KP4	Cytosolic non-specific dipeptidase OS=Homo sapiens OX=9606 GN=CNDP2 PE=1 SV=2	CNDP2	2.666	5.93428e-08	Up	52.878	65.9	25	25	25	20	20	20	19	17	18	16	19	18	16	13	13	13	15	12	12	14	13	13	11	13	10	0.827562	1.75741	1.19032	1.14127	1.44881	1.044	2.13993	2.02899	1.43391	2.15927	0.545178	0.592249	0.547542	0.839087	0.718222	0.599299	0.61627
Q96ME7	Zinc finger protein 512 OS=Homo sapiens OX=9606 GN=ZNF512 PE=1 SV=2	ZNF512	5.064	0.0012918	Up	64.681	14.3	5	5	5	3	3	2	3	4	4	3	3	3	4	0	1	0	1	1	2	2	1	0	0	1	0	0.75236	0.87556	0.840587	0.846063	1.23016	1.13309	0.430887	2.13241	1.50974	1.79319						0.244248	0.211702
Q96N67	Dedicator of cytokinesis protein 7 OS=Homo sapiens OX=9606 GN=DOCK7 PE=1 SV=4	DOCK7	3.393	5.98272e-07	Up	242.56	9.8	12	12	12	8	9	9	10	8	10	10	9	9	6	1	3	1	2	3	1	3	1	2	0	0	0	1.07621	1.4178	1.14961	1.01803	0.98547	1.06767	1.30623	1.2032	1.35427	1.36536		0.495163			0.297368		0.263635
Q96PD5	N-acetylmuramoyl-L-alanine amidase OS=Homo sapiens OX=9606 GN=PGLYRP2 PE=1 SV=1	PGLYRP2	0.116	7.98071e-07	Down	62.216	32.3	11	11	11	3	4	4	4	4	4	3	3	2	3	10	11	11	11	10	11	10	11	10	11	11	10	0.395167	0.334817	0.281523	0.242614	0.093434	0.170881	0.153414	0.060767	0.048115	0.151305	1.61055	1.88326	1.22765	1.27004	1.08545	1.78698	1.75706
Q96RQ3	Methylcrotonoyl-CoA carboxylase subunit alpha, mitochondrial OS=Homo sapiens OX=9606 GN=MCCC1 PE=1 SV=3	MCCC1	3.075	3.45061e-06	Up	80.472	18.1	9	9	9	9	9	9	9	9	9	6	8	7	7	4	3	3	2	1	1	2	1	1	0	1	1	1.73588	1.54296	1.119	1.32633	1.11931	1.17422	1.61638	1.15083	0.868678	1.24826	0.489406	0.416526	0.373944	0.602607			0.215675
Q96S97	Myeloid-associated differentiation marker OS=Homo sapiens OX=9606 GN=MYADM PE=1 SV=2	MYADM	0.169	1.83866e-09	Down	35.273	10.6	2	2	2	1	2	2	2	2	2	2	2	2	2	2	2	2	2	2	2	2	2	2	2	2	2		0.150326	0.145709	0.239027	0.23498	0.199064	0.803148	0.232163	0.174844	0.185983	1.73432	1.86145	2.71485	1.6403	1.45754	1.90497	1.56576
Q96SM3	Probable carboxypeptidase X1 OS=Homo sapiens OX=9606 GN=CPXM1 PE=2 SV=2	CPXM1	0.249	3.19272e-05	Down	81.667	30	13	13	13	1	2	2	2	2	2	3	4	2	2	6	12	7	11	9	10	11	10	7	7	8	9		0.121933	0.408951	0.306966	0.381656	0.365557	0.490974	0.545628	0.419113	0.264021	0.433344	1.91487	0.744426	3.49866	2.12644	1.66677	1.33816
Q96ST3	Paired amphipathic helix protein Sin3a OS=Homo sapiens OX=9606 GN=SIN3A PE=1 SV=2	SIN3A	4.74	4.12353e-08	Up	145.17	4.5	4	4	4	4	4	4	4	3	4	3	3	4	4	0	2	2	2	2	1	1	1	2	0	0	1	1.09851	0.896806	1.59392	1.67626	0.95711	1.60482	1.17458	1.03972	1.6629	1.86395		0.261151	0.283003	0.223111	0.37061
Q96T76	MMS19 nucleotide excision repair protein homolog OS=Homo sapiens OX=9606 GN=MMS19 PE=1 SV=2	MMS19	1.578	0.0040067	Up	113.29	15.8	9	9	9	7	8	7	8	7	6	7	7	8	6	1	2	1	1	1	2	2	1	0	1	1	0	0.963162	0.844607	0.998067	0.91394	1.22481	1.01375	1.15173	1.17798	1.38782	0.973933		0.574659					0.775547
Q96TA1	Niban-like protein 1 OS=Homo sapiens OX=9606 GN=FAM129B PE=1 SV=3	FAM129B	1.943	2.69045e-05	Up	84.137	35.3	17	17	17	12	12	12	13	12	10	10	13	12	12	10	10	8	11	9	10	10	5	7	2	8	5	1.25974	1.68868	1.44701	0.823947	1.34857	1.09844	1.84826	1.27995	1.27643	1.33875	0.718648	0.908818	0.51333	0.98738	0.944321	0.789544	0.705481
Q99439	Calponin-2 OS=Homo sapiens OX=9606 GN=CNN2 PE=1 SV=4	CNN2	0.193	0.0248862	Down	33.697	28.8	6	5	5	2	1	0	2	2	0	2	1	1	1	5	5	5	5	5	5	4	5	5	4	4	4	0.251048			0.07989	0.077766		0.557265				1.09947	1.46801	1.55166	1.3747	1.95404	0.999097	0.89902
Q99459	Cell division cycle 5-like protein OS=Homo sapiens OX=9606 GN=CDC5L PE=1 SV=2	CDC5L	1.979	2.4601e-05	Up	92.25	14	6	6	6	4	6	5	6	6	5	3	5	5	5	3	2	3	2	2	3	2	1	2	1	2	0	0.787693	1.3686	1.24168	1.52877	1.5781	1.54275	0.861295	1.39133	1.41729	1.34273	0.643138	0.798288	0.724384	0.927452	0.492283	0.395593	0.75864
Q99460	26S proteasome non-ATPase regulatory subunit 1 OS=Homo sapiens OX=9606 GN=PSMD1 PE=1 SV=2	PSMD1	2.806	6.62459e-13	Up	105.84	37.4	22	22	22	19	18	17	15	20	16	14	16	18	16	8	7	10	8	9	8	9	9	10	6	9	6	1.24391	1.45405	1.55356	1.50556	1.73686	1.41365	1.53707	1.53692	1.53265	1.89646	0.578536	0.49996	0.50367	0.425109	0.755402	0.538181	0.629566
Q99471	Prefoldin subunit 5 OS=Homo sapiens OX=9606 GN=PFDN5 PE=1 SV=2	PFDN5	1.56	0.0102717	Up	17.328	33.1	3	3	3	3	3	2	2	3	2	3	2	2	2	1	3	2	2	2	1	2	1	1	1	1	1	1.01383	1.06814	0.998354	0.793215	1.15969	1.16108	1.5048	1.28369	1.14413	1.23161		0.27884	0.72955	0.808793	0.865861		0.958412
Q99497	Protein/nucleic acid deglycase DJ-1 OS=Homo sapiens OX=9606 GN=PARK7 PE=1 SV=2	PARK7	3.896	1.20685e-12	Up	19.891	84.1	15	15	15	13	12	12	12	10	11	10	13	14	13	8	7	8	8	7	7	7	8	7	7	8	7	1.2532	1.71815	1.59234	1.18989	2.87828	1.51207	2.03129	1.58759	1.46947	1.58705	0.480447	0.380207	0.3657	0.490627	0.494848	0.359493	0.4415
Q99523	Sortilin OS=Homo sapiens OX=9606 GN=SORT1 PE=1 SV=3	SORT1	2.171	0.000424355	Up	92.067	17.9	11	10	11	7	7	6	6	7	7	6	8	9	7	4	5	6	7	4	4	3	1	3	1	2	3	1.03473	1.33675	1.63262	1.30523	1.58148	1.6253	1.00391	1.09015	0.786109	2.0356	0.258733	0.44453	0.385488	0.754225	0.375151	1.19275	1.02593
Q99536	Synaptic vesicle membrane protein VAT-1 homolog OS=Homo sapiens OX=9606 GN=VAT1 PE=1 SV=2	VAT1	0.545	8.75167e-05	Down	41.92	69.5	25	25	25	17	21	19	20	21	21	18	20	22	22	16	18	17	20	18	16	16	17	17	16	15	16	0.561198	0.765754	0.568023	1.01368	0.488834	0.49987	1.04485	0.590096	0.70612	0.636225	1.18755	1.43891	1.16465	1.52226	1.415	2.01991	1.45798
Q99584	Protein S100-A13 OS=Homo sapiens OX=9606 GN=S100A13 PE=1 SV=1	S100A13	0.631	0.00297238	Down	11.471	33.7	4	4	4	2	4	2	4	4	4	3	4	4	2	3	2	2	3	3	3	2	3	3	3	2	3	1.2228	0.525696	0.598954	0.477945	0.531538	0.710331	2.18808	0.480366	0.296275	0.546344	1.15042	1.45034	1.2175	1.25811	2.06931	1.07934	1.03225
Q99627	COP9 signalosome complex subunit 8 OS=Homo sapiens OX=9606 GN=COPS8 PE=1 SV=1	COPS8	0.4	0.000159591	Down	23.225	48.8	5	5	5	4	4	3	2	4	3	3	2	2	1	4	2	4	4	3	4	3	4	4	3	4	3	0.535705	0.321171	0.19631	0.976217	0.484356	0.964895	0.36923	0.408099	0.592557		1.4111	0.845636	1.80524	1.54466	1.86681	1.53573	0.872
Q99643	Succinate dehydrogenase cytochrome b560 subunit, mitochondrial OS=Homo sapiens OX=9606 GN=SDHC PE=1 SV=1	SDHC	1.882	0.00222205	Up	18.61	38.5	4	4	4	4	3	3	2	3	2	3	4	3	4	2	2	2	3	3	1	2	1	2	0	1	2	1.60446	2.0234	1.29665		1.01482		1.09668	1.05417	1.27063	1.08789	0.673384	0.315554	1.12977	0.70036	0.516907		0.916977
Q99714	3-hydroxyacyl-CoA dehydrogenase type-2 OS=Homo sapiens OX=9606 GN=HSD17B10 PE=1 SV=3	HSD17B10	4.247	4.09245e-10	Up	26.923	75.9	13	13	13	9	9	10	11	11	11	9	9	10	10	9	7	7	7	8	6	9	8	6	4	8	5	1.58242	2.08212	2.02844	2.08812	1.81553	1.71009	1.3497	1.76466	1.34382	1.38829	0.306362	0.424692	0.642617	0.537744	0.487046	0.540288	0.34198
Q99715	Collagen alpha-1(XII) chain OS=Homo sapiens OX=9606 GN=COL12A1 PE=1 SV=2	COL12A1	0.009	1.69594e-10	Down	333.14	38.6	87	87	87	13	17	16	12	15	9	13	12	9	15	71	78	70	76	70	80	80	73	73	68	74	72	0.009386	0.020461	0.018212	0.008175	0.032898	0.028673	0.006646	0.006107	0.004271	0.022499	0.862047	2.42367	1.50758	1.94588	2.43016	2.02606	2.02779
Q99719	Septin-5 OS=Homo sapiens OX=9606 GN=SEPT5 PE=1 SV=1	SEPT5	3.101	4.46835e-07	Up	42.777	40.7	11	11	11	9	11	10	10	10	9	5	7	9	7	3	5	5	5	4	5	4	3	3	1	3	2	1.224	1.33564	1.53383	1.46216	1.11122	1.72043	1.84362	1.58918	2.11662	1.56469	0.324784	0.632009	0.339517	0.481293	0.339452	0.314616	0.287903
Q99733	Nucleosome assembly protein 1-like 4 OS=Homo sapiens OX=9606 GN=NAP1L4 PE=1 SV=1	NAP1L4	2.101	7.58601e-09	Up	42.823	34.4	11	10	11	9	10	9	9	10	9	8	10	9	9	4	6	4	4	4	7	5	4	6	3	6	3	1.2714	1.49692	1.30201	0.800808	1.42554	1.5201	1.94119	1.5531	1.33104	1.36134	0.769508	0.585451	0.6692	0.660884	0.716223	0.58771	0.693797
Q99798	Aconitate hydratase, mitochondrial OS=Homo sapiens OX=9606 GN=ACO2 PE=1 SV=2	ACO2	4.732	3.26562e-11	Up	85.424	58.2	36	36	36	28	30	31	33	31	31	28	28	29	31	18	16	17	17	14	17	16	11	17	15	16	15	1.5614	1.78147	1.62072	1.62176	1.99188	1.76592	1.71779	1.97088	1.78724	1.73063	0.461618	0.378427	0.405906	0.36004	0.495313	0.390801	0.417408
Q99959	Plakophilin-2 OS=Homo sapiens OX=9606 GN=PKP2 PE=1 SV=2	PKP2	4.073	7.07012e-08	Up	97.414	31.6	17	17	17	7	8	9	9	8	8	7	7	8	8	11	8	8	12	7	10	7	7	5	0	6	2	1.26612	1.96362	2.17178	1.62167	1.90643	2.01873	1.283	1.04843	1.51601	1.73857	0.59769	0.416388	0.43729	0.752304	0.358008	0.596363	0.450259
Q9BPW8	Protein NipSnap homolog 1 OS=Homo sapiens OX=9606 GN=NIPSNAP1 PE=1 SV=1	NIPSNAP1	2.677	0.000358604	Up	33.31	49.3	10	10	10	9	10	10	9	9	10	5	5	5	9	2	2	3	2	1	2	2	2	2	0	2	2	2.4107	1.75272	1.82816	1.06929	1.67937	1.47644	1.35357	0.599183	0.716101	1.33344		0.789992	0.88091	0.230301		0.405451	0.589286
Q9BR76	Coronin-1B OS=Homo sapiens OX=9606 GN=CORO1B PE=1 SV=1	CORO1B	0.573	0.000134906	Down	54.234	23.1	8	8	8	6	6	7	6	6	7	5	4	6	5	4	6	3	5	5	4	3	4	2	2	2	2	0.427415	0.764787	0.523739	1.24298	0.559802	0.755014	0.731845	0.80965	0.393507	0.898573	1.18852	1.56113	1.21687	1.56986	1.58662	1.45034	1.15653
Q9BRK5	45 kDa calcium-binding protein OS=Homo sapiens OX=9606 GN=SDF4 PE=1 SV=1	SDF4	2.02	0.0312733	Up	41.806	22.4	5	5	5	5	5	5	5	4	5	4	4	5	5	1	1	1	2	2	1	2	2	1	0	1	1	1.22399	1.36089	1.07806	1.27144	0.994777	1.08695	1.2107	1.30103	1.08467	1.07336				0.706538	0.835848		0.376605
Q9BS26	Endoplasmic reticulum resident protein 44 OS=Homo sapiens OX=9606 GN=ERP44 PE=1 SV=1	ERP44	2.826	2.12805e-09	Up	46.971	29.8	10	10	10	7	7	7	8	6	7	6	7	6	7	6	8	8	8	8	7	7	7	6	6	8	6	1.52788	1.94503	1.72071	1.35316	1.58752	1.36616	1.41421	1.85635	1.31851	1.35318	0.524874	0.57804	0.411116	0.679168	0.819453	0.602899	0.528387
Q9BS40	Latexin OS=Homo sapiens OX=9606 GN=LXN PE=1 SV=2	LXN	0.186	5.33684e-10	Down	25.75	16.7	3	3	3	2	2	1	2	2	2	1	2	2	2	2	2	2	2	2	3	3	2	3	2	3	3	0.12917	0.334439		0.437857	0.291334	0.391277	0.354019	0.187724	0.264584	0.177371	1.6878	1.54161	1.26561	1.81535	1.23232	1.0644	1.6105
Q9BSH4	Translational activator of cytochrome c oxidase 1 OS=Homo sapiens OX=9606 GN=TACO1 PE=1 SV=1	TACO1	4.766	1.40628e-06	Up	32.477	44.1	7	7	7	6	6	7	6	5	7	3	6	6	6	2	1	1	1	2	1	1	1	2	1	1	2	0.882257	0.749996	1.53789	1.35614	1.95183	1.92193	1.57048	1.71091	1.78792	1.94333	0.109506		0.209403	0.253832	0.152723	0.38977	0.292392
Q9BTT0	Acidic leucine-rich nuclear phosphoprotein 32 family member E OS=Homo sapiens OX=9606 GN=ANP32E PE=1 SV=1	ANP32E	1.857	0.00848319	Up	30.692	36.2	6	6	6	3	4	4	4	5	4	5	4	4	4	3	4	4	4	4	3	4	3	3	1	4	3	0.394521	1.09971	0.962017	1.37077	1.35408	1.48746	2.91108	1.4351	1.00868	1.16403	1.04699	0.322666	0.881072	0.656771	0.909166	0.311873	0.744843
Q9BTT6	Leucine-rich repeat-containing protein 1 OS=Homo sapiens OX=9606 GN=LRRC1 PE=1 SV=1	LRRC1	2.481	0.00712561	Up	59.241	22.3	7	5	5	4	3	2	4	4	5	1	2	3	1	0	1	1	2	2	0	1	0	0	0	0	0	0.681657	1.26056	1.26236	1.77893	1.05311	1.15196		1.19784	0.698171					0.382656	0.532762
Q9BTV4	Transmembrane protein 43 OS=Homo sapiens OX=9606 GN=TMEM43 PE=1 SV=1	TMEM43	0.347	5.01076e-10	Down	44.875	49.8	17	17	17	7	8	10	8	7	9	6	8	9	7	9	10	11	9	10	9	9	9	10	8	10	9	0.536567	0.407213	0.502163	0.355819	0.453205	0.632809	0.466678	0.419479	0.520191	0.637279	1.36057	1.51087	1.62919	1.60068	1.65321	1.57508	1.41027
Q9BUF5	Tubulin beta-6 chain OS=Homo sapiens OX=9606 GN=TUBB6 PE=1 SV=1	TUBB6	0.534	0.0181765	Down	49.857	70.2	21	9	10	2	3	3	1	1	3	1	3	1	1	6	8	6	7	5	8	8	3	4	5	4	1	0.614493	0.522733	0.647869			0.40139		0.94067			0.915388	1.43686	1.79841	1.82697	1.63233	1.16249	1.41508
Q9BUT1	3-hydroxybutyrate dehydrogenase type 2 OS=Homo sapiens OX=9606 GN=BDH2 PE=1 SV=2	BDH2	0.578	0.00174327	Down	26.724	40.8	8	8	8	5	5	5	5	6	4	5	5	5	5	4	4	2	4	2	5	3	1	3	3	3	2	0.71639	0.712618	0.511713	1.19739	0.537079	0.764203	0.475932	0.753832	0.692416	0.87213	1.13997	1.34743	0.912716	1.68819	1.23246	1.96986	1.71791
Q9BWD1	Acetyl-CoA acetyltransferase, cytosolic OS=Homo sapiens OX=9606 GN=ACAT2 PE=1 SV=2	ACAT2	1.66	3.08997e-05	Up	41.35	45.3	8	8	8	7	6	5	7	7	7	7	6	7	7	7	6	7	6	7	6	7	6	7	7	7	5	1.04933	1.03482	0.737796	1.36512	1.46488	1.27701	1.46871	1.6742	1.36704	1.33169	0.759674	0.725106	0.776884	0.615324	0.779099	0.56139	0.765032
Q9BWF3	RNA-binding protein 4 OS=Homo sapiens OX=9606 GN=RBM4 PE=1 SV=1	RBM4	2.295	0.00112791	Up	40.313	31.6	6	4	6	2	5	5	6	6	4	4	6	4	4	0	2	1	3	2	2	0	0	0	1	1	0	1.00917	1.70261	1.0717	1.19752	1.41282	1.20094	0.928466	1.19366	1.23695	0.543094		0.472362		0.463563	0.567143
Q9BWJ5	Splicing factor 3B subunit 5 OS=Homo sapiens OX=9606 GN=SF3B5 PE=1 SV=1	SF3B5	3.509	5.00802e-06	Up	10.135	55.8	4	4	4	4	4	3	2	3	2	2	3	2	3	2	1	1	2	1	0	0	0	0	0	1	0	0.757635	1.25902	1.41865	1.26154	1.13377	1.07019	1.30667	1.21946	0.903045	1.02292	0.304887			0.342215
Q9BX68	Histidine triad nucleotide-binding protein 2, mitochondrial OS=Homo sapiens OX=9606 GN=HINT2 PE=1 SV=1	HINT2	3.868	1.3483e-07	Up	17.162	52.1	5	5	5	4	5	4	5	4	4	4	5	4	4	1	3	2	1	2	1	2	3	1	0	1	3	1.65502	2.18927	1.43268	1.64418	1.78967	1.3734	1.0084	1.61464	1.72298	1.91974	0.556975	0.646061	0.503401	0.389349	0.357595	0.380522	0.435203
Q9BXM0	Periaxin OS=Homo sapiens OX=9606 GN=PRX PE=1 SV=2	PRX	166.321	2.03483e-07	Up	154.9	49.1	41	41	41	34	26	35	37	37	35	28	36	35	33	2	6	2	3	1	2	1	0	1	0	0	0	1.05892	0.216408	2.1942	0.991005	1.93991	1.65663	1.27383	1.16201	1.95851	1.51501		0.010287	0.000867	0.004617		0.017818
Q9BXV9	EKC/KEOPS complex subunit GON7 OS=Homo sapiens OX=9606 GN=GON7 PE=1 SV=2	GON7	2.67	4.02243e-05	Up	10.859	57	3	3	3	2	2	3	3	3	3	3	3	3	2	1	2	1	3	3	1	1	1	1	0	1	1	1.02886	0.906153	0.773687	1.02727	0.997851	1.42604	1.44436	1.5314	1.26009	1.29118		0.542943		0.347839	0.422325
Q9BY32	Inosine triphosphate pyrophosphatase OS=Homo sapiens OX=9606 GN=ITPA PE=1 SV=2	ITPA	0.624	0.0426315	Down	21.445	35.1	6	6	6	3	1	0	2	4	4	3	2	4	3	4	2	2	4	4	4	4	2	2	3	3	4	0.708063			0.423726	1.01075	0.904836	0.862199	0.494062	0.510094	0.962102	1.38818	0.662809	0.424517	1.51787	1.77411	1.42986	1.8554
Q9BZF9	Uveal autoantigen with coiled-coil domains and ankyrin repeats OS=Homo sapiens OX=9606 GN=UACA PE=1 SV=2	UACA	1.916	4.016e-07	Up	162.5	18.2	19	19	19	8	14	12	13	10	13	10	15	11	14	11	10	7	7	7	8	9	7	8	4	7	7	1.53232	1.5674	1.15328	1.44727	1.07774	1.34347	1.21523	1.38687	1.48148	1.32239	0.660214	0.631125	0.538381	0.832734	1.07986	0.814185	0.798323
Q9BZH6	WD repeat-containing protein 11 OS=Homo sapiens OX=9606 GN=WDR11 PE=1 SV=1	WDR11	4.487	5.36682e-08	Up	136.68	10.1	6	6	6	4	6	5	5	4	4	5	5	6	4	0	2	0	2	2	2	2	1	0	0	1	0	1.16591	1.91537	1.18511	1.6336	1.18141	0.7775	1.10998	1.04906	1.68727	1.79081		0.330636		0.280632	0.287404	0.287094	0.318211
Q9BZZ5	Apoptosis inhibitor 5 OS=Homo sapiens OX=9606 GN=API5 PE=1 SV=3	API5	1.976	0.00024049	Up	59.004	19.1	7	7	7	6	6	5	6	4	5	4	5	4	4	2	3	4	3	2	3	4	2	3	2	2	2	1.16192	1.15537	0.95835	0.955313	1.04388	1.27413	1.55893	1.45209	2.2432	1.88394	0.8303	0.29439	0.272967	0.911716	0.743286	1.01106	0.450784
Q9C040	Tripartite motif-containing protein 2 OS=Homo sapiens OX=9606 GN=TRIM2 PE=1 SV=1	TRIM2	4.625	3.02402e-06	Up	81.529	26.6	12	11	12	11	11	9	11	10	10	8	11	7	12	3	4	3	5	4	4	4	5	4	0	2	2	2.7428	2.78132	1.82008	2.04732	1.8384	1.26149	0.488079	1.65744	0.77952	1.54868	0.359672	0.306523	0.090182	0.592884	0.463916	0.364986	0.522871
Q9GZM7	Tubulointerstitial nephritis antigen-like OS=Homo sapiens OX=9606 GN=TINAGL1 PE=1 SV=1	TINAGL1	3.236	6.86605e-09	Up	52.387	66.8	19	19	19	16	16	16	17	16	15	17	17	16	17	9	9	11	10	10	9	7	8	8	8	8	7	1.4727	1.40768	2.0195	1.55219	1.34491	1.65525	1.28261	1.47893	1.88922	1.946	0.575267	0.716634	0.53794	0.611995	0.594487	0.769136	0.333765
Q9GZS3	WD repeat-containing protein 61 OS=Homo sapiens OX=9606 GN=WDR61 PE=1 SV=1	WDR61	3.539	7.64607e-06	Up	33.58	58.7	9	9	9	8	8	6	9	7	8	7	8	7	8	2	4	3	3	2	3	3	3	1	1	2	1	1.64616	1.91366	1.69981	1.20971	1.73651	1.60479	0.936368	1.55719	1.0948	1.74879	0.412606	0.71274	0.441257	0.466283	0.106091	0.470498	0.310097
Q9GZT3	SRA stem-loop-interacting RNA-binding protein, mitochondrial OS=Homo sapiens OX=9606 GN=SLIRP PE=1 SV=1	SLIRP	3.377	4.11809e-05	Up	12.349	45	4	4	4	3	4	4	3	3	3	3	3	3	4	2	1	2	1	1	1	1	1	1	1	1	1	0.992555	0.895813	1.61359	0.853046	1.02418	1.44979	1.22644	0.954876	1.43404	0.884788	0.335385		0.3355
Q9H008	Phospholysine phosphohistidine inorganic pyrophosphate phosphatase OS=Homo sapiens OX=9606 GN=LHPP PE=1 SV=2	LHPP	5.049	0.00183615	Up	29.165	35.9	5	5	5	4	4	4	4	4	3	2	3	4	3	2	2	1	2	2	1	2	1	2	0	0	1	1.49626	1.46187	1.28929	0.789474	1.55929	1.45916	1.66891	1.42877	1.68937	1.4581	0.095104	0.090572		0.618048	0.221898		0.218515
Q9H0R4	Haloacid dehalogenase-like hydrolase domain-containing protein 2 OS=Homo sapiens OX=9606 GN=HDHD2 PE=1 SV=1	HDHD2	4.05	4.61028e-07	Up	28.536	37.1	5	5	5	5	5	5	5	4	5	4	5	5	5	1	2	1	2	1	2	1	1	1	1	1	1	1.50774	1.46391	0.835017	1.27431	0.909331	1.11368	1.49386	1.26864	1.21133	1.02568		0.359574		0.282453		0.254483
Q9H0U4	Ras-related protein Rab-1B OS=Homo sapiens OX=9606 GN=RAB1B PE=1 SV=1	RAB1B	1.513	0.0347725	Up	22.171	58.2	8	4	7	6	6	5	6	5	6	6	5	5	6	5	5	4	6	5	5	4	3	4	4	4	4	1.63161	0.852018	1.49967	1.06936	0.759104	1.12423	1.40047	1.39798	1.27791	1.25505	0.778503	0.668309	0.725349	0.456937	0.49225	0.624749	1.00365
Q9H0W9	Ester hydrolase C11orf54 OS=Homo sapiens OX=9606 GN=C11orf54 PE=1 SV=1	C11orf54	0.631	0.0198157	Down	35.117	26.7	6	6	6	4	2	4	2	4	2	2	2	3	3	3	4	4	4	4	4	4	4	2	4	4	1	0.320645	0.647621	0.582805	0.789016	0.591279	0.781761	0.577096	1.1926	1.09142	1.07809	1.09756	2.19258	0.750661	1.1904	0.869914	1.04782	1.17224
Q9H299	SH3 domain-binding glutamic acid-rich-like protein 3 OS=Homo sapiens OX=9606 GN=SH3BGRL3 PE=1 SV=1	SH3BGRL3	0.536	0.00191412	Down	10.438	21.5	3	3	3	3	3	2	3	2	2	3	2	2	2	2	2	2	2	2	2	2	2	2	2	2	2	0.26795	0.365282	1.16377	0.355958	0.902474	0.874059	0.331629	0.8248	0.913179	0.797216	1.00027	1.1	1.17092	1.11881	1.39264	1.09979	1.48463
Q9H2H8	Peptidyl-prolyl cis-trans isomerase-like 3 OS=Homo sapiens OX=9606 GN=PPIL3 PE=1 SV=1	PPIL3	1.707	0.00066104	Up	18.154	31.1	4	4	4	2	2	2	1	1	1	1	1	1	1	2	2	3	4	4	3	3	2	1	2	2	3	1.249	1.50111	1.65278								0.911904	1.06715	0.666648	0.933204	0.657513	0.740544	1.05567
Q9H2U2	Inorganic pyrophosphatase 2, mitochondrial OS=Homo sapiens OX=9606 GN=PPA2 PE=1 SV=2	PPA2	3.802	7.68508e-10	Up	37.92	45.5	13	13	13	10	11	12	10	12	10	11	13	10	11	5	7	6	6	5	5	7	5	6	4	6	4	1.73886	1.79674	1.79663	1.77317	1.41276	1.75988	1.58627	1.59578	1.38797	1.87375	0.639762	0.483022	0.51738	0.480684	0.541157	0.488347	0.360594
Q9H3Z4	DnaJ homolog subfamily C member 5 OS=Homo sapiens OX=9606 GN=DNAJC5 PE=1 SV=1	DNAJC5	3.384	2.24016e-05	Up	22.149	33.3	4	4	4	3	3	4	4	4	4	3	4	4	3	2	2	2	3	2	3	0	1	0	0	1	1	0.731456	1.05299	1.29843	1.29308	1.39028	1.32186	2.63649	1.38037	1.03412	1.45146	0.331626	0.149291	0.455343	0.606749	0.416243	0.4502
Q9H4A4	Aminopeptidase B OS=Homo sapiens OX=9606 GN=RNPEP PE=1 SV=2	RNPEP	1.716	0.00023077	Up	72.595	46.9	22	22	22	12	15	11	12	14	12	8	14	11	14	7	10	8	6	9	11	10	5	5	4	7	8	1.38328	1.67467	1.19097	1.01055	1.20345	0.873078	1.84237	1.42243	1.08918	1.25621	0.632074	1.01613	0.551531	0.981903	1.17667	1.16824	0.799832
Q9H4G0	Band 4.1-like protein 1 OS=Homo sapiens OX=9606 GN=EPB41L1 PE=1 SV=2	EPB41L1	2.788	1.32276e-07	Up	98.502	39.6	24	20	22	16	16	16	18	16	19	16	16	18	16	6	10	8	7	9	7	5	5	4	4	4	6	1.26567	1.63777	1.81982	1.7014	1.46572	1.85193	1.29832	1.45808	1.74782	1.1342	0.627636	0.557787	0.490982	0.572506	0.868249	0.197675	0.331086
Q9H4M9	EH domain-containing protein 1 OS=Homo sapiens OX=9606 GN=EHD1 PE=1 SV=2	EHD1	0.388	7.63167e-09	Down	60.626	70.2	29	18	29	11	13	14	14	14	11	9	10	11	15	21	22	22	21	17	21	23	21	19	17	19	20	0.494994	0.614928	0.504345	0.506005	0.632014	0.690099	0.534378	0.413239	0.387377	0.595939	1.51239	1.58786	1.22844	1.61619	0.888978	2.31059	1.33832
Q9H6R3	Acyl-CoA synthetase short-chain family member 3, mitochondrial OS=Homo sapiens OX=9606 GN=ACSS3 PE=1 SV=1	ACSS3	2.441	0.000122022	Up	74.777	30.2	14	14	14	11	13	10	11	12	14	13	14	13	14	2	2	2	3	3	1	2	1	1	0	3	1	2.50957	1.17202	1.79963	1.09258	0.916943	1.15882	1.24816	1.07928	1.15316	1.08087	0.921992	0.416621	0.354152	0.570406	0.82026		0.452808
Q9H7Z7	Prostaglandin E synthase 2 OS=Homo sapiens OX=9606 GN=PTGES2 PE=1 SV=1	PTGES2	1.862	0.00145585	Up	41.943	39.3	9	9	9	7	8	7	8	8	7	4	5	7	7	0	4	1	4	2	1	2	0	1	1	1	0	1.26918	1.16263	1.2978	1.29723	1.45539	0.947334	1.08099	0.985315	1.05701	0.971943		0.678295		0.881414	0.269851		0.645621
Q9H845	Acyl-CoA dehydrogenase family member 9, mitochondrial OS=Homo sapiens OX=9606 GN=ACAD9 PE=1 SV=1	ACAD9	2.116	3.61926e-07	Up	68.76	32.7	14	14	14	10	10	10	11	10	10	9	10	11	10	3	3	2	4	4	3	4	2	3	0	4	3	1.52111	1.39088	1.36807	1.08648	1.16884	1.48735	1.6944	1.38306	1.27116	1.44609	0.880799	0.586306	0.713252	0.572024	1.05048	0.66904	0.580068
Q9H8H3	Methyltransferase-like protein 7A OS=Homo sapiens OX=9606 GN=METTL7A PE=1 SV=1	METTL7A	0.337	2.79566e-09	Down	28.319	44.7	9	9	9	7	6	8	8	6	6	7	6	7	7	4	4	6	5	6	5	4	5	6	5	5	5	0.437959	0.533969	0.38419	0.670708	0.510372	0.657562	0.529463	0.458307	0.228392	0.411112	1.97869	1.22016	1.36334	1.40468	1.59889	1.74474	1.81101
Q9H8Y8	Golgi reassembly-stacking protein 2 OS=Homo sapiens OX=9606 GN=GORASP2 PE=1 SV=3	GORASP2	2.308	0.00313365	Up	47.145	13.7	4	4	4	2	2	2	2	3	3	1	2	2	2	1	3	2	3	1	2	3	1	2	0	0	0	1.27593	1.55171	1.35922	1.52174	1.22946	1.55139		1.01952	1.1099	1.01936		0.395588	0.895893	0.275734		0.710003	0.416678
Q9HA64	Ketosamine-3-kinase OS=Homo sapiens OX=9606 GN=FN3KRP PE=1 SV=2	FN3KRP	1.506	6.29906e-05	Up	34.412	30.1	8	8	8	7	6	6	5	7	6	4	4	6	6	6	6	5	5	5	5	5	3	3	5	6	4	1.13669	1.48028	1.04708	0.985264	1.03628	1.16878	1.24962	1.36863	1.19766	1.57197	0.79462	0.551737	0.580144	0.91566	0.966577	0.598218	0.894047
Q9HA65	TBC1 domain family member 17 OS=Homo sapiens OX=9606 GN=TBC1D17 PE=1 SV=2	TBC1D17	2.33	0.000449377	Up	72.727	11.6	3	3	3	2	2	2	2	2	2	2	2	2	2	3	2	3	3	1	2	2	2	2	2	2	1	1.11495	1.37238	1.56695	1.32133	1.49085	1.44701	1.31105	1.50258	1.35688	1.51026	0.247931	0.356398	0.367806	0.370933		0.228871	0.907443
Q9HAT2	Sialate O-acetylesterase OS=Homo sapiens OX=9606 GN=SIAE PE=1 SV=1	SIAE	9.28	2.89491e-08	Up	58.314	21.6	6	6	6	4	5	5	5	5	5	5	5	5	5	3	3	2	2	1	1	3	2	0	0	1	2	0.747548	1.38771	0.954133	1.27584	1.36685	1.57668	0.997895	1.7183	1.01576	1.55218	0.13175	0.132539					0.142808
Q9HB71	Calcyclin-binding protein OS=Homo sapiens OX=9606 GN=CACYBP PE=1 SV=2	CACYBP	3.401	1.20074e-08	Up	26.21	50.4	7	7	7	6	6	6	5	5	5	5	6	6	5	3	4	4	4	4	4	4	4	3	4	3	3	1.61783	1.44271	1.17704	1.78483	2.16302	1.85345	1.19108	1.60511	1.56272	1.86421	0.402636	0.515481	0.281465	0.515811	0.48885	0.723755	0.652697
Q9HBI1	Beta-parvin OS=Homo sapiens OX=9606 GN=PARVB PE=1 SV=1	PARVB	0.237	3.47321e-05	Down	41.714	28.8	7	6	7	2	2	2	2	3	3	2	3	2	2	5	4	5	5	5	5	7	5	7	7	6	5	0.079112	0.121152	0.501533	0.338611	0.3081	0.524259	0.648007	0.483649	0.28222	0.336029	0.568532	0.955216	1.03814	0.337482	1.27809	2.17023	2.14279
Q9HD45	Transmembrane 9 superfamily member 3 OS=Homo sapiens OX=9606 GN=TM9SF3 PE=1 SV=2	TM9SF3	1.887	0.0015566	Up	67.887	16.5	6	6	6	4	5	4	4	4	5	4	5	3	5	3	4	3	2	3	5	3	2	2	1	2	1	1.5169	1.58096	1.02155	1.5016	0.891324	1.50762	1.70161	0.894298	0.829295	1.19602	1.00036	0.386368	0.579955	0.435186	1.12957	0.472178	0.299841
Q9NQ48	Leucine zipper transcription factor-like protein 1 OS=Homo sapiens OX=9606 GN=LZTFL1 PE=1 SV=1	LZTFL1	1.834	0.00309422	Up	34.592	14	3	3	3	1	2	1	2	2	2	2	1	2	2	1	1	2	2	3	2	2	3	1	0	2	2		1.14591		1.65192	1.33559	1.52701	1.05358			1.23236			0.368353	1.02587	0.619986		1.08443
Q9NQC3	Reticulon-4 OS=Homo sapiens OX=9606 GN=RTN4 PE=1 SV=2	RTN4	3.434	5.50065e-10	Up	129.93	28.1	18	18	18	15	14	16	14	15	15	14	14	15	14	6	8	6	8	9	6	7	6	7	5	6	7	1.68506	1.51555	1.69304	1.63851	1.47891	1.86991	2.04886	1.57495	1.40294	1.39482	0.514359	0.499344	0.504104	0.556692	0.689221	0.484092	0.374287
Q9NQP4	Prefoldin subunit 4 OS=Homo sapiens OX=9606 GN=PFDN4 PE=1 SV=1	PFDN4	4.787	3.1271e-07	Up	15.314	28.4	3	3	3	3	2	3	3	2	3	3	3	2	3	2	3	2	3	1	3	2	2	2	1	1	1	1.19972	1.09721	1.12441	2.19993	1.10569	0.995858	1.21557	1.1522	0.941622	1.2011		0.289857		0.247103		0.229734
Q9NQT8	Kinesin-like protein KIF13B OS=Homo sapiens OX=9606 GN=KIF13B PE=1 SV=2	KIF13B	6.145	7.21548e-08	Up	202.79	9.5	11	11	11	7	9	7	8	8	10	10	9	8	8	1	2	1	0	2	0	1	0	0	0	0	0	0.80264	1.2054	1.30717	1.05292	1.08965	1.23971	1.48162	1.30882	1.06841	1.06539		0.167768			0.210506
Q9NR12	PDZ and LIM domain protein 7 OS=Homo sapiens OX=9606 GN=PDLIM7 PE=1 SV=1	PDLIM7	0.114	2.44233e-07	Down	49.844	40.9	14	14	14	3	1	0	2	1	2	3	2	3	3	11	13	12	12	10	13	12	13	13	10	11	12	0.077292			0.035572		0.045567	0.073896	0.839925	0.05224	0.057156	0.966115	1.11313	1.79568	1.79863	1.29992	2.15089	1.63529
Q9NR31	GTP-binding protein SAR1a OS=Homo sapiens OX=9606 GN=SAR1A PE=1 SV=1	SAR1A	2.392	0.000207146	Up	22.367	56.1	8	6	8	4	6	6	6	6	5	4	5	6	5	5	4	2	4	1	3	4	2	3	2	2	2	0.96766	1.65194	0.969572	0.812126	1.3261	1.0687	1.31179	1.45012	1.52983	0.906294	0.273056	0.67307		0.566556			0.493195
Q9NRN5	Olfactomedin-like protein 3 OS=Homo sapiens OX=9606 GN=OLFML3 PE=2 SV=1	OLFML3	0.033	4.94007e-10	Down	46.01	34	12	12	12	3	4	4	5	3	4	5	3	5	4	10	10	9	10	10	9	10	11	10	9	9	9	0.020791	0.05426	0.054007	0.060949	0.031281	0.06683	0.040604	0.0932	0.065261	0.097001	1.53846	1.87606	1.30602	1.67637	1.69394	1.88742	1.78912
Q9NRV9	Heme-binding protein 1 OS=Homo sapiens OX=9606 GN=HEBP1 PE=1 SV=1	HEBP1	1.674	0.00610892	Up	21.097	63.5	9	9	9	8	8	7	7	8	8	7	7	7	7	4	4	5	4	4	5	4	4	4	5	5	3	2.06858	1.04889	1.12361	2.30099	1.1262	1.03104	1.62435	0.709514	0.664038	1.11823	0.615482	0.780022	0.595306	0.837975	0.72218	0.358136	0.601214
Q9NRX4	14 kDa phosphohistidine phosphatase OS=Homo sapiens OX=9606 GN=PHPT1 PE=1 SV=1	PHPT1	2.233	0.0038794	Up	13.832	38.4	4	4	4	3	4	3	4	4	3	2	3	4	3	1	1	1	1	1	1	1	2	2	2	1	2	0.982693	0.864467	0.726923	1.38121	1.27701	0.992725	1.62535	1.2678	1.37892	1.37628
Q9NSD9	Phenylalanine--tRNA ligase beta subunit OS=Homo sapiens OX=9606 GN=FARSB PE=1 SV=3	FARSB	1.848	0.000111093	Up	66.115	18.7	9	9	9	5	5	6	6	4	5	6	5	6	5	3	4	3	5	4	5	4	4	3	2	2	2	1.35135	1.11857	1.12871	1.47658	1.43462	1.32795	0.73982	1.3642	1.65803	1.73858	0.892393	1.097	0.403743	0.311539	0.731688	0.817492	0.68195
Q9NTI5	Sister chromatid cohesion protein PDS5 homolog B OS=Homo sapiens OX=9606 GN=PDS5B PE=1 SV=1	PDS5B	2.156	0.00167839	Up	164.67	13.9	12	11	12	10	10	7	10	9	10	8	8	9	10	3	2	2	3	3	3	3	2	3	2	2	1	1.70914	1.85116	1.12523	0.919232	1.18704	2.79427	0.469439	1.25523	1.03256	1.31922	0.26654	0.384328	0.804929	0.432865	0.737008	1.13995	0.974206
Q9NTJ4	Alpha-mannosidase 2C1 OS=Homo sapiens OX=9606 GN=MAN2C1 PE=1 SV=1	MAN2C1	17.225	8.43005e-10	Up	115.83	25.2	14	14	14	11	11	13	11	10	10	8	7	11	9	2	2	1	2	3	2	3	0	1	1	2	0	1.72509	2.13655	0.984132	1.70833	3.12261	0.970643	1.63393	0.548603	2.0678	1.43844	0.109501	0.071402		0.060588	0.111782	0.124645	0.102232
Q9NTK5	Obg-like ATPase 1 OS=Homo sapiens OX=9606 GN=OLA1 PE=1 SV=2	OLA1	2.678	5.59697e-10	Up	44.743	36.9	9	9	9	8	8	7	9	7	8	5	7	9	7	6	5	4	5	4	5	5	5	5	5	4	4	1.10975	1.34509	1.40705	1.16024	1.51584	1.51793	1.81294	2.00345	1.42374	1.89714	0.366027	0.574031	0.522127	0.351512	0.624263	0.641815	0.579491
Q9NTX5	Ethylmalonyl-CoA decarboxylase OS=Homo sapiens OX=9606 GN=ECHDC1 PE=1 SV=2	ECHDC1	3.816	1.53927e-07	Up	33.698	37.1	7	7	7	4	6	4	4	5	5	3	5	5	5	4	4	3	5	3	3	6	5	4	4	2	3	1.47039	1.79154	1.50584	1.71247	1.97536	1.46848	1.65887	1.73137	1.74421	1.67792	0.450437	0.481309	0.639299	0.396345	0.264875	0.283423	0.380546
Q9NUJ1	Mycophenolic acid acyl-glucuronide esterase, mitochondrial OS=Homo sapiens OX=9606 GN=ABHD10 PE=1 SV=1	ABHD10	3.6	2.02652e-08	Up	33.932	50.7	10	10	10	8	7	8	8	7	7	7	7	7	8	6	4	5	5	4	4	6	5	4	4	4	4	1.45753	1.66618	1.825	2.11368	1.71797	1.74854	1.47593	1.13032	1.08682	2.27747	0.598412	0.180833	0.625414	0.46675	0.726168	0.484444	0.56086
Q9NUQ9	Protein FAM49B OS=Homo sapiens OX=9606 GN=FAM49B PE=1 SV=1	FAM49B	0.626	0.00292858	Down	36.748	28.1	6	6	6	4	4	4	4	4	3	3	3	3	4	5	5	5	6	5	5	5	4	4	5	4	5	0.678049	0.600828	0.396212	0.516153	0.530204	0.764789	1.68777	0.939244	1.05692	0.36893	0.816128	1.20973	1.26362	1.44861	1.49217	1.03075	1.99927
Q9NVE7	Pantothenate kinase 4 OS=Homo sapiens OX=9606 GN=PANK4 PE=1 SV=1	PANK4	2.442	2.15913e-06	Up	85.99	12.4	6	6	6	5	5	5	5	5	4	5	6	4	4	2	1	2	2	2	1	2	0	1	2	1	1	1.37611	1.20805	1.72569	0.990422	1.03299	0.892008	1.12335	1.89597	1.35186	1.2477	0.544391		0.456155	0.418852	0.717049		0.547117
Q9NVJ2	ADP-ribosylation factor-like protein 8B OS=Homo sapiens OX=9606 GN=ARL8B PE=1 SV=1	ARL8B	3.145	5.26966e-05	Up	21.539	51.6	9	2	2	2	2	2	2	2	2	2	2	2	2	1	2	2	2	2	1	2	1	2	1	2	2	2.31302	1.05636	0.969673	3.30059	1.04523	1.11056	1.06926	1.13584	1.21168	1.13797		0.388692	0.497735	0.136712	0.485831		0.58117
Q9NVS9	Pyridoxine-5'-phosphate oxidase OS=Homo sapiens OX=9606 GN=PNPO PE=1 SV=1	PNPO	3.339	1.8416e-08	Up	29.988	41.8	12	12	12	11	11	10	10	11	9	9	10	9	10	3	3	3	4	5	4	4	3	2	2	2	3	1.26598	1.51897	1.29543	1.37361	1.87881	1.2468	1.98324	1.85946	1.88627	1.8751	0.558879	0.705194	0.465455	0.599413	0.635582	0.710909	0.532183
Q9NX40	OCIA domain-containing protein 1 OS=Homo sapiens OX=9606 GN=OCIAD1 PE=1 SV=1	OCIAD1	3.033	1.81424e-09	Up	27.626	34.3	5	5	5	5	4	5	5	5	4	4	4	4	4	4	3	4	1	2	3	2	2	1	1	2	1	1.36711	1.52763	1.64702	1.42008	1.48872	0.98494	0.984121	1.48596	1.34201	1.99556	0.396866	0.469992	0.452872		0.360591	0.453297	0.537593
Q9NX63	MICOS complex subunit MIC19 OS=Homo sapiens OX=9606 GN=CHCHD3 PE=1 SV=1	CHCHD3	4.468	3.00084e-07	Up	26.152	30	8	8	8	8	7	6	7	7	7	6	7	7	7	0	1	2	1	2	1	1	1	0	0	1	1	1.26339	1.15571	0.922248	1.15445	1.14196	0.893852	1.46205	1.08825	1.2929	1.11105			0.303881		0.210267
Q9NY15	Stabilin-1 OS=Homo sapiens OX=9606 GN=STAB1 PE=1 SV=3	STAB1	0.425	0.000401859	Down	275.48	21.4	36	36	36	18	13	17	9	12	7	7	6	21	8	24	25	20	20	17	20	17	15	12	15	16	16	1.09361	0.335278	0.936272	0.259597	0.352004	0.201705	0.39524	0.165296	1.52219	0.49437	1.65538	2.39665	1.5519	1.72204	1.18202	1.45942	1.15159
Q9NYJ1	Cytochrome c oxidase assembly factor 4 homolog, mitochondrial OS=Homo sapiens OX=9606 GN=COA4 PE=1 SV=2	COA4	3.265	0.0221186	Up	10.134	58.6	3	3	3	2	3	3	3	3	2	2	2	2	2	2	0	1	0	2	1	1	0	1	0	0	0	0.308922	1.86319	1.27741	0.986215	1.13273	1.36628	0.845582	1.88057	1.0484	0.598126	0.281118				0.411457
Q9NYU2	UDP-glucose:glycoprotein glucosyltransferase 1 OS=Homo sapiens OX=9606 GN=UGGT1 PE=1 SV=3	UGGT1	2.293	1.1293e-08	Up	177.19	28.2	31	31	31	15	19	21	20	16	11	15	19	19	17	9	11	12	13	15	11	13	6	10	6	7	8	1.75373	1.41149	1.733	1.17769	1.53756	1.53977	1.08453	1.15708	1.53939	1.50778	0.546478	0.606625	0.685385	0.687576	0.95051	0.611104	0.686179
Q9NZ01	Very-long-chain enoyl-CoA reductase OS=Homo sapiens OX=9606 GN=TECR PE=1 SV=1	TECR	2.957	4.2999e-06	Up	36.034	28.6	10	10	10	7	7	8	7	8	7	7	7	8	7	3	3	5	3	4	3	3	3	3	3	4	4	1.12846	0.700146	1.68661	1.79289	1.87832	1.78301	1.82463	1.07816	1.70596	2.07165	0.624975	0.382527	0.398286	0.629995	0.459065	0.205275	0.871648
Q9NZ08	Endoplasmic reticulum aminopeptidase 1 OS=Homo sapiens OX=9606 GN=ERAP1 PE=1 SV=3	ERAP1	1.669	8.82545e-05	Up	107.23	24.7	17	17	17	7	9	7	10	8	8	7	9	7	8	12	12	11	11	10	8	12	7	8	4	7	6	1.49302	1.16265	1.15981	1.34821	0.991886	1.37601	1.02643	1.60354	1.31351	1.32357	0.890733	0.796479	0.549363	0.857665	1.3352	0.697748	0.979091
Q9NZ32	Actin-related protein 10 OS=Homo sapiens OX=9606 GN=ACTR10 PE=1 SV=1	ACTR10	4.26	2.7408e-06	Up	46.306	21.3	5	5	5	5	4	4	5	5	4	4	5	5	5	2	2	1	3	2	1	1	1	0	0	0	0	1.06144	1.07221	1.15019	1.05437	1.17561	1.03425	2.42715	0.974679	1.31304	1.53535	0.265653	0.293567		0.186557	0.455937
Q9NZ45	CDGSH iron-sulfur domain-containing protein 1 OS=Homo sapiens OX=9606 GN=CISD1 PE=1 SV=1	CISD1	3.477	6.36117e-05	Up	12.199	44.4	5	5	5	5	4	4	3	5	4	2	3	4	5	3	2	2	2	2	2	2	2	0	1	2	1	3.00825	1.46504	1.15207	1.32548	0.969603	1.50491	0.791985	1.64814	1.75958	1.46827	0.159813	0.64988	0.49117	0.513899	0.596242	0.600063	0.441602
Q9NZB2	Constitutive coactivator of PPAR-gamma-like protein 1 OS=Homo sapiens OX=9606 GN=FAM120A PE=1 SV=2	FAM120A	3.141	6.63584e-06	Up	121.89	22.9	16	16	16	8	11	13	11	7	10	7	10	10	9	3	4	4	5	3	4	5	3	4	0	4	3	1.50478	1.9656	1.90842	1.00004	1.08199	1.02179	1.65386	1.73036	2.04239	1.64397	0.225364	0.289057	0.26001	0.501989	1.37578	0.275108	0.250275
Q9NZD2	Glycolipid transfer protein OS=Homo sapiens OX=9606 GN=GLTP PE=1 SV=3	GLTP	2.606	2.68483e-05	Up	23.85	18.2	2	2	2	2	2	2	2	2	2	2	2	2	2	2	2	2	1	1	2	1	1	1	1	1	1	1.42313	1.14457	0.878292	1.43228	1.06651	1.22783	1.40351	0.815621	1.35033	1.39498	0.569396	0.631269	0.293249			0.36903
Q9NZL9	Methionine adenosyltransferase 2 subunit beta OS=Homo sapiens OX=9606 GN=MAT2B PE=1 SV=1	MAT2B	1.614	0.00253349	Up	37.551	47.6	10	10	10	6	7	7	6	6	6	6	6	7	6	4	4	3	3	4	4	5	5	4	3	3	2	1.30783	1.41004	1.17671	1.25038	1.51243	1.01444	0.619027	1.52915	1.47089	1.3288	0.647527	1.03837	1.05303	0.893497	0.959639	0.92025	0.338372
Q9NZN4	EH domain-containing protein 2 OS=Homo sapiens OX=9606 GN=EHD2 PE=1 SV=2	EHD2	0.525	5.41633e-05	Down	61.161	62.4	22	20	21	7	10	12	10	11	12	10	10	8	11	19	15	14	15	12	16	15	14	14	7	13	11	0.339152	0.561564	0.653551	0.692825	0.702745	0.752627	0.92095	0.678615	0.814262	0.576658	1.42769	1.27279	1.47022	1.03646	1.04584	1.88705	1.37732
Q9NZU5	LIM and cysteine-rich domains protein 1 OS=Homo sapiens OX=9606 GN=LMCD1 PE=1 SV=1	LMCD1	0.587	0.043301	Down	40.832	34.2	10	10	10	1	1	0	0	1	2	3	0	1	2	8	9	5	8	8	7	8	9	7	5	5	3						0.438771	0.809735				0.899902	0.84019	0.978195	1.02956	1.17242	1.51856	1.11041
Q9NZW5	MAGUK p55 subfamily member 6 OS=Homo sapiens OX=9606 GN=MPP6 PE=1 SV=2	MPP6	1.595	0.000580363	Up	61.116	30.6	12	12	12	7	6	7	7	7	7	5	7	7	7	7	6	5	6	7	8	5	7	6	6	6	5	0.639146	0.743409	0.936638	1.27219	1.55495	1.55868	1.62444	1.42475	1.44703	1.35437	0.867826	0.74381	0.747424	0.773038	0.931299	0.6648	0.885892
Q9P035	Very-long-chain (3R)-3-hydroxyacyl-CoA dehydratase 3 OS=Homo sapiens OX=9606 GN=HACD3 PE=1 SV=2	HACD3	2.568	0.000160922	Up	43.159	28.7	8	8	8	7	7	6	7	6	6	6	6	6	7	5	5	5	5	4	4	5	3	3	4	2	3	2.07697	1.45256	2.60623	1.08399	1.52174	1.23023	1.16528	1.34058	1.21076	1.30474	0.531952	0.557328	0.490114	0.381145	0.860595	0.894475	0.507246
Q9P0J0	NADH dehydrogenase [ubiquinone] 1 alpha subcomplex subunit 13 OS=Homo sapiens OX=9606 GN=NDUFA13 PE=1 SV=3	NDUFA13	3.216	3.76535e-06	Up	16.698	43.8	6	6	6	5	4	4	6	5	5	3	2	3	5	4	3	4	3	3	3	4	4	3	2	3	3	1.58282	1.14716	2.21835	1.50458	1.4351	1.52129	1.88697	1.60828	1.59617	1.521	0.203361	0.56961	0.20199	0.817919	1.10271	0.740104	0.396504
Q9P0J1	[Pyruvate dehydrogenase [acetyl-transferring]]-phosphatase 1, mitochondrial OS=Homo sapiens OX=9606 GN=PDP1 PE=1 SV=3	PDP1	3.04	4.8836e-05	Up	61.053	28.7	9	9	9	7	8	6	7	6	7	5	5	6	7	5	6	5	3	5	3	3	1	3	1	2	1	1.4968	1.48177	1.96944	1.25525	1.34851	1.47765	1.24509	1.44273	1.3863	1.55603	0.247795	0.256038	0.228229	0.614956	0.59489	0.902987	0.411235
Q9P0L0	Vesicle-associated membrane protein-associated protein A OS=Homo sapiens OX=9606 GN=VAPA PE=1 SV=3	VAPA	0.418	1.68782e-07	Down	27.893	54.2	11	10	11	6	5	6	7	6	7	7	11	9	7	2	3	2	3	3	2	2	3	2	2	2	2	0.64644	0.362714	1.04474	0.421853	0.42699	0.511436	0.723706	0.517712	0.487939	0.544625	1.58925	1.32189	1.67171	1.59955	1.22863	0.874559	1.64453
Q9P0M6	Core histone macro-H2A.2 OS=Homo sapiens OX=9606 GN=H2AFY2 PE=1 SV=3	H2AFY2	1.65	0.00261647	Up	40.058	43.5	11	10	10	4	5	7	7	7	7	5	6	7	8	4	4	5	5	5	5	5	3	3	3	4	3	1.72661	1.86977	1.49463	1.36638	1.05049	1.07756	0.506042	1.40016	0.863476	1.38279	0.592844	0.626667	0.455612	0.667244	0.711827	0.833272	0.959879
Q9P0S9	Transmembrane protein 14C OS=Homo sapiens OX=9606 GN=TMEM14C PE=1 SV=1	TMEM14C	4.623	8.86693e-08	Up	11.564	24.1	2	2	2	2	2	1	2	1	2	2	2	2	2	2	2	2	2	1	2	1	2	2	2	2	2	1.49021	2.46418		1.1324		1.29578	1.33197	2.43954	1.02103	2.99352	0.42502	0.232457	0.535505	0.428552		0.349181
Q9P266	Junctional protein associated with coronary artery disease OS=Homo sapiens OX=9606 GN=JCAD PE=1 SV=3	JCAD	3.159	1.66043e-05	Up	148.35	15.6	12	12	12	6	9	8	8	8	8	8	9	6	4	2	4	3	4	5	3	3	4	2	3	4	1	0.998912	2.4415	1.89606	1.76021	1.88328	1.10525	2.19015	1.10583	1.32855	0.86586	0.418855	0.335379	0.387156	0.251464	1.09787	0.352838	0.85314
Q9P2E9	Ribosome-binding protein 1 OS=Homo sapiens OX=9606 GN=RRBP1 PE=1 SV=5	RRBP1	1.631	8.46473e-05	Up	152.45	32.1	32	31	32	20	21	25	20	20	25	11	22	21	19	16	17	18	18	16	14	15	14	12	6	15	15	1.18138	1.41613	1.54651	1.26846	1.07465	1.01242	1.33406	1.31828	1.32001	1.20168	0.890585	0.884165	0.767784	0.961342	1.05637	0.845687	0.713322
Q9P2J5	Leucine--tRNA ligase, cytoplasmic OS=Homo sapiens OX=9606 GN=LARS PE=1 SV=2	LARS	3.083	7.6808e-05	Up	134.46	19.4	12	12	12	10	10	10	9	11	12	4	9	9	10	1	2	1	1	2	2	0	1	2	0	0	1	1.09727	1.50757	1.23362	1.07019	1.92384	1.57931	0.555542	0.867412	1.23654	1.32089		0.381443			0.368541	0.521687
Q9P2R3	Rabankyrin-5 OS=Homo sapiens OX=9606 GN=ANKFY1 PE=1 SV=2	ANKFY1	2.649	3.2842e-08	Up	128.4	22.6	14	14	14	8	7	8	8	10	7	8	7	8	6	6	6	4	5	5	5	4	3	5	3	4	4	1.23646	1.45492	1.36708	1.53921	1.85063	1.38138	1.74301	1.51551	1.70313	1.34887	0.782838	0.533434	0.526841	0.745213	0.819264	0.545054	0.521169
Q9P2R7	Succinate--CoA ligase [ADP-forming] subunit beta, mitochondrial OS=Homo sapiens OX=9606 GN=SUCLA2 PE=1 SV=3	SUCLA2	3.318	1.6184e-09	Up	50.317	29.4	7	7	7	5	6	6	7	5	7	4	5	6	7	2	4	2	3	2	3	3	2	4	3	2	3	1.01938	1.39108	1.66346	1.68319	0.762513	1.82891	2.82303	1.65514	1.54993	1.77959	0.416694	0.474661	0.53331	0.57008	0.449302	0.62743	0.501125
Q9UBC2	Epidermal growth factor receptor substrate 15-like 1 OS=Homo sapiens OX=9606 GN=EPS15L1 PE=1 SV=1	EPS15L1	2.006	5.75684e-06	Up	94.254	23.8	12	12	12	7	5	6	6	5	4	5	4	9	6	6	4	4	6	5	5	7	4	6	1	4	2	1.01057	1.41594	1.62736	1.01158	1.06644	1.686	0.784253	1.39695	1.7994	1.76337	0.732104	0.896852	0.782763	0.750356	0.715342	0.564111	0.467694
Q9UBG0	C-type mannose receptor 2 OS=Homo sapiens OX=9606 GN=MRC2 PE=1 SV=2	MRC2	0.605	3.94262e-07	Down	166.67	26	25	25	25	14	16	11	11	12	13	10	11	11	13	20	18	16	18	17	18	18	18	14	15	18	14	0.847334	0.811111	0.839863	0.613028	0.648918	0.658915	0.752082	0.650479	0.859155	0.69453	1.21788	1.55938	1.11793	1.20787	1.70332	1.1078	1.30332
Q9UBI6	Guanine nucleotide-binding protein G(I)/G(S)/G(O) subunit gamma-12 OS=Homo sapiens OX=9606 GN=GNG12 PE=1 SV=3	GNG12	0.656	0.00459171	Down	8.0061	44.4	3	3	3	2	2	2	3	2	2	3	3	2	2	2	2	2	2	2	2	3	2	2	2	2	2	1.31056	1.06944	0.827049	0.322758	0.611323	0.843608	0.489831	0.659566	0.828662	0.809544	1.50328	1.51935	1.53524	1.12403	1.57588	1.28796	0.797822
Q9UBN7	Histone deacetylase 6 OS=Homo sapiens OX=9606 GN=HDAC6 PE=1 SV=2	HDAC6	4.222	1.93872e-06	Up	131.42	11.1	5	5	5	5	4	4	3	4	4	3	3	4	4	1	2	2	2	2	1	2	0	1	0	1	1	1.02462	1.68363	1.26256	1.15484	1.46582	1.33157	0.670638	1.76483	1.44544	1.60761		0.466358	0.163425	0.355143	0.237643		0.365872
Q9UBP4	Dickkopf-related protein 3 OS=Homo sapiens OX=9606 GN=DKK3 PE=1 SV=2	DKK3	0.479	0.0112463	Down	38.39	29.1	5	5	5	3	3	3	3	3	3	1	1	2	2	1	2	3	2	2	2	2	2	1	1	2	1	0.467268	0.655259	0.276216	0.419607	0.437128	1.31968			1.36025	0.245085		1.44686	2.06025	2.23759	0.917794	0.876239	0.731874
Q9UBQ7	Glyoxylate reductase/hydroxypyruvate reductase OS=Homo sapiens OX=9606 GN=GRHPR PE=1 SV=1	GRHPR	2.487	1.69764e-09	Up	35.668	42.7	10	10	10	10	10	9	10	10	10	7	9	8	9	8	8	7	8	8	8	8	6	8	7	7	8	1.53077	1.71971	1.55064	1.04525	1.45965	1.05754	1.97891	1.25544	1.9301	1.31215	0.594388	0.626172	0.632965	0.637162	0.863708	0.648547	0.644211
Q9UBR2	Cathepsin Z OS=Homo sapiens OX=9606 GN=CTSZ PE=1 SV=1	CTSZ	1.65	0.00151017	Up	33.868	37	8	8	8	5	5	5	6	5	6	6	4	4	5	4	4	3	3	6	3	3	2	2	2	5	3	1.51222	1.85337	1.09032	1.57019	0.929956	1.23558	0.915502	0.90985	0.956683	1.32053	0.729034	0.488192	0.864793		1.47984	0.616579	0.791734
Q9UBT2	SUMO-activating enzyme subunit 2 OS=Homo sapiens OX=9606 GN=UBA2 PE=1 SV=2	UBA2	0.556	0.00493253	Down	71.223	23.1	8	8	8	3	3	5	3	2	2	5	2	3	4	4	4	5	2	5	4	5	1	5	2	3	2	0.826895	0.499189	0.468682	0.672693		1.086	0.961806	0.846771	0.303121	0.588882	1.78865	1.81147	1.48698	1.11526	1.26126	1.27089	1.68887
Q9UGI8	Testin OS=Homo sapiens OX=9606 GN=TES PE=1 SV=1	TES	0.535	0.00620759	Down	47.996	26.6	7	7	7	5	4	6	5	4	4	5	5	4	4	4	2	5	5	3	3	3	4	2	2	3	2	0.403746	0.946031	0.346267	0.914587	0.694383	0.591324	0.650526	0.567855	0.843664	0.823993	2.41007	2.70941	1.27962	1.31974	0.766074	0.849235	1.27333
Q9UGJ0	5'-AMP-activated protein kinase subunit gamma-2 OS=Homo sapiens OX=9606 GN=PRKAG2 PE=1 SV=1	PRKAG2	4.412	3.01569e-05	Up	63.065	13.7	5	3	3	3	3	2	2	3	2	3	3	3	3	0	1	1	2	1	0	2	0	1	0	0	0	0.967709	1.30986	1.10861	0.992449	0.733998	1.00097	1.73457	1.17739	0.831483	1.62259				0.239158			0.281207
Q9UH65	Switch-associated protein 70 OS=Homo sapiens OX=9606 GN=SWAP70 PE=1 SV=1	SWAP70	2.975	0.000354818	Up	68.997	22.4	10	9	10	7	7	7	7	8	7	6	6	6	5	3	4	2	4	4	5	3	3	3	0	2	1	1.50628	1.46674	1.39983	1.18622	1.40545	1.27279	1.37441	1.43462	1.33588	1.37938	0.349378	0.437875	0.842477	0.671936	0.399057	0.253132
Q9UHB6	LIM domain and actin-binding protein 1 OS=Homo sapiens OX=9606 GN=LIMA1 PE=1 SV=1	LIMA1	1.673	0.00127584	Up	85.225	29.2	17	17	17	6	11	11	11	12	12	10	9	10	12	8	5	6	7	5	6	7	4	4	3	5	2	1.07092	1.80054	1.6025	1.22543	1.3185	1.51045	1.24178	1.25981	1.03845	0.74159	0.828475	1.07803	0.900612	0.974975	0.945168	0.73723	0.905219
Q9UHD2	Serine/threonine-protein kinase TBK1 OS=Homo sapiens OX=9606 GN=TBK1 PE=1 SV=1	TBK1	1.742	6.00091e-06	Up	83.641	16.6	6	6	6	4	4	5	5	5	4	5	5	4	5	2	2	2	2	2	3	2	2	2	2	2	2	1.2489	1.28762	0.940003	1.1219	1.47799	1.26995	1.79168	1.36069	1.0939	1.4341	0.784618	0.72549	0.807624	0.71064	0.973328	0.670752	0.868926
Q9UHD8	Septin-9 OS=Homo sapiens OX=9606 GN=SEPT9 PE=1 SV=2	SEPT9	7.139	5.45892e-11	Up	65.401	48.5	19	19	19	13	12	12	13	12	14	12	13	13	12	8	8	8	9	8	7	7	4	5	3	4	2	1.85025	2.80801	1.96576	2.02489	1.85455	1.87883	1.40703	1.43008	1.75745	1.21928	0.247174	0.257298	0.131561	0.612678	0.235843	0.363662	0.158613
Q9UHG3	Prenylcysteine oxidase 1 OS=Homo sapiens OX=9606 GN=PCYOX1 PE=1 SV=3	PCYOX1	2.01	1.78534e-09	Up	56.639	47.7	17	17	17	16	14	17	15	16	17	15	15	16	14	7	7	8	7	8	5	7	8	6	7	5	7	1.60459	1.45493	1.66336	1.4427	1.44929	1.15914	1.28008	1.03476	1.30346	1.38273	0.549855	0.558885	0.863926	0.721959	0.868303	0.785687	0.774354
Q9UHL4	Dipeptidyl peptidase 2 OS=Homo sapiens OX=9606 GN=DPP7 PE=1 SV=3	DPP7	2.283	1.74841e-05	Up	54.341	36.8	11	11	11	7	7	7	9	8	7	9	9	8	9	4	2	4	4	4	1	2	5	2	3	5	2	0.779335	1.21965	0.978624	1.53345	1.2706	1.38311	1.65616	2.24452	1.18016	1.38279	0.507377		1.06616	0.583948	0.696664
Q9UHQ9	NADH-cytochrome b5 reductase 1 OS=Homo sapiens OX=9606 GN=CYB5R1 PE=1 SV=1	CYB5R1	10.146	3.30277e-11	Up	34.094	63	16	16	16	12	12	12	11	14	13	10	12	13	13	3	3	4	2	4	3	2	3	2	1	2	2	3.05107	1.20401	0.834708	1.62833	3.58483	1.72927	1.2983	1.37324	1.58273	1.91909	0.188972	0.169974	0.180223	0.144729	0.207506	0.198262	0.16257
Q9UHX1	Poly(U)-binding-splicing factor PUF60 OS=Homo sapiens OX=9606 GN=PUF60 PE=1 SV=1	PUF60	4.058	6.4677e-12	Up	59.875	25.8	8	8	8	8	8	8	8	7	8	7	6	7	7	5	5	6	5	5	5	4	2	3	0	3	2	1.72231	1.78451	1.55991	1.48834	1.59978	1.65767	1.77186	1.76919	1.61589	1.5517	0.534887	0.396051	0.416895	0.378852	0.501945	0.41515	0.27999
Q9UHY7	Enolase-phosphatase E1 OS=Homo sapiens OX=9606 GN=ENOPH1 PE=1 SV=1	ENOPH1	8.029	5.55885e-07	Up	28.932	33	6	6	6	2	2	3	2	2	2	2	3	3	2	2	4	4	4	1	1	5	2	4	0	4	1	2.00037	1.88575	1.52862	1.70057	2.0682	1.80664	1.08785	1.82335	1.81544	2.0681	0.593676	0.202951	0.100068	0.114712	0.124354	0.151937	0.183548
Q9UI12	V-type proton ATPase subunit H OS=Homo sapiens OX=9606 GN=ATP6V1H PE=1 SV=1	ATP6V1H	4.779	1.35403e-06	Up	55.882	24	7	7	7	6	5	6	5	6	6	6	6	6	6	2	3	4	3	4	3	3	3	1	1	2	0	1.73034	0.705792	1.23643	1.43873	1.46974	1.54774	2.08696	2.11241	1.74567	1.91498	0.876732	0.328419	0.103234	0.194048	0.216442	0.223438	0.23364
Q9UJC5	SH3 domain-binding glutamic acid-rich-like protein 2 OS=Homo sapiens OX=9606 GN=SH3BGRL2 PE=1 SV=2	SH3BGRL2	2.889	0.000163186	Up	12.326	37.4	3	3	3	1	2	3	3	3	3	2	3	2	2	2	2	2	1	1	2	2	2	2	2	2	1		0.767079	1.89314	2.46873	2.56813	1.68477	1.23222	1.12797	0.94585	0.684201	0.577653	0.469499	0.329413			0.563392	0.533198
Q9UJS0	Calcium-binding mitochondrial carrier protein Aralar2 OS=Homo sapiens OX=9606 GN=SLC25A13 PE=1 SV=2	SLC25A13	25.777	2.403e-09	Up	74.175	31.1	12	12	12	9	9	8	10	6	10	8	7	5	7	0	0	0	0	2	0	0	0	2	0	0	0	1.22104	0.864673	1.37447	1.18209	1.08217	1.53906	1.31024	1.19201	0.840268	1.30158					0.057259
Q9UJZ1	Stomatin-like protein 2, mitochondrial OS=Homo sapiens OX=9606 GN=STOML2 PE=1 SV=1	STOML2	2.739	9.68309e-08	Up	38.534	46.1	9	9	9	6	7	8	7	6	6	6	6	6	6	3	4	6	4	4	3	4	3	3	4	5	4	1.49126	1.59168	1.01788	1.34113	1.37628	1.31818	1.97973	1.834	1.49196	1.85591	1.40627	0.452709	0.533756	0.639694	0.341338	0.372664	0.467887
Q9UK22	F-box only protein 2 OS=Homo sapiens OX=9606 GN=FBXO2 PE=1 SV=2	FBXO2	11.753	4.12944e-08	Up	33.327	56.8	15	15	15	12	15	12	13	15	14	14	12	11	13	5	6	5	6	3	5	5	4	4	2	4	5	1.52527	2.51298	0.912044	1.82783	1.84049	1.78072	3.02863	1.8783	2.52784	2.12776	0.217233	0.312625	0.234667	0.275446	0.22557	0.158129	0.168794
Q9UK41	Vacuolar protein sorting-associated protein 28 homolog OS=Homo sapiens OX=9606 GN=VPS28 PE=1 SV=1	VPS28	1.701	0.00890717	Up	25.425	30.3	4	4	4	3	3	3	4	3	3	4	3	3	3	1	2	2	1	1	1	1	0	1	2	1	0	1.3663	1.01848	1.01256	1.15462	1.28404	1.07065	1.02139	1.06333		0.737798		0.451997	0.81882
Q9UKK9	ADP-sugar pyrophosphatase OS=Homo sapiens OX=9606 GN=NUDT5 PE=1 SV=1	NUDT5	2.247	3.52645e-06	Up	24.327	51.6	9	9	9	6	7	7	7	6	7	5	7	7	6	5	6	4	5	5	6	5	5	3	2	3	4	1.66472	1.50302	1.33799	1.64856	1.32345	1.25033	1.24412	1.54924	1.5244	1.29528	0.490637	0.636491	0.607462	0.966088	0.358247	0.578147	0.735014
Q9UKU7	Isobutyryl-CoA dehydrogenase, mitochondrial OS=Homo sapiens OX=9606 GN=ACAD8 PE=1 SV=1	ACAD8	1.586	0.00263073	Up	45.069	20	4	4	4	3	3	2	4	2	4	2	2	2	4	2	1	1	1	1	2	1	1	1	0	1	2	1.3134	1.23393	1.16699	1.19286	1.14994	1.06832	0.968324	0.961651	0.875056	1.00201	0.907603					0.717103
Q9UKV8	Protein argonaute-2 OS=Homo sapiens OX=9606 GN=AGO2 PE=1 SV=3	AGO2	0.293	5.23377e-10	Down	97.207	18.3	10	9	10	4	3	5	6	5	4	4	4	4	5	6	8	7	8	6	7	7	6	7	6	8	7	0.467823	0.325181	0.349409	0.514507	0.352029	0.303056	0.636437	0.400212	0.359595	0.612442	1.61875	1.1706	1.28454	1.16496	0.946991	1.17362	1.44288
Q9UL25	Ras-related protein Rab-21 OS=Homo sapiens OX=9606 GN=RAB21 PE=1 SV=3	RAB21	2.155	1.45721e-08	Up	24.347	43.1	9	9	9	4	6	6	6	6	3	2	2	4	3	7	3	6	5	5	6	6	6	6	6	5	6	1.4215	1.47568	1.31349	1.21802	1.2174	1.36788	1.70352	1.20285	1.73332	1.47774	0.765456	1.08014	0.765065	0.586994	0.606644	0.566121	0.55074
Q9UL46	Proteasome activator complex subunit 2 OS=Homo sapiens OX=9606 GN=PSME2 PE=1 SV=4	PSME2	2.964	8.66989e-10	Up	27.401	61.1	11	11	11	9	9	9	11	10	9	9	9	8	10	6	9	7	7	6	7	7	8	7	7	7	8	1.76579	1.85079	1.69421	0.841928	1.46332	1.55248	1.61901	1.30841	2.28007	1.28464	0.434727	0.463578	0.535745	0.605924	0.602345	0.419077	0.499153
Q9ULA0	Aspartyl aminopeptidase OS=Homo sapiens OX=9606 GN=DNPEP PE=1 SV=1	DNPEP	34.844	0.00225582	Up	52.428	44.2	11	11	11	11	11	11	11	10	11	8	9	11	11	1	1	4	2	3	1	1	1	2	0	1	0	1.18848	1.5009	1.40468	1.1104	1.47476	1.35892	1.27043	1.45695	1.62386	1.45173			0.063428	0.012572	0.059573
Q9ULZ3	Apoptosis-associated speck-like protein containing a CARD OS=Homo sapiens OX=9606 GN=PYCARD PE=1 SV=2	PYCARD	2.763	2.71929e-05	Up	21.627	27.7	5	5	5	2	1	3	2	3	3	3	3	3	2	4	4	3	1	4	3	4	1	3	3	3	2	1.5279		1.47718	1.22262	1.40779	1.49999	1.73359	1.59176	1.29571	1.79375	0.268124	0.475322	0.415896		0.286868	0.695195	0.382045
Q9UM54	Unconventional myosin-VI OS=Homo sapiens OX=9606 GN=MYO6 PE=1 SV=4	MYO6	20.88	7.47553e-09	Up	149.69	48.8	53	53	53	41	42	46	48	43	41	33	40	42	43	13	18	14	13	15	13	13	7	7	4	11	7	2.1034	2.48041	1.76114	1.80869	2.12971	2.50286	1.62076	1.89423	2.12768	2.37546	0.144853	0.158007	0.117366	0.123091	0.138669	0.14437	0.153662
Q9UMS4	Pre-mRNA-processing factor 19 OS=Homo sapiens OX=9606 GN=PRPF19 PE=1 SV=1	PRPF19	1.904	0.0194238	Up	55.18	40.3	9	9	9	8	8	6	8	8	8	5	6	6	5	2	1	2	2	2	2	2	2	1	1	0	1	2.23193	2.41791	1.15962	1.13795	0.916889	1.02736	0.579727	0.8796	1.21863	0.85975	0.249998		0.140625	0.389759	1.02622	1.0773	1.05423
Q9UMX5	Neudesin OS=Homo sapiens OX=9606 GN=NENF PE=1 SV=1	NENF	0.587	0.0166526	Down	18.856	24.4	3	3	3	1	1	1	2	1	2	1	0	2	2	2	2	2	1	2	3	3	2	2	0	2	1				0.446072		0.548267			0.815191	0.880015	1.06802	1.02316	0.936927		1.2262	0.983905	2.11147
Q9UN36	Protein NDRG2 OS=Homo sapiens OX=9606 GN=NDRG2 PE=1 SV=2	NDRG2	5.045	9.01252e-10	Up	40.798	56.3	12	12	12	11	10	12	11	10	9	10	12	11	10	5	5	5	6	3	5	6	4	5	4	4	1	1.69459	1.90918	1.17863	0.944158	1.38156	1.74894	2.37548	2.99982	1.86728	1.67285	0.39875	0.371442	0.378086	0.475071	0.408204	0.410707	0.493391
Q9UN37	Vacuolar protein sorting-associated protein 4A OS=Homo sapiens OX=9606 GN=VPS4A PE=1 SV=1	VPS4A	2.782	7.56638e-06	Up	48.897	14.6	5	4	4	2	3	3	2	4	4	3	3	2	3	3	2	2	3	2	3	3	3	2	2	3	2	0.807768	1.03655	0.85281	1.08267	1.6431	1.51131	1.98651	2.27286	2.20589	1.97003	0.380251	0.529909	0.426485	0.39852	0.850238	0.288453	0.336388
Q9UNF0	Protein kinase C and casein kinase substrate in neurons protein 2 OS=Homo sapiens OX=9606 GN=PACSIN2 PE=1 SV=2	PACSIN2	3.854	2.36783e-09	Up	55.738	14.4	6	6	6	3	4	4	5	4	5	5	5	5	5	5	6	5	5	6	6	5	3	4	3	3	3	1.25236	2.02156	1.40101	1.52793	1.79381	1.61224	1.13363	2.32712	1.70641	1.99999	0.35529	0.410762	0.398445	0.635723	0.703418	0.701612	0.325761
Q9UNH7	Sorting nexin-6 OS=Homo sapiens OX=9606 GN=SNX6 PE=1 SV=1	SNX6	1.933	1.18975e-09	Up	46.648	27.6	11	11	11	7	8	7	7	7	8	5	6	7	8	6	8	8	8	7	6	7	6	4	5	8	7	1.26281	1.19899	1.00439	1.42995	1.32403	1.50008	1.55525	1.37405	1.4845	1.43865	0.813081	0.74311	0.662928	0.767025	0.644432	0.768744	0.812352
Q9UNM6	26S proteasome non-ATPase regulatory subunit 13 OS=Homo sapiens OX=9606 GN=PSMD13 PE=1 SV=2	PSMD13	1.704	5.62548e-05	Up	42.945	51.6	14	14	14	9	9	11	8	9	8	8	7	8	8	6	5	7	7	4	6	8	6	6	4	6	4	1.57468	1.04325	1.28371	1.27131	1.50706	0.9633	0.99911	1.64825	1.03697	1.58105	0.545392	0.722074	0.774413	0.664259	0.609934	0.600773	0.542733
Q9UNS2	COP9 signalosome complex subunit 3 OS=Homo sapiens OX=9606 GN=COPS3 PE=1 SV=3	COPS3	0.583	7.77611e-07	Down	47.873	52.7	12	12	12	8	8	8	9	9	8	7	8	6	10	8	8	6	6	7	6	8	7	5	7	6	6	0.70619	0.799735	0.681367	1.08466	0.64039	0.533886	0.647873	0.773542	0.612235	0.715499	1.09397	1.32162	1.1631	1.01	1.80038	1.12458	1.26321
Q9UNZ2	NSFL1 cofactor p47 OS=Homo sapiens OX=9606 GN=NSFL1C PE=1 SV=2	NSFL1C	3.326	1.55644e-09	Up	40.572	47.3	11	11	11	8	8	8	9	9	9	9	8	10	8	5	5	5	4	3	6	6	4	5	5	4	5	1.65733	1.52068	0.79057	2.05544	2.01036	1.82252	1.49289	1.26172	1.35382	2.20181	0.829269	0.405303	0.563304	0.474919	0.601492	0.359952	0.38112
Q9UPN3	Microtubule-actin cross-linking factor 1, isoforms 1/2/3/5 OS=Homo sapiens OX=9606 GN=MACF1 PE=1 SV=4	MACF1	10.642	1.2112e-09	Up	838.3	8.1	37	36	37	21	25	30	29	25	27	17	21	25	22	5	3	5	6	8	3	4	2	3	1	4	2	0.990758	2.86677	1.97608	2.04053	1.39003	2.43343	1.38785	1.92725	1.56379	0.941957	0.430498	0.180473	0.101249	0.086081	0.159517	0.158333	0.117906
Q9UPQ0	LIM and calponin homology domains-containing protein 1 OS=Homo sapiens OX=9606 GN=LIMCH1 PE=1 SV=4	LIMCH1	1.78	4.14791e-05	Up	121.87	18.5	12	12	12	6	7	9	9	6	10	3	10	6	6	2	2	2	2	1	2	2	2	2	1	2	1	1.37464	0.801786	1.30049	1.32153	1.24322	1.19922	1.24176	1.87794	1.32682	0.93197	0.504095	0.814275	0.674741	0.772227		0.741802	0.944133
Q9Y224	RNA transcription, translation and transport factor protein OS=Homo sapiens OX=9606 GN=RTRAF PE=1 SV=1	RTRAF	2.151	2.6727e-06	Up	28.068	52.5	10	10	10	8	8	7	7	8	8	4	6	6	8	7	6	6	6	6	6	7	6	5	4	7	5	1.64569	1.57645	1.59653	1.71068	1.43566	1.23003	0.94674	1.53731	1.4427	1.00103	0.795722	0.595811	0.847474	0.948064	0.780784	0.759861	0.644544
Q9Y230	RuvB-like 2 OS=Homo sapiens OX=9606 GN=RUVBL2 PE=1 SV=3	RUVBL2	0.517	1.40774e-09	Down	51.156	34.6	14	14	14	8	10	7	9	9	9	9	8	9	9	8	8	5	9	8	7	8	9	7	5	8	4	0.507403	0.607266	1.01023	0.806748	0.614454	0.6404	0.606504	0.587991	0.506151	0.736615	1.2031	1.33487	1.32847	1.41478	1.34573	1.26983	1.28347
Q9Y240	C-type lectin domain family 11 member A OS=Homo sapiens OX=9606 GN=CLEC11A PE=1 SV=1	CLEC11A	0.034	1.95025e-08	Down	35.694	29.7	8	8	8	4	1	1	2	1	2	1	2	1	1	7	8	8	7	6	7	4	4	4	5	7	5	0.02167	0.105772	0.026291	0.030775		0.05977	0.039745	0.087785			1.33958	3.8597	3.38389	1.63407	1.18494	1.23091	0.61473
Q9Y262	Eukaryotic translation initiation factor 3 subunit L OS=Homo sapiens OX=9606 GN=EIF3L PE=1 SV=1	EIF3L	3.038	1.80801e-06	Up	66.726	34.4	14	14	14	6	7	6	3	6	8	6	8	7	6	7	9	8	6	7	6	7	7	6	4	5	5	0.923905	1.68031	1.43053	1.32685	1.03893	0.99156	2.67398	1.67417	2.22807	1.80251	0.576323	0.595883	0.502224	0.49749	0.601209	0.526781	0.584475
Q9Y281	Cofilin-2 OS=Homo sapiens OX=9606 GN=CFL2 PE=1 SV=1	CFL2	3.442	2.11421e-09	Up	18.736	56.6	10	6	6	6	4	6	5	4	4	3	4	4	3	3	4	3	4	4	4	4	4	4	3	4	4	1.87067	1.73822	1.17616	1.46629	1.68315	1.0247	1.6678	2.42504	2.00847	1.25248	0.795794	0.577891	0.383139	0.391281	0.558834	0.652583	0.464674
Q9Y285	Phenylalanine--tRNA ligase alpha subunit OS=Homo sapiens OX=9606 GN=FARSA PE=1 SV=3	FARSA	3.282	3.31514e-06	Up	57.563	41.9	12	12	12	8	7	9	7	7	7	5	6	6	5	4	4	5	9	5	6	7	8	5	1	3	5	1.27934	1.52198	1.54058	1.76486	1.69545	1.53009	0.490367	1.65008	2.2392	2.01695	0.647461	0.193288	0.692363	0.378581	0.352989	0.27851	0.418008
Q9Y2A7	Nck-associated protein 1 OS=Homo sapiens OX=9606 GN=NCKAP1 PE=1 SV=1	NCKAP1	2.33	1.75408e-07	Up	128.79	27.3	21	21	21	13	15	16	13	17	13	12	12	12	13	6	6	4	7	3	7	5	5	3	2	4	4	1.65792	1.76191	1.08634	1.04091	1.35113	1.48042	1.25342	1.50708	1.62841	1.75474	0.41529	0.643679	0.316891	0.659596	0.557666	1.0075	0.616062
Q9Y2B0	Protein canopy homolog 2 OS=Homo sapiens OX=9606 GN=CNPY2 PE=1 SV=1	CNPY2	2.554	2.10682e-09	Up	20.652	46.2	8	8	8	6	6	7	6	7	5	6	6	6	6	6	6	6	6	6	6	6	5	6	4	6	5	1.09774	1.5805	1.44693	1.54794	1.46913	1.42637	1.20718	2.09995	1.64629	1.44521	0.508231	0.61866	0.52796	0.683028	0.987795	0.639839	0.644536
Q9Y2J2	Band 4.1-like protein 3 OS=Homo sapiens OX=9606 GN=EPB41L3 PE=1 SV=2	EPB41L3	4.383	6.88887e-08	Up	120.68	32.5	28	23	25	15	20	19	21	22	20	18	21	19	20	4	6	7	6	6	5	5	2	2	2	4	0	1.30176	0.996865	1.54635	1.34465	2.63586	2.13008	1.0656	1.98127	2.04642	1.73849	0.271531	0.148195	0.28082	0.341571	0.511644	0.229058	0.540795
Q9Y2J8	Protein-arginine deiminase type-2 OS=Homo sapiens OX=9606 GN=PADI2 PE=1 SV=2	PADI2	17.426	1.36299e-08	Up	75.563	24.5	11	11	11	11	11	10	7	11	9	7	10	7	8	0	1	1	2	0	3	2	2	2	2	0	1	2.81402	3.0116	0.948676	1.05308	0.917113	1.17918	1.62747	2.02191	0.738968	1.15543				0.045741		0.117085	0.10007
Q9Y2Q3	Glutathione S-transferase kappa 1 OS=Homo sapiens OX=9606 GN=GSTK1 PE=1 SV=3	GSTK1	2.133	4.11025e-06	Up	25.497	59.7	10	10	10	8	9	8	8	6	7	6	8	8	8	6	6	6	8	5	5	6	6	6	4	5	3	1.08915	1.23204	1.32799	1.71657	1.60871	1.59248	2.10071	0.876174	1.27911	1.25538	0.637599	0.699118	0.710908	0.799071	0.863012	0.720305	0.680411
Q9Y2S2	Lambda-crystallin homolog OS=Homo sapiens OX=9606 GN=CRYL1 PE=1 SV=3	CRYL1	4.306	3.61508e-06	Up	35.419	48	10	10	10	10	9	9	9	8	7	7	6	6	7	3	3	4	3	3	2	5	1	2	1	2	3	2.17141	0.962483	1.2765	2.08042	2.0426	1.32256	1.48881	1.79083	1.47231	1.62294	0.177839	0.518227	0.18836	0.41064	0.661651	0.778184	0.263472
Q9Y333	U6 snRNA-associated Sm-like protein LSm2 OS=Homo sapiens OX=9606 GN=LSM2 PE=1 SV=1	LSM2	4.225	0.000125523	Up	10.834	60	3	3	3	3	3	2	3	2	3	3	3	3	3	2	1	2	3	1	3	2	2	1	1	1	1	1.53988	1.2306	2.07965	1.36947	1.41727	1.2624	1.09467	1.47364	1.18031	1.36227	0.214792		0.586863	0.320349		0.409574	0.203635
Q9Y371	Endophilin-B1 OS=Homo sapiens OX=9606 GN=SH3GLB1 PE=1 SV=1	SH3GLB1	0.665	0.00701428	Down	40.796	14	4	3	3	2	1	1	2	2	1	1	1	1	1	2	2	3	2	3	1	2	1	2	3	3	2	0.599366			0.93399	0.630111						1.03235	1.13132	1.30344	0.919546	1.31497		0.894984
Q9Y394	Dehydrogenase/reductase SDR family member 7 OS=Homo sapiens OX=9606 GN=DHRS7 PE=1 SV=1	DHRS7	2.72	1.45037e-09	Up	38.298	37.5	9	9	9	7	5	6	6	6	5	5	6	7	6	4	3	4	3	3	2	3	2	4	4	4	3	1.98227	1.36406	1.24993	1.58266	1.44837	1.69935	2.05195	1.34628	1.13616	1.40383	0.442206	0.55863	0.623834	0.547415	0.857418	0.859332	0.497283
Q9Y3B3	Transmembrane emp24 domain-containing protein 7 OS=Homo sapiens OX=9606 GN=TMED7 PE=1 SV=2	TMED7	2.245	9.1164e-12	Up	25.171	38.4	6	6	6	6	5	5	5	5	5	6	6	6	5	4	4	5	5	4	5	5	5	5	5	5	4	1.50386	1.68495	1.45491	1.46059	1.03958	1.78861	1.24509	1.37702	1.31197	1.47072	0.639017	0.647907	0.721167	0.625048	0.679183	0.616706	0.639939
Q9Y3D6	Mitochondrial fission 1 protein OS=Homo sapiens OX=9606 GN=FIS1 PE=1 SV=2	FIS1	0.229	0.029524	Down	16.937	34.2	4	4	4	1	1	3	1	2	1	2	1	1	2	2	2	1	2	2	3	4	3	3	3	1	1			0.22613							0.306027	2.49956	1.56635		1.08403	1.03422	0.363418	2.05955
Q9Y3F4	Serine-threonine kinase receptor-associated protein OS=Homo sapiens OX=9606 GN=STRAP PE=1 SV=1	STRAP	1.866	1.29111e-07	Up	38.438	45.7	11	11	11	9	9	8	7	6	7	7	7	8	5	5	6	4	7	6	4	5	4	4	4	3	4	1.42249	1.18711	1.09853	1.13758	1.1878	1.29889	1.72759	1.4147	1.41475	1.49887	0.711082	0.749542	0.7417	0.785639	0.791494	0.759641	0.883186
Q9Y3I1	F-box only protein 7 OS=Homo sapiens OX=9606 GN=FBXO7 PE=1 SV=1	FBXO7	0.363	0.0380491	Down	58.502	10.9	6	6	6	2	1	1	1	1	2	1	1	1	2	5	2	6	4	2	2	4	5	5	5	5	2	0.515149					0.31959				0.411745	0.595228	0.400724	1.10502	0.85021	0.846764	0.342878	1.19704
Q9Y3P9	Rab GTPase-activating protein 1 OS=Homo sapiens OX=9606 GN=RABGAP1 PE=1 SV=3	RABGAP1	1.545	0.0155034	Up	121.74	12.6	10	10	10	7	9	8	9	8	8	8	6	8	7	3	3	3	3	3	2	4	3	3	1	2	3	1.12665	1.23118	1.1307	0.867799	1.33835	1.31676	0.729549	1.27841	1.73314	1.38985	1.02601	0.73494	1.57656	1.64526	0.666642		0.485843
Q9Y490	Talin-1 OS=Homo sapiens OX=9606 GN=TLN1 PE=1 SV=3	TLN1	0.658	0.00108621	Down	269.76	55.5	96	88	96	57	64	62	64	62	60	53	56	68	58	66	67	69	70	66	70	71	69	74	73	67	67	0.881405	0.817028	0.741619	0.801448	0.770024	0.805287	0.694992	0.770525	0.791377	0.719683	0.84464	0.836808	0.875048	0.786147	1.05648	1.20803	1.36769
Q9Y4G6	Talin-2 OS=Homo sapiens OX=9606 GN=TLN2 PE=1 SV=4	TLN2	2.069	1.72873e-06	Up	271.61	36.1	56	47	48	33	33	32	33	34	32	26	33	30	32	23	25	23	23	22	21	19	10	17	6	18	14	1.4034	1.26017	1.46626	1.49751	1.28389	1.09795	1.29544	1.57638	1.50919	1.5337	0.809182	0.782092	0.790652	0.883657	0.845619	0.696771	0.858587
Q9Y4L1	Hypoxia up-regulated protein 1 OS=Homo sapiens OX=9606 GN=HYOU1 PE=1 SV=1	HYOU1	2.438	5.13562e-10	Up	111.33	31.9	22	22	22	17	16	16	17	16	16	18	15	17	16	8	11	10	12	14	10	12	9	9	8	10	7	1.84978	1.59687	1.49708	1.40456	1.58634	1.38678	1.51963	1.32584	1.11228	1.46329	0.748355	0.528888	0.611172	0.811338	0.874359	0.653598	0.476858
Q9Y4P3	Transducin beta-like protein 2 OS=Homo sapiens OX=9606 GN=TBL2 PE=1 SV=1	TBL2	6.033	1.06186e-07	Up	49.797	14.5	4	4	4	4	4	3	4	4	4	2	3	4	4	1	2	1	2	2	2	2	2	1	2	0	2	1.06048	1.86377	1.82752	1.88571	1.4002	1.84051	0.377208	1.85733	1.87993	1.8998		0.215789		0.267987	0.243509	0.262211	0.277409
Q9Y4W6	AFG3-like protein 2 OS=Homo sapiens OX=9606 GN=AFG3L2 PE=1 SV=2	AFG3L2	1.654	0.0385897	Up	88.583	21	11	11	11	6	9	7	6	5	6	6	7	5	4	1	1	2	1	2	1	1	1	3	1	1	2	0.928044	1.27788	0.962538	0.717584	0.795593	0.956757	1.50181	1.30361	0.802009	1.46001
Q9Y4Z0	U6 snRNA-associated Sm-like protein LSm4 OS=Homo sapiens OX=9606 GN=LSM4 PE=1 SV=1	LSM4	1.837	0.00440846	Up	15.35	20.1	3	3	3	2	1	2	2	2	2	2	1	2	2	2	2	2	3	3	2	3	2	2	1	1	2	0.952178		0.920289		1.75207	0.697176	1.23617		2.18905	1.81719	0.800044	0.835236	0.841425	0.473221	0.44787	0.591536	1.06825
Q9Y512	Sorting and assembly machinery component 50 homolog OS=Homo sapiens OX=9606 GN=SAMM50 PE=1 SV=3	SAMM50	2.137	0.000597423	Up	51.976	36.7	11	11	11	6	7	6	7	6	8	6	6	5	5	3	5	4	6	7	5	5	4	5	2	3	2	1.30044	1.19605	1.54803	1.33344	1.1935	1.2763	1.98621	1.40474	1.59047	1.26041	0.888618	0.291387	0.253128	0.107109	0.992493	0.866645	0.904649
Q9Y5J7	Mitochondrial import inner membrane translocase subunit Tim9 OS=Homo sapiens OX=9606 GN=TIMM9 PE=1 SV=1	TIMM9	3.022	3.63615e-06	Up	10.378	47.2	3	3	3	3	2	3	2	1	2	2	2	3	2	2	1	1	1	2	1	0	0	1	0	0	1	1.26036	1.01011	0.953143	1.21529	0.810112	1.01647	1.35235	1.16538	1.13658	1.33533	0.372601				0.372268
Q9Y5M8	Signal recognition particle receptor subunit beta OS=Homo sapiens OX=9606 GN=SRPRB PE=1 SV=3	SRPRB	1.887	2.15185e-07	Up	29.702	19.9	3	3	3	3	3	2	3	3	3	3	3	3	2	1	2	1	2	2	2	2	2	2	2	2	1	0.818138	1.46253	1.14382	1.34468	1.26229	1.22772	1.2822	1.65192	1.39463	1.2774		0.551629		0.83865	0.748638	0.754726	0.693802
Q9Y617	Phosphoserine aminotransferase OS=Homo sapiens OX=9606 GN=PSAT1 PE=1 SV=2	PSAT1	10.819	4.64158e-06	Up	40.422	28.4	7	7	7	7	6	6	7	6	5	6	6	7	6	1	1	1	1	2	2	1	1	1	0	1	0	1.91335	1.90844	1.21271	1.28982	1.19044	0.808866	1.02586	0.893718	0.637776	0.901205					0.0998	0.118006
Q9Y624	Junctional adhesion molecule A OS=Homo sapiens OX=9606 GN=F11R PE=1 SV=1	F11R	1.864	0.004885	Up	32.583	17.7	3	3	3	2	1	2	2	2	1	2	2	2	2	1	1	2	3	2	2	3	2	3	2	3	1	1.19289		1.87672	1.15078	0.879846		1.75265	0.734967	1.60949	1.40354			0.76123	0.353885	0.83023	0.988297	0.451683
Q9Y639	Neuroplastin OS=Homo sapiens OX=9606 GN=NPTN PE=1 SV=2	NPTN	1.537	0.0488562	Up	44.387	18.8	5	5	5	4	5	3	3	2	4	2	3	4	3	2	1	1	1	1	1	1	1	1	1	1	1	1.13894	0.7848	1.2838	0.948867	1.40817	1.63315	0.918074	1.02027	1.16542	1.3779	0.366803	1.13956	1.286	0.496749		1.18395	0.521412
Q9Y646	Carboxypeptidase Q OS=Homo sapiens OX=9606 GN=CPQ PE=1 SV=1	CPQ	0.615	0.0113958	Down	51.887	17.8	5	5	5	3	3	2	3	3	3	2	2	3	3	4	4	3	4	4	4	3	3	3	2	3	2	0.921391	0.861689	1.03678	0.731079	0.60405	0.674183	0.281492	0.90673	0.997445	0.437548	1.12989	1.05426	1.32964	1.37426	2.68255	1.06483	1.17711
Q9Y678	Coatomer subunit gamma-1 OS=Homo sapiens OX=9606 GN=COPG1 PE=1 SV=1	COPG1	1.968	5.28155e-10	Up	97.717	39.2	25	23	25	16	16	17	17	15	18	14	15	16	17	15	12	14	13	11	10	13	9	9	9	11	11	1.28018	1.50327	1.40291	1.35205	1.41929	1.15891	1.49151	1.38274	1.45051	1.22632	0.704498	0.849022	0.655723	0.774259	0.925028	0.723556	0.75234
Q9Y6C2	EMILIN-1 OS=Homo sapiens OX=9606 GN=EMILIN1 PE=1 SV=3	EMILIN1	0.348	1.20535e-11	Down	106.69	47.5	34	34	34	19	19	19	17	21	18	21	20	21	18	25	28	26	27	27	23	22	24	22	24	23	25	0.636491	0.467497	0.510542	0.478397	0.430569	0.490521	0.592518	0.350591	0.4005	0.587736	1.39092	1.91707	1.3313	1.19082	2.00139	1.33631	1.19705
Q9Y6C9	Mitochondrial carrier homolog 2 OS=Homo sapiens OX=9606 GN=MTCH2 PE=1 SV=1	MTCH2	4.033	1.08264e-12	Up	33.331	31.7	7	7	7	5	6	6	5	4	6	6	6	6	6	5	4	5	5	5	4	5	3	4	3	4	3	1.80614	1.72012	1.95527	1.54405	1.59416	1.6532	1.89992	1.8764	1.02616	1.87948	0.412459	0.345792	0.411061	0.501369	0.478077	0.500766	0.356183
Q9Y6K5	2'-5'-oligoadenylate synthase 3 OS=Homo sapiens OX=9606 GN=OAS3 PE=1 SV=3	OAS3	1.84	0.0176596	Up	121.17	9.7	9	9	9	9	7	6	6	6	7	4	6	5	6	2	2	3	3	3	2	5	4	1	1	3	2	1.66321	1.74356	2.80499	0.967108	0.709529	1.40221	0.498006	1.15854	0.582608	1.42877	0.426807	0.436654	0.730158	0.830626	0.388238	0.477764	1.15159
Q9Y6M9	NADH dehydrogenase [ubiquinone] 1 beta subcomplex subunit 9 OS=Homo sapiens OX=9606 GN=NDUFB9 PE=1 SV=3	NDUFB9	30.471	7.48282e-17	Up	21.831	41.3	6	6	6	5	4	5	5	5	4	5	3	5	4	2	1	2	2	2	2	1	2	2	1	1	1	1.81766	1.24439	1.80666	1.41484	1.62014	1.31855	2.44674	1.66263	1.70985	1.57678	0.051997		0.05083	0.046978	0.061199	0.067187
[truncated: 17 more columns]
